# Supplementary material for: Identification of immune signatures predictive of clinical protection from malaria
Source: PLoS Comput Biol. 2017 Oct 24;13(10):e1005812. doi: 10.1371/journal.pcbi.1005812 (PMC5669498; doi:10.1371/journal.pcbi.1005812)
Supplement: S1 Data — (CSV) [file pcbi.1005812.s001.csv]

SubjectID	NEpisodes	TimeToFirstEpisode	ParasiteAtScreen	Age	SchizontReactivity	msp1	msp2	msp4	msp5	msp10	pf12	pf38	pf92	pf34	pf113	gama	ama1	eba175	eba140	eba181	mtrap	asp	msp3	msp6	msp7	msp9	msrp1	msrp2	msrp3	h101	h103	pf41	pff0335c	rama	rhoph3	rh5	ron6	pf10_0323	tlp	pf11_0373	pf14_0344	Status
C003	0	26	1	10	1.680333	0.9595	0.1975	0.5635	0.118	0.881	0.0795	0.0545	0.944	0.0995	0.065	0.0535	0.179	0.2435	0.429	0.1225	0.056	0.1165	0.1985	0.1505	1.115	0.098	0.1935	0.0455	0.047	0.058	0.0845	0.082	0.055	0.0935	0.0725	0.1175	0.049	0.046	0.05	0.122	0.0935	protected
C007	3	5.714286	1	5	0.5007667	0.1065	0.0515	0.089	0.101	0.1865	0.0755	0.0675	0.057	0.0545	0.0495	0.047	0.0645	0.1045	0.148	0.15	0.055	0.082	0.063	0.1215	0.099	0.0605	0.061	0.0515	0.0565	0.056	0.054	0.0925	0.05	0.043	0.048	0.1475	0.055	0.0485	0.0685	0.0765	0.119	susceptible
C010	1	6.571429	0	6	1.104467	0.726	0.104	0.323	0.0625	0.222	0.0785	0.38	0.5195	0.0645	0.056	0.0455	0.3895	0.0855	0.1225	0.5205	0.053	0.076	0.1705	0.126	0.528	0.053	0.0475	0.051	0.0435	0.0685	0.0575	0.0425	0.0505	0.042	0.06	0.107	0.043	0.0425	0.044	0.064	0.0715	susceptible
C016	0	26	1	8	1.176533	0.506	0.0745	0.59	0.092	1.168	0.0995	0.414	0.992	0.0965	0.059	0.0585	0.2805	0.144	0.1715	0.8885	0.0595	0.081	0.0805	0.185	0.748	0.1715	0.0675	0.0735	0.051	0.1035	0.1675	0.127	0.0575	0.0465	0.045	0.144	0.053	0.0515	0.042	0.064	0.069	protected
C017	1	2.857143	1	6	0.5194333	0.083	0.0425	0.1005	0.079	1.07	0.071	0.474	0.2685	0.0825	0.0425	0.046	0.7805001	0.977	0.2215	0.0965	0.045	0.0745	0.0615	0.1045	0.0995	0.045	0.055	0.049	0.042	0.043	0.093	0.041	0.09	0.0465	0.0415	0.1085	0.044	0.047	0.042	0.058	0.0675	susceptible
C025	1	8.142858	1	3	1.166267	0.0415	0.0465	0.1965	0.0695	0.1265	0.1775	0.3005	0.0585	0.0625	0.1045	0.0465	0.0425	0.102	0.1045	0.106	0.0575	0.082	0.044	0.135	0.094	0.0695	0.047	0.066	0.0435	0.045	0.045	0.086	0.052	0.072	0.0665	0.1055	0.043	0.0495	0.042	0.0675	0.0755	susceptible
C031	0	26	1	10	1.2183	0.046	0.0465	0.363	0.0625	0.137	0.0965	0.0685	0.139	0.051	0.0915	0.047	0.0455	0.111	0.116	0.0955	0.0435	0.073	0.0475	0.165	0.6915	0.054	0.0535	0.0765	0.0475	0.0475	0.14	0.0515	0.043	0.07	0.0415	0.0995	0.048	0.046	0.0425	0.063	0.085	protected
C041	1	17.42857	1	9	1.725767	0.2905	0.0555	1.602	0.087	0.603	0.347	1.249	1.132	0.102	0.121	0.063	0.85	1.383	1.422	1.5335	0.0785	0.113	0.0615	0.1795	0.7485	0.156	0.092	0.0785	0.083	0.0735	0.157	0.1175	0.1195	0.078	0.1085	0.1395	0.048	0.059	0.047	0.0735	0.078	susceptible
C050	0	26	0	8	0.8295667	0.0465	0.0505	0.1955	0.072	0.5985	0.1925	0.334	0.716	0.064	0.0505	0.045	0.1765	0.134	0.175	0.117	0.0505	0.0795	0.0675	0.188	0.373	0.1085	0.085	0.051	0.0495	0.0495	0.139	0.388	0.099	0.042	0.0575	0.1075	0.042	0.043	0.042	0.0615	0.0605	protected
C055	1	24.42857	1	5	1.6824	0.066	0.0705	0.7045	0.128	0.655	0.3205	0.1165	0.8955	0.099	0.232	0.0765	0.684	1.501	1.619	1.457	0.1005	0.154	0.069	0.301	1.0295	0.2525	0.104	0.108	0.0825	0.0805	0.1785	0.357	0.117	0.083	0.058	0.683	0.061	0.07	0.057	0.0775	0.1135	susceptible
C056	1	14.42857	0	5	0.6898333	0.1575	0.046	0.128	0.0645	0.2355	0.0845	0.0595	0.0565	0.0615	0.057	0.056	0.1365	0.121	0.1255	0.1285	0.0565	0.085	0.0825	0.136	0.5995	0.0635	0.058	0.073	0.0635	0.066	0.0645	0.0535	0.0485	0.054	0.048	0.1205	0.049	0.0525	0.048	0.0575	0.0755	susceptible
C057	1	1.285714	1	5	0.9567	0.52	0.078	0.129	0.0855	0.1145	0.104	0.0505	0.052	0.0515	0.055	0.07	0.053	0.11	0.282	0.157	0.052	0.093	0.0835	0.116	0.835	0.106	0.0795	0.074	0.0475	0.047	0.0695	0.0475	0.054	0.06	0.052	0.1625	0.057	0.0435	0.047	0.0675	0.0915	susceptible
C066	0	26	1	10	1.1275	0.4625	0.1775	0.2745	0.0635	0.2005	0.078	0.071	0.0555	0.071	0.0485	0.048	0.8605	0.238	0.1895	0.1435	0.0495	0.088	0.066	0.1185	1.3025	0.0525	0.062	0.058	0.0545	0.0485	0.109	0.0465	0.1025	0.057	0.0455	0.141	0.046	0.047	0.0985	0.082	0.0705	protected
C067	0	26	1	6	1.437333	0.524	0.1185	0.319	0.069	0.112	0.183	0.0845	0.1185	0.0665	0.053	0.0495	0.575	0.1285	0.256	0.1335	0.0545	0.086	0.0585	0.229	1.093	0.271	0.1525	0.057	0.0555	0.051	0.133	0.0515	0.0685	0.0495	0.054	0.1675	0.051	0.0485	0.043	0.067	0.079	protected
C075	4	2.142857	1	3	1.498667	0.19	0.07	0.2085	0.0695	0.193	0.089	0.2465	0.1035	0.0605	0.0515	0.048	0.082	0.108	0.1235	0.0975	0.049	0.089	0.079	0.1305	0.1155	0.0625	0.208	0.0895	0.0525	0.0505	0.05	0.072	0.129	0.045	0.052	0.13	0.047	0.0475	0.043	0.074	0.0845	susceptible
C078	0	26	1	6	0.8887333	0.2785	0.0565	0.1925	0.104	0.4445	0.3045	0.0885	0.2235	0.068	0.057	0.0565	0.8325	0.144	0.227	0.1485	0.049	0.1105	0.0515	0.154	0.7405	0.1015	0.2345	0.093	0.0595	0.0545	0.206	0.4225	0.131	0.066	0.0465	0.235	0.062	0.0545	0.0445	0.078	0.0925	protected
C090	0	26	1	10	1.619667	0.0465	0.0475	0.559	0.105	0.3075	0.089	0.272	0.2405	0.077	0.0865	0.0535	0.0475	1.5065	1.4975	0.1435	0.07	0.15	0.045	0.2165	1.2975	0.079	0.157	0.1575	0.0645	0.0515	0.1755	0.0845	0.0595	0.09	0.0455	0.1995	0.05	0.059	0.0475	0.0905	0.1735	protected
C091	1	9.857142	0	8	0.9163333	0.047	0.0415	0.089	0.1225	1.351	0.0845	0.084	1.1355	0.0865	0.061	0.0455	0.0855	0.1005	0.1055	0.1115	0.042	0.0705	0.0415	0.1095	0.5395	0.0425	0.1265	0.1645	0.045	0.065	0.0725	0.0405	0.058	0.052	0.0405	0.123	0.042	0.05	0.042	0.0565	0.0635	susceptible
C096	1	12.85714	1	7	0.8517333	0.0875	0.067	0.2465	0.1445	0.9465	0.096	0.0655	1.0785	0.0635	0.0995	0.0425	0.7165	0.9705	0.1885	0.124	0.0495	0.109	0.0795	0.136	0.4655	0.0515	0.1645	0.0515	0.0505	0.0485	0.0645	0.0465	0.0445	0.067	0.0425	0.144	0.045	0.0455	0.042	0.0645	0.079	susceptible
C098	0	26	1	4	0.7549667	0.15	0.0465	0.177	0.1075	0.9955	0.153	0.102	0.451	0.055	0.093	0.0455	0.5035	0.28	0.1165	0.1445	0.053	0.0795	0.0485	0.1235	0.495	0.047	0.17	0.052	0.045	0.044	0.1005	0.046	0.2355	0.0445	0.04	0.143	0.046	0.0425	0.0425	0.064	0.062	protected
C099	0	26	0	4	1.229	0.395	0.105	1.278	0.481	1.6375	0.224	0.933	1.269	0.0815	0.0895	0.0575	1.03	1.6	1.522	0.142	0.055	0.0905	0.134	0.1465	0.826	0.076	0.145	0.2525	0.0525	0.081	0.0945	0.218	0.2645	0.078	0.0465	0.129	0.046	0.043	0.044	0.068	0.1005	protected
C100	3	8.714286	1	3	0.6577	0.074	0.0485	0.1235	0.0565	0.123	0.073	0.0475	0.047	0.05	0.0465	0.0445	0.055	0.101	0.1	0.0895	0.047	0.0755	0.0465	0.1365	0.1475	0.073	0.0485	0.044	0.043	0.0465	0.0595	0.039	0.0415	0.041	0.042	0.1005	0.043	0.045	0.0425	0.053	0.0625	susceptible
C104	1	11	1	7	1.118067	0.5455	0.053	0.15	0.0775	1.052	0.0885	0.0565	0.8695	0.079	0.0585	0.061	0.1975	0.119	0.3895	0.169	0.058	0.115	0.0575	0.1285	0.9265	0.1075	0.049	0.054	0.056	0.056	0.14	0.0565	0.067	0.0475	0.0505	0.147	0.05	0.0485	0.053	0.0605	0.126	susceptible
C107	2	11.85714	1	10	1.427167	0.371	0.094	0.273	0.1185	0.104	0.171	0.539	0.6245	0.072	0.0535	0.0435	0.8915	0.1315	0.248	0.111	0.051	0.079	0.058	0.106	0.24	0.1755	0.055	0.07	0.0575	0.045	0.058	0.271	0.068	0.044	0.05	0.127	0.043	0.0425	0.094	0.068	0.0755	susceptible
C109	0	26	1	10	0.6588	0.3635	0.258	0.227	0.1245	0.145	0.08	0.0615	0.059	0.059	0.056	0.051	0.0495	0.1175	0.143	0.1605	0.0635	0.093	0.058	0.1665	0.429	0.067	0.147	0.0585	0.053	0.057	0.103	0.051	0.051	0.051	0.047	0.184	0.048	0.0585	0.0525	0.071	0.087	protected
C110	0	26	0	5	1.643433	0.874	0.044	0.33	0.193	0.658	0.0835	0.353	0.772	0.1025	0.044	0.087	0.5915	0.119	0.1685	0.107	0.0455	0.093	0.0475	0.1205	0.3035	0.5595	0.0575	0.097	0.042	0.042	0.0505	0.1305	0.086	0.084	0.044	0.179	0.045	0.048	0.044	0.0735	0.0705	protected
C111	3	4.571429	1	4	1.674467	0.072	0.0385	0.091	0.147	0.0795	0.0675	0.0585	0.056	0.0605	0.044	0.042	0.039	0.1565	0.084	0.075	0.0405	0.063	0.0395	0.1045	0.0835	0.043	0.1545	0.0465	0.042	0.041	0.041	0.0535	0.0465	0.1055	0.0415	0.1825	0.04	0.047	0.0435	0.078	0.07	susceptible
C114	1	7.428571	1	9	0.5951	0.049	0.0445	0.1085	0.154	0.1085	0.138	0.1025	0.0635	0.0485	0.048	0.044	0.0405	0.1725	0.1315	0.131	0.0435	0.077	0.041	0.1085	0.384	0.057	0.227	0.061	0.045	0.043	0.084	0.0435	0.051	0.1055	0.042	0.199	0.043	0.0675	0.0425	0.0685	0.0665	susceptible
C119	0	26	1	8	1.642967	0.849	0.0575	0.8675	0.2345	1.4485	0.2025	1.0185	1.1705	0.0845	0.0755	0.0475	0.8375	0.6205	1.1615	0.8975	0.048	0.096	0.0825	0.138	0.499	0.0715	0.1855	0.062	0.052	0.05	0.05	0.1655	0.167	0.1085	0.0445	0.1885	0.048	0.0445	0.044	0.0785	0.0725	protected
C122	0	26	1	9	1.503233	0.5395	0.4365	1.059	0.1805	0.7065001	0.156	0.084	0.174	0.095	0.121	0.072	0.782	1.519	1.27	0.379	0.095	0.122	0.2575	0.362	0.5555	0.1575	0.1765	0.0675	0.0535	0.0765	0.254	0.0675	0.0705	0.099	0.0565	0.2655	0.057	0.056	0.05	0.0865	0.1135	protected
C123	0	26	1	7	1.218333	0.445	0.0745	0.849	0.155	0.481	0.3545	0.072	0.092	0.113	0.093	0.0665	0.6845	1.58	1.513	0.1845	0.064	0.1285	0.301	0.177	0.8995	0.1095	0.1875	0.078	0.078	0.081	0.0905	0.3165	0.0755	0.0925	0.0565	0.2495	0.066	0.065	0.054	0.0775	0.0955	protected
C129	0	26	1	6	1.488333	0.802	0.098	1.008	0.1	0.368	0.337	0.8785	1.287	0.1495	0.124	0.0755	0.992	0.225	0.4635	0.2495	0.0995	0.1285	0.283	0.3505	0.9115	0.466	0.198	0.089	0.0855	0.0945	0.101	0.4365	0.1115	0.0745	0.0575	0.199	0.063	0.0845	0.0485	0.0855	0.1335	protected
C131	0	26	1	6	1.389033	1.035	0.089	1.1325	0.09	0.8575	0.178	0.125	1.139	0.0825	0.0635	0.052	0.627	0.54	0.201	0.521	0.0535	0.089	0.141	0.122	0.404	0.0925	0.067	0.059	0.062	0.0595	0.108	0.063	0.1145	0.052	0.046	0.117	0.044	0.061	0.045	0.081	0.1095	protected
C135	0	26	0	9	1.5099	0.3135	0.0475	0.4585	0.0895	0.763	0.107	0.0555	0.7915	0.1005	0.0685	0.052	0.364	0.1915	0.3335	0.415	0.059	0.088	0.2225	0.1425	0.5095	0.2535	0.146	0.0675	0.055	0.061	0.059	0.046	0.05	0.0555	0.0465	0.207	0.052	0.058	0.0495	0.0625	0.083	protected
C138	0	26	1	8	1.000167	0.5005	0.116	0.2635	0.1545	0.2805	0.1625	0.0785	0.063	0.058	0.0545	0.0585	0.1985	0.129	0.1935	0.1795	0.053	0.1065	0.217	0.1495	0.649	0.1795	0.054	0.105	0.0575	0.0645	0.1935	0.226	0.0565	0.0565	0.063	0.253	0.053	0.047	0.0425	0.0625	0.084	protected
C141	0	26	0	9	1.583533	0.8065	0.1905	0.7995	0.133	0.8325	0.3515	0.7525	0.864	0.11	0.1245	0.0825	0.8655	0.6895	0.3155	0.263	0.0985	0.144	0.3495	0.4695	1.031	0.0975	0.1755	0.164	0.065	0.0925	0.108	0.3	0.082	0.0845	0.063	0.271	0.107	0.079	0.0605	0.102	0.129	protected
C144	1	6.142857	0	7	1.2143	0.83	0.402	0.5605	0.167	0.6235	0.448	0.708	0.613	0.056	0.132	0.0615	0.7675	1.349	0.466	0.1615	0.076	0.088	0.1685	0.355	0.6185	0.0905	0.194	0.163	0.047	0.043	0.185	0.427	0.256	0.1935	0.065	0.201	0.042	0.043	0.0415	0.083	0.085	susceptible
C146	0	26	1	10	1.123833	0.7355	0.223	0.57	0.126	1.3165	0.1255	0.3475	1.2175	0.1025	0.064	0.056	0.9400001	0.282	0.235	0.1715	0.056	0.0985	0.2895	0.224	1.411	0.16	0.179	0.184	0.0555	0.059	0.3915	0.1805	0.2135	0.0605	0.047	0.234	0.059	0.0535	0.059	0.068	0.086	protected
C147	0	26	0	9	1.098233	0.5995	0.057	0.234	0.158	1.0575	0.084	0.0625	1.123	0.079	0.051	0.043	0.388	0.266	0.634	0.7925	0.0475	0.0735	0.085	0.139	1.2035	0.387	0.1455	0.0475	0.0435	0.0435	0.125	0.0465	0.0805	0.0425	0.0405	0.2135	0.042	0.043	0.041	0.057	0.0725	protected
C148	0	26	1	6	1.418267	0.674	0.0625	0.751	0.1595	1.1055	0.2105	0.253	1.1785	0.076	0.0585	0.055	0.845	0.946	0.144	0.123	0.0505	0.1045	0.0885	0.1315	0.7625	0.1475	0.276	0.056	0.059	0.047	0.0695	0.307	0.064	0.093	0.043	0.2465	0.044	0.043	0.0445	0.07	0.095	protected
C149	0	26	1	5	1.649967	0.049	0.0535	0.6895	0.162	1.4065	0.085	0.459	1.1725	0.083	0.0525	0.052	0.0725	0.553	0.6445	1.442	0.052	0.086	0.044	0.144	0.3965	0.067	0.156	0.053	0.044	0.05	0.056	0.056	0.3935	0.0965	0.062	0.2205	0.097	0.0425	0.046	0.072	0.0905	protected
C152	2	13.28571	1	3	1.7829	0.859	0.124	0.1915	0.1245	0.2055	0.1135	0.087	0.058	0.06	0.056	0.047	1.042	0.171	0.1885	0.1925	0.067	0.08	0.3275	0.1405	0.572	0.181	0.154	0.102	0.0505	0.0445	0.0525	0.073	0.058	0.065	0.0705	0.1765	0.05	0.0515	0.041	0.0665	0.0725	susceptible
C154	0	26	1	5	1.1602	0.738	0.053	0.131	0.0625	0.364	0.162	0.085	1.165	0.0825	0.0555	0.053	0.443	0.1295	0.1315	0.11	0.0605	0.085	0.114	0.2325	0.6855	0.1095	0.159	0.056	0.057	0.0585	0.0795	0.2385	0.049	0.0505	0.0515	0.1895	0.052	0.0525	0.0455	0.063	0.0765	protected
C156	2	2.571429	1	3	1.577933	0.889	0.065	1.31	0.3845	0.1935	0.6375	0.965	0.437	0.05	0.0525	0.0435	0.953	0.279	0.179	0.2205	0.0475	0.0845	0.0495	0.2045	0.967	0.105	0.0575	0.0565	0.0765	0.0445	0.0475	0.898	0.3325	0.0465	0.072	0.111	0.043	0.065	0.0425	0.077	0.0795	susceptible
C157	0	26	1	4	1.454567	0.804	0.132	0.257	0.1055	1.0925	0.208	0.378	0.107	0.0485	0.056	0.0445	0.508	0.167	0.179	0.1535	0.05	0.0815	0.054	0.1235	0.842	0.0975	0.085	0.076	0.052	0.069	0.055	0.1095	0.171	0.05	0.052	0.1595	0.048	0.0455	0.043	0.138	0.0755	protected
C158	0	26	1	5	1.5599	0.299	0.0815	0.6715	0.116	0.2025	0.3695	0.113	0.087	0.0495	0.06	0.0485	0.686	0.171	0.3685	0.1475	0.052	0.089	0.0735	0.1125	0.2745	0.1175	0.165	0.0655	0.0525	0.0465	0.232	0.346	0.107	0.0955	0.0525	0.1625	0.046	0.0445	0.042	0.0625	0.0775	protected
C160	0	26	1	4	0.9732	0.661	0.0875	0.154	0.121	0.396	0.072	0.056	0.1355	0.0525	0.093	0.0495	0.366	0.1335	0.1565	0.1735	0.0755	0.0805	0.191	0.1925	0.2935	0.137	0.1195	0.0795	0.0455	0.049	0.191	0.0445	0.0515	0.054	0.0435	0.17	0.044	0.045	0.0505	0.059	0.063	protected
C164	0	26	0	7	1.4835	0.7585	0.089	0.5565	0.1595	0.714	0.2575	0.063	1.006	0.099	0.104	0.1195	0.643	0.209	0.8055	0.1545	0.059	0.1025	0.1835	0.18	1.2615	0.3685	0.1995	0.0545	0.052	0.0515	0.0505	0.1995	0.0685	0.091	0.0555	0.2185	0.056	0.044	0.0425	0.065	0.1005	protected
C165	1	6	1	4	1.705767	0.7345	0.061	0.598	0.1725	1.102	0.2645	0.218	1.1605	0.0735	0.1015	0.0455	0.7765	0.537	0.508	0.1455	0.059	0.0855	0.084	0.205	1.069	0.208	0.1415	0.0585	0.0485	0.056	0.082	0.1805	0.2475	0.0835	0.042	0.196	0.043	0.0415	0.043	0.0695	0.089	susceptible
C168	0	26	0	10	1.310267	0.502	0.0465	0.401	0.171	0.9815	0.226	0.5295	0.4565	0.0685	0.0595	0.065	0.503	0.3765	0.3285	0.2315	0.0495	0.081	0.1205	0.1195	0.5815	0.1235	0.204	0.058	0.0525	0.0495	0.172	0.3015	0.069	0.06	0.044	0.207	0.048	0.045	0.0445	0.0575	0.079	protected
C169	0	26	0	7	0.7752666	0.3285	0.062	1.2095	0.1255	0.6945	0.1855	0.5195	0.429	0.051	0.0735	0.044	0.5455	0.19	0.333	0.1205	0.051	0.0755	0.052	0.1565	0.7265	0.213	0.308	0.067	0.046	0.042	0.1425	0.124	0.394	0.0485	0.041	0.1805	0.045	0.0415	0.042	0.063	0.0595	protected
C171	0	26	1	9	1.097533	0.3265	0.065	0.304	0.1565	0.6805	0.1625	0.0505	0.4665	0.051	0.0545	0.0455	0.722	0.204	0.2165	0.128	0.0645	0.0795	0.267	0.129	1.14	0.094	0.143	0.0465	0.046	0.0435	0.0545	0.042	0.1875	0.044	0.048	0.1985	0.05	0.042	0.042	0.0765	0.0685	protected
C173	0	26	1	10	1.141267	0.455	0.0925	0.2215	0.153	0.249	0.0975	0.0845	0.087	0.075	0.109	0.0735	0.061	0.254	0.1965	0.185	0.1215	0.102	0.0725	0.1645	0.504	0.083	0.221	0.072	0.0775	0.089	0.183	0.0605	0.0665	0.062	0.058	0.237	0.067	0.0685	0.0565	0.073	0.1085	protected
C176	0	26	1	10	0.8994	0.259	0.1575	0.87	0.0735	0.8325	0.1755	0.049	0.0465	0.048	0.057	0.042	0.4815	0.1595	0.136	0.1125	0.063	0.086	0.1095	0.1255	0.399	0.0585	0.1445	0.0545	0.0595	0.0495	0.11	0.1515	0.1055	0.045	0.047	0.1535	0.043	0.0425	0.0415	0.074	0.0775	protected
C177	0	26	0	6	1.205433	0.667	0.395	0.765	0.0865	1.004	0.105	0.116	0.8265	0.081	0.0705	0.05	0.6825	0.196	0.1585	0.1705	0.05	0.0945	0.1335	0.1955	0.7515	0.106	0.1825	0.0885	0.047	0.0725	0.0605	0.1595	0.0655	0.047	0.0425	0.12	0.051	0.048	0.0425	0.08	0.0875	protected
C179	0	26	1	9	0.4546	0.543	0.05	0.3885	0.07	0.5685	0.155	0.7835	1.207	0.07	0.0495	0.0445	0.711	0.199	0.263	0.2115	0.0565	0.086	0.068	0.1225	0.6035	0.054	0.129	0.082	0.056	0.062	0.0475	0.0525	0.1745	0.054	0.0455	0.1635	0.057	0.047	0.042	0.0635	0.066	protected
C180	2	2.571429	1	3	0.9089	0.8865	0.0515	0.2635	0.0965	1.6695	0.0855	0.2805	1.1435	0.0835	0.0575	0.0465	0.1585	0.1245	0.16	0.5175	0.0515	0.1765	0.136	0.1495	1.046	0.087	0.164	0.102	0.065	0.071	0.073	0.0485	0.068	0.049	0.0485	0.178	0.044	0.0515	0.0425	0.0665	0.085	susceptible
C181	1	22.57143	0	4	0.8777	0.2035	0.04	0.103	0.136	0.424	0.073	0.0475	0.1655	0.0455	0.269	0.0455	0.27	0.102	0.1275	0.1335	0.0425	0.0765	0.046	0.1075	0.1235	0.0515	0.0605	0.0645	0.045	0.048	0.136	0.064	0.2675	0.046	0.045	0.1855	0.044	0.0465	0.042	0.062	0.062	susceptible
C182	1	6.714286	1	4	0.9022	0.562	0.0525	0.332	0.1485	0.7085	0.084	0.2	0.5295	0.052	0.052	0.043	0.4325	0.148	0.127	0.218	0.045	0.082	0.127	0.1185	0.177	0.0655	0.1535	0.1945	0.0455	0.0425	0.045	0.043	0.1285	0.0805	0.0435	0.2025	0.041	0.0415	0.042	0.0625	0.066	susceptible
C184	0	26	1	10	0.7191333	0.3805	0.078	0.6315	0.3375	1.5355	0.498	1.244	1.187	0.069	0.0685	0.155	0.575	0.729	1.125	0.9975	0.0415	0.0775	0.0465	0.534	0.8175	0.0465	0.386	0.227	0.0485	0.045	0.2635	0.4585	0.468	0.0495	0.0425	1.4075	0.043	0.044	0.0465	0.055	0.072	protected
C185	0	26	1	7	0.7972333	0.389	0.039	0.132	0.121	1.486	0.0715	0.222	1.171	0.0725	0.0535	0.0715	0.3235	0.1935	0.1335	0.1005	0.044	0.083	0.044	0.108	0.6875	0.0415	0.1625	0.0565	0.044	0.044	0.0465	0.1585	0.2055	0.046	0.041	0.18	0.042	0.0435	0.043	0.056	0.1005	protected
C186	0	26	0	5	0.8438	0.0985	0.045	0.722	NA	1.7215	0.2175	1.0505	1.2155	0.0745	0.0505	0.043	0.281	0.6925	0.479	0.283	0.044	0.0765	0.042	0.1095	0.1285	0.0615	0.1685	0.046	0.0495	0.044	0.0665	0.0415	0.684	0.0475	0.0415	0.3015	0.043	0.0505	NA	NA	NA	protected
C187	0	26	1	8	1.0361	0.345	0.051	0.7690001	0.1705	1.556	0.4065	0.6535	0.1505	0.046	0.073	0.0445	0.426	0.3945	0.142	0.1225	0.048	0.076	0.091	0.192	0.9925	0.0455	0.174	0.0465	0.0495	0.0485	0.0615	0.486	0.212	0.0785	0.0415	0.195	0.044	0.043	0.043	0.0545	0.0665	protected
C209	0	26	0	5	1.132367	0.479	0.0525	0.9175	0.15	0.8445	0.2055	0.046	1.196	0.061	0.049	0.0435	0.472	0.563	0.15	0.143	0.0405	0.077	0.053	0.1195	0.3635	0.045	0.2065	0.054	0.092	0.048	0.0725	0.3665	0.065	0.0415	0.0445	0.1985	0.047	0.045	0.0415	0.057	0.0695	protected
C225	0	26	1	9	0.8569	0.399	0.058	0.311	0.147	0.794	0.153	0.2125	1.199	0.067	0.0475	0.049	0.2895	0.6175	0.2555	0.301	0.066	0.085	0.0485	0.1155	0.3815	0.0505	0.2705	0.047	0.0755	0.0435	0.0535	0.0975	0.207	0.0425	0.0405	0.178	0.043	0.044	0.042	0.063	0.0775	protected
C226	0	26	1	6	0.8801333	0.5965	0.33	0.6205	0.0815	1.0835	0.079	0.0475	0.6405	0.06	0.0865	0.0915	0.0555	0.1655	0.1565	0.168	0.046	0.0825	0.187	0.1235	0.506	0.053	0.0535	0.082	0.05	0.05	0.051	0.075	0.161	0.046	0.043	0.118	0.051	0.0535	0.0425	0.074	0.0675	protected
C229	1	7.142857	1	2	1.6662	0.6615	0.0435	0.1835	0.07	0.229	0.0775	0.0835	0.066	0.042	0.0505	0.043	0.1875	0.138	0.1875	0.1555	0.0505	0.0725	0.0935	0.114	0.1125	0.0825	0.052	0.068	0.0415	0.046	0.0435	0.045	0.0615	0.0415	0.191	0.1255	0.042	0.0465	0.041	0.056	0.071	susceptible
C235	0	26	0	5	0.7359667	0.269	0.064	0.9925	0.062	0.114	0.069	0.2595	0.9495	0.0525	0.049	0.0405	0.4635	0.34	0.2055	0.486	0.0485	0.0655	0.0445	0.1125	0.107	0.0415	0.056	0.0525	0.0455	0.041	0.043	0.0505	0.1255	0.0475	0.045	0.1465	0.045	0.049	0.0435	0.053	0.062	protected
C236	0	26	0	3	1.517967	0.1485	0.0425	0.3595	0.0745	0.292	0.11	0.156	0.5905	0.0535	0.1	0.0445	0.1625	0.1575	0.168	0.1915	0.0445	0.081	0.0465	0.1165	0.1185	0.044	0.0515	0.0525	0.0435	0.0455	0.0475	0.0435	0.093	0.046	0.0735	0.185	0.042	0.045	0.0415	0.07	0.0655	protected
C238	1	23.71428	1	8	1.5968	0.9575	0.1375	1.3915	0.245	1.567	0.603	0.968	1.1385	0.0895	0.0795	0.1075	0.441	1.5615	1.744	1.569	0.073	0.0995	0.0635	0.254	1.0085	0.33	0.173	0.1365	0.057	0.0705	0.0735	1.1495	0.2335	0.0715	0.053	0.213	0.05	0.0555	0.0455	0.07	0.0935	susceptible
C239	0	26	1	6	1.6506	0.8555	0.0435	0.178	0.1135	1.0895	0.211	0.2205	1.1715	0.1155	0.1655	0.0445	0.201	0.189	0.353	0.6675	0.043	0.0885	0.043	0.134	0.4515	0.091	0.088	0.0755	0.0505	0.045	0.0825	0.061	0.11	0.049	0.087	0.1915	0.04	0.0435	0.0475	0.0605	0.0695	protected
C242	0	26	0	8	0.9299333	0.223	0.0405	0.119	0.119	0.1425	0.083	0.043	0.1	0.047	0.047	0.043	0.0395	0.1075	0.149	0.1585	0.0445	0.0865	0.0425	0.108	0.106	0.0465	0.1205	0.049	0.0445	0.045	0.0495	0.0405	0.0415	0.054	0.043	0.1875	0.044	0.0425	0.0425	0.0655	0.083	protected
C244	0	26	1	8	1.4629	0.5095	0.061	1.377	0.1675	1.168	0.4345	1.1095	1.1455	0.058	0.079	0.042	0.1965	0.515	0.3615	1.4295	0.047	0.0845	0.0625	0.121	0.441	0.0515	0.163	0.049	0.05	0.0425	0.065	0.1615	0.1955	0.0515	0.0415	0.61	0.045	0.0435	0.042	0.0825	0.0745	protected
C245	0	26	1	6	0.8679333	0.164	0.045	0.2835	0.128	0.65	0.121	0.058	0.6205	0.0485	0.054	0.042	0.1035	0.2875	0.168	0.316	0.048	0.0765	0.078	0.1205	0.3325	0.0465	0.146	0.044	0.0445	0.043	0.0465	0.1	0.0615	0.0455	0.042	0.1785	0.048	0.042	0.0415	0.06	0.0625	protected
C247	0	26	0	10	0.8128667	0.131	0.043	0.1705	0.107	0.229	0.0755	0.0495	0.081	0.049	0.0555	0.047	0.049	0.102	0.111	0.115	0.0515	0.074	0.0515	0.123	0.1795	0.047	0.075	0.0445	0.05	0.051	0.0895	0.0475	0.045	0.0485	0.044	0.156	0.044	0.049	0.042	0.0585	0.0655	protected
C251	0	26	0	9	0.7063	0.1825	0.041	0.2285	0.069	1.1245	0.0725	0.105	1.004	0.059	0.0495	0.048	0.0705	0.1155	0.1155	0.493	0.0475	0.073	0.0575	0.105	0.1255	0.0695	0.0475	0.0435	0.053	0.046	0.046	0.046	0.0605	0.0445	0.042	0.1055	0.042	0.055	0.043	0.053	0.0655	protected
C253	0	26	0	7	0.776	0.145	0.0435	0.2225	0.0805	0.7535	0.0895	0.0445	0.299	0.05	0.0445	0.0485	0.041	0.103	0.1405	0.1195	0.06	0.0845	0.0465	0.126	0.117	0.104	0.044	0.077	0.052	0.0485	0.0495	0.0425	0.0505	0.0415	0.0415	0.1155	0.042	0.0505	0.041	0.064	0.0675	protected
C255	0	26	0	8	1.2727	0.5265	0.08	0.946	0.118	1.1975	0.1385	0.0715	1.214	0.058	0.0515	0.0435	0.774	0.1145	0.1755	0.163	0.1825	0.08	0.115	0.113	0.707	0.103	0.0565	0.0575	0.0495	0.0605	0.2545	0.274	0.1975	0.048	0.047	0.1205	0.044	0.05	0.044	0.0615	0.0745	protected
C256	0	26	1	6	1.4677	0.875	0.186	1.487	0.1765	1.744	0.4465	0.7765	1.124	0.07	0.072	0.0535	0.8665	1.376	1.3745	0.3125	0.119	0.1015	0.1945	0.1425	1.1485	0.069	0.0895	0.074	0.054	0.105	0.07	0.3025	0.3305	0.094	0.0535	0.173	0.056	0.054	0.0465	0.068	0.094	protected
C259	0	26	0	10	1.0698	0.04	0.043	0.241	0.065	0.125	0.118	0.075	0.1195	0.0475	0.047	0.0395	0.0395	0.114	0.187	0.161	0.052	0.1235	0.0395	0.1165	0.111	0.0455	0.05	0.0725	0.043	0.0515	0.066	0.1205	0.0445	0.0445	0.044	0.135	0.051	0.051	0.042	0.0515	0.0925	protected
C260	0	26	0	8	0.8288667	0.3215	0.0785	0.1195	0.06	0.473	0.0765	0.0585	0.246	0.0475	0.054	0.041	0.058	0.1225	0.136	0.135	0.0525	0.0845	0.0515	0.086	0.093	0.056	0.0435	0.0585	0.045	0.044	0.0605	0.047	0.0475	0.045	0.0575	0.1245	0.048	0.044	0.0435	0.052	0.0595	protected
C263	1	8.142858	0	4	1.610433	0.9715	0.0655	0.446	0.106	1.1255	0.148	0.1305	0.818	0.0505	0.092	0.0485	0.238	0.2185	0.3145	0.1475	0.0725	0.0785	0.053	0.1135	0.2695	0.1975	0.0505	0.079	0.0495	0.0495	0.088	0.069	0.254	0.045	0.043	0.1185	0.042	0.042	0.043	0.0715	0.0795	susceptible
C267	0	26	0	2	0.7389666	0.161	0.0445	0.104	0.0725	0.113	0.074	0.046	0.0545	0.042	0.0695	0.04	0.069	0.106	0.098	0.083	0.0425	0.071	0.042	0.0995	0.0895	0.044	0.0455	0.048	0.042	0.0425	0.094	0.049	0.0455	0.0415	0.049	0.094	0.041	0.049	0.0425	0.057	0.0595	protected
C270	1	12.28571	0	4	1.117667	0.556	0.0465	0.285	0.0945	0.104	0.108	0.1015	0.048	0.044	0.067	0.0435	0.0585	0.123	0.135	0.2635	0.047	0.0775	0.116	0.124	0.118	0.0505	0.0475	0.078	0.05	0.0435	0.058	0.047	0.0465	0.0495	0.0505	0.1115	0.042	0.044	0.047	0.06	0.0635	susceptible
C271	0	26	0	4	0.9581333	0.31	0.043	0.1045	0.093	0.0975	0.0695	0.05	0.0445	0.043	0.059	0.041	0.04	0.1025	0.106	0.1135	0.063	0.0715	0.0405	0.1395	0.094	0.0465	0.05	0.044	0.0485	0.045	0.0445	0.039	0.0415	0.0415	0.057	0.106	0.041	0.043	0.042	0.054	0.0645	protected
C272	0	26	0	4	0.9339	0.2885	0.04	0.14	0.11	0.0915	0.079	0.05	0.055	0.0435	0.0455	0.0415	0.048	0.107	0.105	0.097	0.048	0.0795	0.043	0.114	0.099	0.044	0.0475	0.043	0.0515	0.0415	0.045	0.0475	0.0395	0.0485	0.05	0.115	0.041	0.0465	0.0425	0.0715	0.0675	protected
C282	0	26	1	10	1.835433	0.876	0.0925	0.7855	0.0735	1.009	0.151	0.919	0.7495	0.089	0.087	0.086	1.088	1.81	1.0925	0.458	0.123	0.1495	0.651	0.278	0.8335	0.2125	0.0815	0.062	0.0485	0.669	0.14	0.181	0.1035	0.0495	0.089	0.1045	0.0465	0.0465	0.0445	0.0605	0.0815	protected
C286	0	26	0	6	1.0152	0.5585	0.0435	0.196	0.1025	0.1935	0.078	0.103	0.688	0.0495	0.043	0.0445	0.0825	0.1355	0.146	0.1165	0.0435	0.0775	0.057	0.099	0.2855	0.047	0.053	0.044	0.0425	0.0435	0.046	0.061	0.0865	0.042	0.043	0.1155	0.0445	0.044	0.044	0.0515	0.0655	protected
C288	0	26	0	8	0.8557	0.511	0.071	0.256	0.06	0.5470001	0.1725	0.211	1.161	0.0695	0.0465	0.0595	0.504	0.1085	0.1305	0.1125	0.0515	0.078	0.068	0.126	0.233	0.0485	0.0505	0.0465	0.0485	0.0465	0.112	0.057	0.062	0.048	0.0415	0.119	0.049	0.044	0.042	0.0475	0.0675	protected
C289	0	26	1	6	1.590833	0.2135	0.073	0.2215	0.0715	0.6835	0.086	0.459	1.1505	0.068	0.047	0.058	0.271	0.175	0.198	0.1635	0.234	0.1045	0.0845	0.1405	0.199	0.0655	0.0595	0.062	0.05	0.0515	0.049	0.062	0.19	0.0625	0.048	0.163	0.0475	0.043	0.045	0.097	0.0745	protected
C293	0	26	0	8	1.8656	0.638	0.056	0.622	0.0695	0.9875	0.0995	0.525	0.9745	0.058	0.044	0.0485	0.8585	1.664	0.7515	0.9315	0.0425	0.0795	0.4115	0.1115	0.6135	0.197	0.057	0.044	0.045	0.0435	0.178	0.0565	0.0935	0.0615	0.061	0.1695	0.042	0.041	0.042	0.0715	0.0745	protected
C294	0	26	0	5	1.2945	0.222	0.0405	0.098	0.0935	1.361	0.076	0.6225	1.113	0.063	0.0415	0.045	0.7855	0.5190001	0.2805	0.1205	0.0425	0.077	0.215	0.1015	0.2245	0.133	0.0475	0.061	0.0455	0.0415	0.0435	0.041	0.1705	0.045	0.042	0.1025	0.041	0.0425	0.0435	0.0615	0.0685	protected
C295	0	26	0	3	1.3704	0.286	0.041	0.098	0.066	0.0915	0.078	0.046	0.0745	0.043	0.0415	0.049	0.059	0.103	0.1025	0.0945	0.0395	0.0755	0.0505	0.108	0.2765	0.0635	0.057	0.051	0.0445	0.0435	0.046	0.0385	0.0495	0.0475	0.047	0.0985	0.0415	0.041	0.0425	0.0645	0.0685	protected
C297	0	26	0	2	1.118867	0.094	0.0435	0.1145	0.0665	0.1435	0.076	0.089	0.105	0.047	0.0455	0.042	0.061	0.095	0.136	0.1285	0.089	0.08	0.049	0.1065	0.1035	0.0535	0.0455	0.049	0.046	0.0425	0.0425	0.041	0.0465	0.057	0.0415	0.1115	0.042	0.044	0.043	0.0645	0.0645	protected
C298	1	3.857143	1	5	1.682467	0.6565	0.042	0.262	0.064	0.796	0.086	0.137	0.9265	0.0545	0.0415	0.043	0.7745	0.1115	0.304	0.1325	0.042	0.104	0.103	0.1045	0.1115	0.183	0.046	0.048	0.0445	0.0605	0.0615	0.0455	0.06	0.059	0.0425	0.112	0.043	0.04	0.0425	0.0665	0.066	susceptible
C301	0	26	1	9	1.701067	0.896	0.049	0.537	0.1445	1.152	0.289	0.967	0.946	0.119	0.1225	0.0625	1.0205	1.5955	0.9425	1.059	0.2095	0.1715	0.3525	0.2785	0.257	0.179	0.0695	0.0845	0.054	0.1475	0.1395	0.6045	0.1145	0.1	0.0675	0.162	0.0675	0.047	0.0685	0.169	0.171	protected
C304	0	26	1	10	1.6518	0.825	0.077	0.451	0.103	0.668	0.1115	0.2725	1.2245	0.0745	0.05	0.0445	0.395	0.8175	0.3935	0.1395	0.0505	0.0955	0.1345	0.246	0.7775	0.266	0.046	0.1415	0.044	0.0565	0.066	0.065	0.137	0.067	0.0465	0.136	0.05	0.0425	0.044	0.0685	0.0815	protected
C309	0	26	1	10	0.9017667	0.484	0.185	0.4945	0.06	0.761	0.1985	0.049	0.991	0.066	0.05	0.054	0.9215	0.141	0.1095	0.1	0.049	0.0855	0.2015	0.257	0.5745	0.0535	0.063	0.113	0.0445	0.0525	0.1645	0.1225	0.0585	0.0525	0.045	0.116	0.0495	0.0475	0.0485	0.0565	0.0715	protected
C310	1	1.571429	1	8	0.8441667	0.736	0.049	0.1085	0.061	1.08	0.0735	0.102	1.142	0.0655	0.047	0.0435	0.6705	0.113	0.152	0.093	0.055	0.0805	0.0685	0.137	0.697	0.048	0.049	0.0495	0.043	0.05	0.0525	0.067	0.0495	0.0435	0.0435	0.1095	0.0505	0.044	0.044	0.058	0.0705	susceptible
C311	1	4.714286	0	6	1.8203	0.9529999	0.0535	1.003	0.1485	1.4315	0.189	0.7565	1.1135	0.066	0.086	0.0455	0.9655	1.77	0.523	1.1585	0.065	0.0855	0.2085	0.2385	0.6745	0.132	0.0745	0.2675	0.0435	0.046	0.0785	0.117	0.0895	0.0445	0.0465	0.138	0.0425	0.045	0.0465	0.0485	0.0725	susceptible
C318	1	23.57143	0	7	1.2572	0.885	0.0945	0.9065	0.101	0.167	0.2645	0.1845	1.0155	0.0745	0.1015	0.044	0.857	1.7095	0.374	0.1065	0.0515	0.0905	0.3765	0.1395	0.2625	0.1385	0.0675	0.0505	0.048	0.0495	0.049	0.044	0.0815	0.0485	0.0425	0.147	0.0495	0.045	0.05	0.103	0.0785	susceptible
C321	0	26	1	10	1.328767	0.6195	0.058	0.1775	0.0895	0.357	0.0835	0.047	0.353	0.05	0.114	0.044	0.051	0.1515	0.1415	0.2865	0.045	0.08	0.064	0.114	0.4215	0.0625	0.0685	0.0535	0.0505	0.046	0.101	0.129	0.0495	0.0435	0.0435	0.1135	0.044	0.0445	0.041	0.084	0.083	protected
C322	1	4.714286	0	6	1.6299	0.306	0.058	0.276	0.0975	0.7535	0.0885	0.4865	0.984	0.066	0.0635	0.0425	0.7345	0.9355	0.1905	0.346	0.0415	0.075	0.1435	0.1025	0.141	0.2095	0.0605	0.0565	0.0435	0.044	0.0655	0.047	0.076	0.049	0.0485	0.14	0.0435	0.0445	0.047	0.0875	0.0665	susceptible
C323	0	26	1	5	1.8775	1.016	0.22	1.1685	0.1055	0.168	0.383	0.87	0.9405	0.079	0.0945	0.0545	0.954	1.293	0.502	1.105	0.0705	0.095	0.117	0.283	1.0385	0.2355	0.085	0.073	0.0515	0.049	0.068	0.541	0.1475	0.0495	0.1155	0.117	0.054	0.0445	0.0425	0.1465	0.093	protected
C324	3	3.714286	0	3	1.453067	0.6615	0.0625	0.4605	0.1275	1.107	0.184	0.268	0.9345	0.058	0.1125	0.047	0.6475	0.279	0.3575	0.3415	0.0525	0.1005	0.248	0.143	0.288	0.0585	0.055	0.1005	0.0615	0.0495	0.1515	0.063	0.07	0.051	0.043	0.1045	0.0425	0.0525	0.0425	0.068	0.0715	susceptible
C325	0	26	1	3	1.798967	0.9445	0.0885	0.559	0.1045	0.345	0.1145	0.1425	0.913	0.0715	0.0595	0.063	0.982	0.144	0.534	0.1935	0.05	0.2435	0.0875	0.1345	0.1515	0.221	0.0525	0.0525	0.054	0.0455	0.051	0.082	0.056	0.061	0.103	0.112	0.0475	0.05	0.041	0.129	0.0835	protected
C331	0	26	1	9	1.740767	0.6415	0.0935	0.138	0.074	1.1215	0.263	0.0445	1.0835	0.0825	0.0945	0.0665	0.462	0.1715	0.2435	0.136	0.0595	0.087	0.1965	0.1785	0.2405	0.066	0.06	0.0575	0.048	0.0515	0.157	0.2365	0.2125	0.051	0.047	0.115	0.0485	0.045	0.0435	0.0975	0.088	protected
C332	0	26	0	6	1.747567	0.7785	0.089	0.5245	0.064	1.2305	0.2995	0.358	1.2955	0.078	0.052	0.0365	0.9405	0.3935	0.677	0.8345	0.0725	0.087	0.1355	0.114	0.189	0.097	0.069	0.0935	0.046	0.0525	0.089	0.5315	0.1605	0.043	0.0575	0.11	0.044	0.052	0.041	0.0565	0.0705	protected
C338	0	26	1	8	1.572833	0.933	0.199	0.346	0.057	0.797	0.175	0.169	0.709	0.058	0.0685	0.048	0.8455	0.1325	0.1265	0.3225	0.0455	0.0885	0.0865	0.122	0.6335	0.21	0.054	0.0505	0.0425	0.047	0.065	0.492	0.1685	0.053	0.0615	0.125	0.0465	0.0445	0.044	0.052	0.0745	protected
C344	0	26	0	3	0.7635667	0.2645	0.065	0.113	0.063	0.117	0.076	0.049	0.0435	0.045	0.042	0.0485	0.07	0.109	0.148	0.1365	0.1185	0.0735	0.055	0.0925	0.127	0.0615	0.056	0.0465	0.042	0.0435	0.046	0.0655	0.0485	0.044	0.0425	0.1005	0.0455	0.0485	0.0425	0.056	0.072	protected
C346	0	26	1	7	1.2691	0.442	0.0605	0.44	0.077	0.805	0.135	0.375	1.183	0.07	0.084	0.0485	0.164	0.1095	0.1785	0.12	0.0525	0.0855	0.4915	0.1355	0.2785	0.0815	0.0605	0.0515	0.0445	0.054	0.11	0.167	0.06	0.062	0.0455	0.105	0.0475	0.048	0.048	0.0765	0.085	protected
C353	0	26	0	8	0.9561667	0.389	0.0595	0.6955	0.089	0.2305	0.117	0.4125	0.901	0.1035	0.045	0.0415	0.452	0.2125	0.134	0.1175	0.044	0.0705	0.092	0.103	0.1815	0.0425	0.053	0.0665	0.0445	0.0425	0.0595	0.0575	0.1955	0.089	0.0445	0.107	0.0425	0.0455	0.0415	0.099	0.073	protected
C356	0	26	1	10	1.674633	0.987	0.2695	1.3585	0.086	1.79	0.1035	1.23	1.1235	0.1365	0.064	0.0475	1.1355	0.466	0.2585	1.5995	0.045	0.094	0.091	0.256	0.9	0.0545	0.051	0.3325	0.048	0.0485	0.053	0.0495	0.3475	0.094	0.0445	0.1385	0.044	0.043	0.043	0.0875	0.102	protected
C357	0	26	0	7	0.6316	0.182	0.052	0.5275	0.0745	0.758	0.073	0.05	0.513	0.091	0.052	0.042	0.5075	0.2795	0.1155	0.1145	0.0405	0.068	0.0505	0.104	0.0905	0.05	0.0445	0.047	0.043	0.0455	0.065	0.0425	0.183	0.077	0.0615	0.125	0.041	0.0475	0.041	0.056	0.065	protected
C359	0	26	0	5	1.8392	0.393	0.049	0.181	0.131	0.1305	0.072	0.1635	0.0555	0.0865	0.1185	0.048	0.0505	0.176	0.1035	0.152	0.0505	0.092	0.053	0.139	0.934	0.062	0.047	0.1045	0.0435	0.045	0.052	0.044	0.0475	0.114	0.089	0.1605	0.052	0.05	0.0425	0.0815	0.0825	protected
C362	0	26	0	7	1.106967	0.386	0.047	0.1845	0.084	0.835	0.102	0.0585	1.226	0.1035	0.078	0.043	0.653	0.2555	0.2225	0.1485	0.0435	0.1595	0.104	0.1055	0.1215	0.054	0.049	0.0715	0.051	0.047	0.0455	0.0455	0.049	0.103	0.043	0.273	0.05	0.044	0.041	0.059	0.07	protected
C365	1	15.71429	0	8	1.800133	0.3855	0.049	0.22	0.084	0.77	0.087	0.222	0.345	0.049	0.049	0.0415	0.6670001	0.6925	0.1325	0.113	0.046	0.0755	0.1615	0.0995	0.1095	0.0445	0.0435	0.056	0.0425	0.0415	0.044	0.0405	0.0665	0.085	0.0525	0.0915	0.0405	0.041	0.041	0.059	0.0635	susceptible
C370	0	26	0	8	1.167867	0.6325	0.0785	0.0985	0.0655	0.2695	0.071	0.05	0.196	0.053	0.0415	0.0415	0.0935	0.1105	0.117	0.112	0.042	0.071	0.053	0.099	0.139	0.044	0.0435	0.1115	0.0425	0.043	0.036	0.041	0.043	0.0425	0.0465	0.0965	0.0415	0.046	0.041	0.062	0.065	protected
C372	1	9.714286	1	9	0.9668334	0.275	0.06	0.111	0.0605	0.697	0.098	0.0535	0.239	0.053	0.0515	0.05	0.0525	0.1375	0.109	0.3425	0.055	0.0975	0.0625	0.1205	0.1295	0.0545	0.053	0.0595	0.0445	0.053	0.061	0.084	0.0465	0.052	0.0505	0.155	0.052	0.046	0.0515	0.047	0.0735	susceptible
C374	0	26	0	3	0.0801	0.0485	0.046	0.1	0.059	0.0895	0.0695	0.0465	0.0415	0.0435	0.0505	0.041	0.066	0.092	0.0915	0.077	0.0455	0.0715	0.334	0.0945	0.1005	0.043	0.053	0.044	0.044	0.046	0.046	0.046	0.082	0.0455	0.0475	0.1195	0.043	0.0425	0.0485	0.046	0.0605	protected
C375	3	1.714286	1	3	1.3878	0.3935	0.067	0.1425	0.123	0.378	0.0835	0.0555	0.554	0.0695	0.0905	0.056	0.139	0.1315	0.2225	0.157	0.0535	0.085	0.0675	0.116	0.14	0.111	0.0515	0.0735	0.0445	0.0525	0.0735	0.06	0.0605	0.076	0.0445	0.1235	0.0435	0.052	0.05	0.05	0.084	susceptible
C378	0	26	0	9	1.298633	0.4295	0.0565	0.264	0.078	0.24	0.0795	0.061	0.61	0.0685	0.054	0.0415	0.446	0.822	0.128	0.153	0.047	0.074	0.052	0.1115	0.104	0.0555	0.048	0.047	0.0465	0.046	0.055	0.066	0.063	0.046	0.073	0.1145	0.0415	0.0465	0.042	0.07	0.0805	protected
C379	0	26	0	5	0.6453667	0.057	0.045	0.1175	0.125	0.267	0.0745	0.0615	0.135	0.111	0.092	0.043	0.0505	0.2015	0.1105	0.1145	0.071	0.0695	0.0505	0.097	0.0955	0.044	0.0465	0.053	0.056	0.048	0.049	0.042	0.043	0.046	0.042	0.139	0.043	0.0625	0.0435	0.0545	0.085	protected
C395	0	26	0	10	1.576867	0.669	0.12	0.237	0.204	0.558	0.2075	0.191	0.8835	0.119	0.1045	0.145	0.7395	1.708	1.315	0.8155	0.0815	0.0815	0.282	0.245	0.553	0.255	0.075	0.0655	0.0425	0.053	0.092	0.3095	0.1125	0.068	0.0805	0.261	0.051	0.047	0.0425	0.0685	0.066	protected
C396	0	26	0	8	1.122867	0.716	0.0785	0.7075	0.1555	0.816	0.074	0.727	1.2225	0.083	0.088	0.0725	1.126	1.8945	1.4635	1.2905	0.0445	0.095	0.2535	0.1595	1.0025	0.203	0.0505	0.058	0.048	0.046	0.171	0.0445	0.2165	0.1015	0.0955	0.178	0.0475	0.049	0.0425	0.1065	0.105	protected
C398	0	26	1	10	0.9957666	0.776	0.0475	0.2005	0.1785	0.3285	0.072	0.043	0.2065	0.1205	0.109	0.0465	0.7315	0.2525	0.126	0.1555	0.044	0.092	0.049	0.1245	0.709	0.0465	0.045	0.0575	0.043	0.0505	0.0475	0.041	0.0415	0.113	0.0525	0.1785	0.0465	0.045	0.043	0.1275	0.0705	protected
C399	0	26	0	2	0.1542	0.119	0.0415	0.096	0.1485	0.1	0.0675	0.046	0.1015	0.126	0.0945	0.041	0.125	0.1715	0.09	0.086	0.042	0.0655	0.0475	0.0955	0.0915	0.042	0.0415	0.044	0.0425	0.041	0.042	0.0415	0.0405	0.042	0.0455	0.1515	0.041	0.0425	0.042	0.0655	0.0995	protected
C402	0	26	1	6	1.372767	0.583	0.1265	0.1755	0.0795	0.9859999	0.082	0.0465	0.926	0.117	0.0515	0.045	0.358	0.2515	0.2385	0.1815	0.0475	0.086	0.065	0.1345	0.8745	0.137	0.047	0.0935	0.046	0.075	0.1455	0.056	0.044	0.049	0.0445	0.111	0.0435	0.0465	0.042	0.061	0.0665	protected
C403	1	15.57143	0	4	0.8823333	0.102	0.046	0.0985	0.064	0.3095	0.0755	0.0455	0.739	0.0595	0.0415	0.0325	0.25	0.1245	0.127	0.124	0.084	0.088	0.054	0.1175	0.106	0.0995	0.0435	0.0485	0.042	0.0455	0.056	0.045	0.059	0.07	0.047	0.1195	0.046	0.042	0.044	0.0935	0.0695	susceptible
C404	0	26	1	8	1.196033	0.8115	0.06	0.5445	0.05	1.147	0.075	0.143	1.142	0.0735	0.0485	0.0515	0.546	0.1245	0.1205	0.57	0.05	0.09	0.131	0.1155	0.372	0.052	0.0525	0.0625	0.043	0.052	0.112	0.0465	0.0685	0.048	0.048	0.115	0.0465	0.045	0.065	0.0525	0.0635	protected
C405	1	7.571429	1	4	1.675967	0.9205	0.062	0.646	0.059	0.2405	0.1715	0.4035	0.68	0.0615	0.0785	0.0445	0.415	0.224	0.154	0.1195	0.0525	0.1025	0.1735	0.1465	0.202	0.1625	0.069	0.057	0.0495	0.0445	0.0535	0.0515	0.244	0.0545	0.112	0.099	0.045	0.0515	0.043	0.0535	0.0645	susceptible
C406	0	26	0	1	1.878833	0.797	0.0735	0.525	0.1015	0.2335	0.205	0.176	0.0875	0.107	0.208	0.2075	0.1555	0.4495	0.5265	0.2335	0.053	0.12	0.06	0.1445	0.2865	0.242	0.05	0.0515	0.0435	0.045	0.058	0.042	0.084	0.195	0.1445	0.1245	0.0435	0.054	0.0445	0.0885	0.1265	protected
C411	1	15.71429	1	9	1.502667	0.3395	0.066	0.3455	0.0705	0.665	0.0955	0.3055	1.01	0.122	0.137	0.1	0.1065	0.4225	0.3635	0.3905	0.0925	0.0995	0.117	0.2025	0.433	0.25	0.0885	0.088	0.0675	0.0955	0.242	0.0835	0.1925	0.129	0.113	0.2155	0.071	0.11	0.072	0.087	0.092	susceptible
C415	0	26	0	9	1.740533	0.907	0.205	0.573	0.1035	0.3665	0.4415	0.4265	1.069	0.1265	0.0825	0.0525	0.909	0.3625	0.5085	0.259	0.052	0.081	0.1525	0.138	0.385	0.0625	0.076	0.1195	0.058	0.0695	0.115	0.3085	0.107	0.109	0.157	0.13	0.0495	0.058	0.042	0.057	0.147	protected
C417	0	26	1	6	1.8343	0.985	0.0615	1.3455	0.0785	0.644	0.301	0.3655	1.1495	0.0745	0.0845	0.047	1.109	1.896	1.4805	1.452	0.142	0.0835	0.104	0.1425	0.1245	0.185	0.062	0.0555	0.0455	0.052	0.0525	0.2465	0.3045	0.0705	0.092	0.1665	0.0435	0.0465	0.042	0.1495	0.0685	protected
C421	2	3.571429	0	4	1.5887	0.103	0.0445	0.1385	0.0675	0.0945	0.0835	0.1005	0.042	0.0485	0.0925	0.042	0.0975	0.172	0.1115	0.1015	0.0655	0.0775	0.048	0.103	0.155	0.048	0.0495	0.06	0.0425	0.0475	0.0815	0.0445	0.05	0.1015	0.1135	0.162	0.0425	0.0435	0.0415	0.055	0.071	susceptible
C424	0	26	0	7	1.9015	0.7185	0.232	0.899	0.301	1.198	0.298	0.738	1.1165	0.096	0.121	0.066	0.8455	1.3175	1.03	1.028	0.1095	0.089	0.0755	0.1715	0.7615	0.1245	0.0565	0.1735	0.051	0.1185	0.081	0.1775	0.29	0.122	0.061	0.202	0.049	0.044	0.047	0.1085	0.076	protected
C425	0	26	1	4	1.2829	0.631	0.2535	0.154	0.2235	1.634	0.236	0.693	1.135	0.1275	0.0915	0.0535	0.9265	0.6395	0.3205	0.2205	0.0485	0.088	0.616	0.1295	0.883	0.08	0.182	0.059	0.06	0.054	0.09	0.0655	0.377	0.1125	0.0475	0.247	0.0515	0.0455	0.0585	0.063	0.109	protected
C426	2	4.857143	1	4	1.5098	0.8425	0.0595	0.927	0.191	1.8525	0.4015	1.0375	1.258	0.1545	0.1335	0.049	1.1595	0.885	0.7475	0.9035	0.1035	0.096	0.2135	0.1395	0.9145	0.071	0.0665	0.077	0.082	0.054	0.0605	0.0725	0.529	0.1105	0.0535	0.1495	0.0465	0.0465	0.0415	0.055	0.0955	susceptible
C429	1	9.428572	0	5	1.417333	0.261	0.055	0.644	0.081	0.794	0.1045	0.0735	0.6975	0.066	0.0435	0.0335	0.9135	0.88	0.253	0.0945	0.0775	0.1395	0.062	0.0995	0.199	0.1065	0.0475	0.045	0.0425	0.0425	0.043	0.052	0.0745	0.0745	0.0445	0.0945	0.041	0.042	0.043	0.0985	0.0635	susceptible
C430	1	3.857143	0	2	0.8984333	0.1995	0.0435	0.1	0.0475	0.098	0.069	0.052	0.042	0.047	0.0465	0.044	0.057	0.102	0.1105	0.0775	0.043	0.0735	0.0475	0.1005	0.1005	0.047	0.046	0.0545	0.0415	0.0425	0.047	0.04	0.0545	0.0475	0.054	0.0975	0.04	0.042	0.045	0.042	0.0605	susceptible
C431	1	14.57143	0	3	1.7075	0.1275	0.0475	0.1585	0.056	0.186	0.073	0.044	0.051	0.0435	0.0415	0.043	0.2225	0.103	0.137	0.0915	0.0455	0.0815	0.047	0.1025	0.098	0.05	0.044	0.054	0.0415	0.041	0.0605	0.039	0.0505	0.0425	0.0425	0.13	0.043	0.0455	0.0425	0.043	0.0615	susceptible
C442	0	26	1	9	1.366733	0.963	0.25	0.7525	0.1845	0.623	0.176	0.6055	0.8065	0.0715	0.0545	0.047	0.8535	1.8225	1.377	1.25	0.078	0.1335	0.0765	0.1355	1.2235	0.1245	0.0655	0.0725	0.0475	0.055	0.0525	0.126	0.192	0.077	0.0505	0.148	0.047	0.049	0.053	0.0615	0.101	protected
C443	0	26	1	7	0.8632333	0.304	0.0625	0.3445	0.076	1.0165	0.098	0.0795	0.978	0.061	0.047	0.043	0.4405	0.203	0.1705	0.1355	0.047	0.072	0.05	0.106	0.9005	0.05	0.0485	0.054	0.0465	0.043	0.0485	0.0405	0.097	0.0425	0.042	0.1195	0.0425	0.094	0.0425	0.0635	0.0965	protected
C444	0	26	1	4	1.872	0.5995	0.115	0.593	0.1455	1.2005	0.0925	0.067	1.037	0.0975	0.1155	0.0615	0.6125	1.1535	0.8099999	0.698	0.0605	0.1095	0.1805	0.1305	1.3275	0.346	0.0575	0.051	0.05	0.0975	0.1805	0.091	0.2075	0.05	0.0795	0.1315	0.0505	0.078	0.047	0.121	0.0815	protected
C445	0	26	1	4	1.895967	0.8765	0.424	1.5625	0.2985	1.5105	0.4895	0.9815	1.143	0.1915	0.118	0.085	1.1035	1.6595	1.1465	0.9435	0.101	0.1435	0.146	0.2285	0.995	0.285	0.2055	0.3225	0.0845	0.107	0.313	0.3795	0.353	0.1585	0.189	0.2835	0.1015	0.078	0.0815	0.1445	0.117	protected
C447	0	26	1	3	1.376033	0.5195	0.0525	0.403	0.1615	0.692	0.1015	0.183	0.456	0.132	0.071	0.0475	0.476	0.1995	0.1475	0.1245	0.051	0.0935	0.0535	0.119	0.108	0.152	0.0495	0.087	0.0475	0.0485	0.074	0.1555	0.1395	0.095	0.0865	0.1695	0.0435	0.0485	0.046	0.148	0.0875	protected
C452	0	26	0	10	0.7686333	0.6115	0.046	0.1255	NA	0.8125	0.084	0.049	0.626	0.119	0.088	0.0445	0.074	0.235	0.161	0.11	0.0445	0.104	0.098	0.109	0.638	0.14	0.044	0.0605	0.047	0.052	0.049	0.0465	0.0545	0.119	0.0545	0.1585	0.0445	0.044	NA	NA	NA	protected
C456	0	26	1	8	1.479767	0.694	0.0735	0.4005	0.1215	0.7465	0.1195	0.0555	1.1185	0.155	0.0855	0.0515	0.6625	0.3685	0.1665	0.1265	0.0765	0.1095	0.1245	0.346	1.149	0.077	0.0515	0.0825	0.0695	0.0525	0.271	0.2625	0.0955	0.0885	0.048	0.1205	0.0475	0.0455	0.047	0.0995	0.078	protected
C457	1	12.14286	1	4	1.840367	0.9275	0.053	0.79	0.0865	0.8735	0.323	0.658	1.187	0.151	0.101	0.047	0.847	0.2245	0.1305	1.0035	0.0535	0.0925	0.2905	0.288	0.135	0.091	0.063	0.175	0.054	0.1075	0.148	0.143	0.168	0.1	0.1035	0.113	0.0435	0.043	0.0435	0.1325	0.129	susceptible
C477	0	26	0	9	1.8687	0.566	0.056	0.7455	0.079	0.399	0.105	0.2755	1.1555	0.0955	0.069	0.062	0.2315	0.7115	0.662	0.3735	0.0765	0.112	0.127	0.17	0.264	0.162	0.063	0.086	0.052	0.054	0.1345	0.115	0.067	0.0495	0.0485	0.1255	0.0475	0.0435	0.0445	0.124	0.1055	protected
C483	0	26	0	5	0.5603333	0.16	0.0405	0.1095	0.048	0.1025	0.0765	0.045	0.1065	0.043	0.0425	0.043	0.0485	0.1095	0.1405	0.181	0.0445	0.0715	0.0475	0.1045	0.105	0.0555	0.046	0.045	0.041	0.0415	0.048	0.044	0.0475	0.0415	0.0415	0.092	0.04	0.0415	0.047	0.041	0.058	protected
C490	0	26	0	8	1.258167	0.111	0.045	0.2135	0.0785	1.055	0.123	0.184	1.1055	0.0495	0.0435	0.051	0.357	0.1725	0.1875	0.573	0.0455	0.08	0.0505	0.103	0.1245	0.055	0.052	0.0675	0.0455	0.051	0.046	0.142	0.0835	0.0425	0.0515	0.1095	0.043	0.0445	0.0425	0.0465	0.065	protected
C491	0	26	0	7	1.560167	0.5165	0.2965	0.22	0.134	1.0145	0.105	0.296	1.0985	0.065	0.0865	0.0645	0.229	0.2885	0.343	0.198	0.054	0.11	0.081	0.9075	0.503	0.0655	0.051	0.077	0.0415	0.046	0.1475	0.1035	0.152	0.0975	0.047	0.101	0.042	0.047	0.0415	0.0745	0.064	protected
C494	0	26	1	8	1.059067	0.1875	0.277	1.083	0.1605	0.7765	0.2065	0.093	0.9895	0.1435	0.068	0.0495	0.8415	1.692	0.215	0.4205	0.057	0.093	0.121	0.2785	0.323	0.0565	0.0585	0.06	0.0545	0.0555	0.0665	0.0485	0.1045	0.0685	0.045	0.1675	0.0505	0.06	0.045	0.0735	0.0755	protected
C495	0	26	0	5	0.3678	0.0545	0.0525	0.1135	0.162	0.12	0.087	0.0615	0.071	0.095	0.0985	0.042	0.052	0.1485	0.1715	0.161	0.0465	0.104	0.0665	0.117	0.118	0.055	0.046	0.0505	0.0525	0.0505	0.0455	0.041	0.0495	0.042	0.0435	0.1775	0.0525	0.048	0.0415	0.065	0.0695	protected
C498	0	26	0	9	1.815867	0.6565	0.0565	0.7665	0.0625	0.64	0.085	0.101	0.9835	0.0955	0.0785	0.052	0.5805	0.6105	0.405	0.3185	0.066	0.0885	0.3575	0.19	0.2725	0.1415	0.0435	0.0495	0.0465	0.0485	0.0565	0.0525	0.0525	0.0945	0.0585	0.128	0.046	0.042	0.0425	0.1065	0.0825	protected
C500	0	26	0	7	0.9326667	0.1145	0.0435	0.133	0.121	0.2565	0.111	0.0905	0.483	0.105	0.0545	0.046	0.047	0.7785	0.6295	0.4665	0.0425	0.0775	0.046	0.1005	0.0945	0.0765	0.044	0.055	0.041	0.0415	0.0515	0.0955	0.045	0.041	0.047	0.1025	0.04	0.0405	0.042	0.172	0.0675	protected
C504	0	26	0	10	0.4335	0.0525	0.0425	0.105	0.137	0.1025	0.0895	0.0435	0.125	0.1215	0.0745	0.0435	0.041	0.11	0.0985	0.1025	0.044	0.0945	0.043	0.1105	0.107	0.0465	0.0445	0.05	0.043	0.0455	0.044	0.039	0.043	0.1005	0.041	0.116	0.0425	0.042	0.0415	0.192	0.0745	protected
C506	0	26	0	7	0.7120333	0.1045	0.044	0.143	0.124	0.2095	0.084	0.0425	0.6145	0.1025	0.0525	0.043	0.058	0.1225	0.115	0.0985	0.042	0.0895	0.0455	0.107	0.124	0.0455	0.0425	0.0455	0.0425	0.055	0.045	0.0455	0.0545	0.093	0.043	0.0975	0.042	0.041	0.0485	0.09	0.0895	protected
C510	0	26	0	8	0.4481	0.075	0.042	0.1235	0.0575	0.0995	0.074	0.0645	0.127	0.105	0.0435	0.042	0.0735	0.1195	0.1055	0.0875	0.0415	0.074	0.048	0.1215	0.1105	0.042	0.0415	0.0475	0.0445	0.043	0.039	0.04	0.047	0.0435	0.0445	0.1015	0.0425	0.0415	0.0425	0.0905	0.075	protected
C511	0	26	0	7	1.340133	0.8045	0.0425	0.143	0.0665	0.1085	0.0885	0.0755	0.1605	0.0625	0.0465	0.0335	0.1925	0.1495	0.148	0.0845	0.0435	0.081	0.0495	0.132	0.1205	0.052	0.051	0.0555	0.0465	0.0485	0.0435	0.045	0.0515	0.042	0.0445	0.1165	0.044	0.0435	0.0445	0.137	0.0705	protected
C514	0	26	0	3	1.199133	0.7385	0.0705	0.2175	0.097	0.285	0.1105	0.2435	0.1865	0.132	0.3885	0.166	0.133	0.619	0.8645	0.3125	0.1095	0.1375	0.092	0.262	0.211	0.19	0.1025	0.144	0.085	0.1185	0.1215	0.0955	0.0925	0.108	0.129	0.194	0.071	0.0845	0.105	0.0715	0.134	protected
C517	0	26	0	8	1.6027	0.3575	0.0645	0.2155	0.0505	0.1275	0.0915	0.0555	0.9675	0.064	0.0485	0.0515	0.057	0.1385	0.1635	0.1245	0.048	0.0785	0.075	0.112	0.314	0.051	0.0575	0.0735	0.0495	0.0535	0.067	0.0565	0.0595	0.0515	0.0525	0.118	0.053	0.046	0.0485	0.044	0.0655	protected
C520	0	26	0	10	0.5224	0.067	0.0435	0.1215	0.05	0.156	0.073	0.0625	0.28	0.046	0.0415	0.043	0.0435	0.094	0.1005	0.0835	0.045	0.0745	0.051	0.0985	0.117	0.044	0.052	0.0485	0.0475	0.044	0.0435	0.0405	0.0645	0.0415	0.046	0.1055	0.0595	0.043	0.045	0.0455	0.0595	protected
C521	0	26	0	8	0.6754667	0.2455	0.045	0.114	0.057	0.479	0.073	0.0925	0.22	0.045	0.041	0.046	0.054	0.097	0.109	0.123	0.046	0.0715	0.0535	0.0975	0.1075	0.043	0.05	0.045	0.0465	0.045	0.045	0.0425	0.045	0.041	0.042	0.1285	0.041	0.048	0.043	0.0645	0.0615	protected
C522	0	26	0	6	1.408067	0.3945	0.046	0.299	0.058	0.671	0.078	0.167	0.6205	0.0525	0.046	0.0435	0.055	0.13	0.107	0.093	0.045	0.1215	0.0475	0.1085	0.125	0.0505	0.0455	0.051	0.042	0.0435	0.045	0.04	0.0545	0.1035	0.0415	0.105	0.0415	0.0415	0.0425	0.0595	0.067	protected
C523	0	26	0	3	0.1203	0.0435	0.042	0.096	0.0545	0.0935	0.0765	0.0525	0.044	0.0505	0.041	0.041	0.0425	0.0975	0.0945	0.08	0.0425	0.078	0.051	0.1085	0.0945	0.0415	0.044	0.0465	0.0425	0.0415	0.042	0.04	0.043	0.043	0.0415	0.1025	0.042	0.042	0.042	0.0565	0.061	protected
C525	0	26	0	2	0.0606667	0.042	0.0415	0.097	0.0575	0.0925	0.074	0.0845	0.045	0.043	0.0425	0.042	0.041	0.105	0.0915	0.075	0.0415	0.073	0.0435	0.1	0.092	0.0425	0.0505	0.0485	0.0445	0.042	0.0415	0.04	0.0445	0.0425	0.0445	0.096	0.043	0.049	0.046	0.0625	0.063	protected
C531	0	26	0	9	0.831	0.1375	0.049	0.1905	0.057	0.157	0.0855	0.05	0.9905	0.0585	0.0465	0.0425	0.111	0.105	0.101	0.09	0.042	0.088	0.051	0.1065	0.1355	0.061	0.0515	0.0545	0.045	0.0445	0.0765	0.0525	0.0445	0.0405	0.046	0.097	0.0415	0.043	0.0425	0.054	0.0605	protected
C534	0	26	0	8	1.4457	0.8465	0.093	0.4195	0.085	0.1645	0.101	0.077	0.828	0.0565	0.0505	0.047	0.0485	0.127	0.2925	0.1265	0.0455	0.093	0.05	0.1265	0.401	0.2055	0.058	0.0585	0.0565	0.0535	0.053	0.0425	0.057	0.0465	0.0465	0.109	0.045	0.042	0.0445	0.0565	0.068	protected
C551	0	26	0	10	1.2631	0.356	0.056	0.7745	0.0595	0.6415	0.087	0.0555	1.0565	0.066	0.0505	0.0445	0.607	0.1155	0.135	0.0935	0.0435	0.133	0.0665	0.1235	0.3445	0.047	0.048	0.0525	0.058	0.055	0.042	0.0395	0.259	0.0455	0.0455	0.109	0.0465	0.045	0.046	0.057	0.069	protected
C561	0	26	1	10	1.317633	0.0555	0.049	1.252	0.069	1.2785	0.3355	1.1815	0.9955	0.088	0.0745	0.1035	0.617	0.3405	0.3195	0.352	0.06	0.09	0.0575	0.135	1.1875	0.0605	0.0675	0.0525	0.0495	0.0475	0.151	0.3815	0.159	0.0475	0.0485	0.091	0.0505	0.043	0.045	0.064	0.081	protected
C564	2	1.714286	0	4	1.2563	0.0465	0.041	0.1125	0.071	0.7885	0.0855	0.79	1.2475	0.072	0.05	0.0535	0.0645	0.142	0.1445	0.153	0.0445	0.0755	0.274	0.101	0.567	0.0505	0.0455	0.046	0.043	0.049	0.0605	0.0465	0.167	0.048	0.069	0.09	0.046	0.0465	0.0515	0.054	0.067	susceptible
C567	0	26	1	10	1.623333	0.5575	0.0625	0.7435	0.093	1.141	0.2155	0.0585	1.24	0.114	0.075	0.182	1.005	0.5395	1.552	1.6565	0.067	0.127	0.1335	0.1435	0.794	0.204	0.076	0.0745	0.056	0.083	0.137	0.28	0.053	0.0525	0.0575	0.117	0.062	0.0515	0.044	0.07	0.0845	protected
C568	0	26	1	8	1.376667	0.7255	0.553	1.104	0.1635	1.2675	0.136	0.8545	1.3605	0.141	0.115	0.12	1.066	1.7005	1.721	1.728	0.101	0.1235	0.0785	0.2865	0.653	0.2025	0.1005	0.1425	0.0955	0.1475	0.224	0.468	0.13	0.121	0.0735	0.1935	0.0905	0.0905	0.064	0.0745	0.0935	protected
C572	0	26	0	8	1.527567	0.312	0.042	0.1255	0.0725	0.1405	0.087	0.0445	0.0435	0.0435	0.0465	0.0405	0.1035	0.1855	0.2075	0.312	0.047	0.0905	0.165	0.1365	0.1205	0.0405	0.044	0.0415	0.0425	0.0405	0.0415	0.046	0.04	0.0415	0.041	0.1355	0.04	0.047	0.046	0.07	0.0775	protected
C573	1	21.85714	0	5	1.462667	0.564	0.2105	0.3195	0.067	0.1205	0.0885	0.0425	0.303	0.053	0.0575	0.0435	0.5815001	0.1185	0.159	0.601	0.043	0.0745	0.058	0.1095	0.365	0.2015	0.042	0.0495	0.042	0.044	0.0545	0.0485	0.071	0.0425	0.045	0.0875	0.0425	0.043	0.042	0.06	0.0705	susceptible
C579	0	26	1	6	1.2509	0.4525	0.044	0.2705	0.0985	0.3915	0.102	0.175	0.346	0.0535	0.0555	0.044	0.3535	0.1455	0.1615	0.1935	0.046	0.1095	0.087	0.12	0.1015	0.0455	0.046	0.092	0.048	0.045	0.043	0.0515	0.0635	0.042	0.0885	0.12	0.045	0.046	0.0435	0.06	0.076	protected
C583	0	26	0	9	1.864167	0.447	0.0925	0.4615	0.0735	0.237	0.082	0.3395	1.0105	0.0735	0.047	0.0525	0.5105	0.1785	0.331	0.257	0.046	0.0785	0.111	0.222	0.3345	0.0585	0.0435	0.055	0.0445	0.047	0.043	0.0565	0.081	0.0645	0.0545	0.0955	0.042	0.044	0.0435	0.0655	0.07	protected
C586	0	26	1	6	1.7204	0.8595	0.0855	0.216	0.13	0.87	0.0865	0.343	1.0015	0.087	0.062	0.05	0.5505	0.655	0.5425	0.2265	0.0605	0.2255	0.191	0.295	0.38	0.0595	0.0675	0.077	0.048	0.054	0.1285	0.059	0.1105	0.0555	0.0505	0.112	0.047	0.043	0.042	0.0675	0.0845	protected
C588	0	26	1	5	1.753967	1.139	0.152	0.496	0.0735	1.1265	0.2255	0.4545	1.3735	0.0975	0.105	0.0475	0.9705	0.2015	0.2545	0.345	0.046	0.203	0.0905	0.1645	0.6885	0.0555	0.0715	0.2695	0.047	0.0435	0.058	0.1015	0.4145	0.0455	0.0715	0.0945	0.042	0.0415	0.0435	0.0605	0.065	protected
C590	2	17.71428	0	3	1.481967	1.057	0.085	0.503	0.086	0.2125	0.076	0.045	0.0415	0.0425	0.0415	0.0405	0.278	0.1155	0.217	0.1245	0.044	0.0705	0.0645	0.121	0.1775	0.041	0.0425	0.045	0.041	0.0435	0.042	0.2925	0.0395	0.047	0.04	0.0965	0.041	0.041	0.0415	0.0585	0.067	susceptible
C596	0	26	1	9	1.232267	0.0505	0.049	0.168	0.0705	0.4485	0.084	0.052	0.693	0.0655	0.053	0.048	0.0515	0.1135	0.1835	0.1375	0.0535	0.092	0.053	0.116	0.154	0.1575	0.0595	0.0485	0.0495	0.062	0.077	0.0925	0.0535	0.0475	0.047	0.0935	0.054	0.047	0.0435	0.0685	0.0955	protected
C597	0	26	1	6	1.407733	0.042	0.0445	0.1215	0.0665	0.253	0.0915	0.183	1.0385	0.0685	0.0515	0.0575	0.045	0.127	0.1795	1.088	0.0465	0.0775	0.044	0.115	0.1335	0.0635	0.056	0.049	0.0475	0.047	0.0805	0.052	0.065	0.05	0.0575	0.1105	0.044	0.043	0.0425	0.059	0.064	protected
C606	3	1.714286	1	5	1.118533	0.044	0.0485	0.124	0.063	0.2695	0.079	0.2595	1.343	0.0765	0.052	0.1165	0.047	0.1285	0.2205	0.7425	0.045	0.0775	0.0445	0.114	0.122	0.1745	0.047	0.085	0.056	0.045	0.0615	0.0415	0.104	0.0425	0.061	0.0945	0.0445	0.0425	0.041	0.0595	0.0655	susceptible
C607	0	26	1	7	1.781233	0.1005	0.068	0.4795	0.08	0.3395	0.211	0.7205	1.3015	0.096	0.0705	0.067	0.085	0.374	0.3065	1.434	0.051	0.117	0.0965	0.128	0.5065	0.2435	0.064	0.057	0.052	0.0535	0.139	0.135	0.0935	0.049	0.055	0.1485	0.0495	0.047	0.0865	0.063	0.083	protected
C609	1	26	1	10	1.471967	0.801	0.0885	0.352	0.0795	0.3765	0.143	0.315	1.024	0.0825	0.0805	0.064	0.0695	0.1675	0.1935	0.965	0.057	0.137	0.0735	0.1555	1.2675	0.138	0.0625	0.0675	0.0565	0.0755	0.109	0.0895	0.0665	0.059	0.06	0.139	0.055	0.0545	0.047	0.069	0.084	susceptible
C613	0	26	0	3	0.6111333	0.1535	0.039	0.101	0.065	0.5405	0.114	0.047	0.538	0.0495	0.0405	0.049	0.0505	0.168	0.1255	0.243	0.043	0.075	0.0545	0.105	0.1005	0.046	0.0465	0.058	0.043	0.0425	0.045	0.044	0.0465	0.042	0.0465	0.1	0.041	0.047	0.043	0.057	0.0665	protected
C619	0	26	1	7	1.7202	0.9535	0.0605	0.325	0.069	0.3085	0.1765	0.1435	1.319	0.0795	0.0495	0.043	0.417	0.7475	0.2155	0.1935	0.049	0.0805	0.2935	0.1245	0.114	0.136	0.0565	0.0595	0.057	0.0475	0.0605	0.0625	0.1065	0.0665	0.0465	0.1095	0.045	0.06	0.0485	0.0635	0.07	protected
C624	1	7.571429	1	8	1.2026	0.727	0.054	0.7125	0.065	0.3065	0.095	0.0635	0.9985	0.064	0.049	0.0515	0.3095	0.139	0.257	0.2085	0.0545	0.083	0.1295	0.14	0.162	0.106	0.055	0.061	0.053	0.053	0.0725	0.048	0.0445	0.0595	0.0475	0.13	0.047	0.0455	0.0435	0.0595	0.0695	susceptible
C625	0	26	1	9	1.462033	0.794	0.047	0.2925	0.07	0.1535	0.082	0.1945	1.0255	0.0615	0.049	0.0435	0.248	0.2585	0.239	0.372	0.0545	0.103	0.065	0.1175	0.147	0.0705	0.046	0.0495	0.0505	0.047	0.0495	0.041	0.06	0.0455	0.042	0.111	0.0475	0.0425	0.0435	0.061	0.068	protected
C626	1	9.714286	0	6	1.0405	0.57	0.091	1.116	0.065	1.388	0.1835	0.058	1.1255	0.0715	0.0555	0.05	0.7845	0.131	0.1965	0.19	0.058	0.09	0.067	0.1445	0.409	0.218	0.0575	0.0555	0.0565	0.054	0.098	0.11	0.123	0.047	0.0445	0.1265	0.0505	0.0445	0.0435	0.068	0.07	susceptible
C630	0	26	0	3	0.5552	0.281	0.0395	0.101	0.057	0.1045	0.0895	0.041	0.043	0.04	0.039	0.041	0.068	0.0985	0.099	0.0845	0.039	0.069	0.0515	0.1015	0.0935	0.041	0.04	0.041	0.041	0.0415	0.037	0.0405	0.04	0.0385	0.039	0.0805	0.0395	0.04	0.041	0.056	0.066	protected
C635	0	26	1	10	1.6018	0.7875	0.1335	0.727	0.295	0.779	0.1895	0.46	0.593	0.088	0.17	0.058	0.7975	1.6185	1.3125	0.438	0.097	0.1315	0.18	0.1715	0.6785	0.068	0.087	0.087	0.0525	0.1185	0.14	0.1465	0.101	0.079	0.0515	0.1725	0.0575	0.048	0.044	0.0955	0.172	protected
C638	0	26	0	2	1.014433	0.045	0.046	0.1405	0.07	0.217	0.0835	0.154	0.834	0.0735	0.057	0.078	0.0485	0.123	0.1355	0.152	0.053	0.084	0.048	0.1225	0.1295	0.0515	0.0615	0.0475	0.0475	0.051	0.0675	0.0575	0.067	0.0495	0.0455	0.0985	0.0445	0.054	0.0465	0.0715	0.075	protected
C645	0	26	0	10	1.709833	0.0455	0.0585	1.104	0.161	0.676	0.18	0.44	1.237	0.084	0.156	0.136	0.0475	1.7745	1.6975	1.5175	0.0885	0.107	0.0475	0.326	0.8695	0.2575	0.2865	0.12	0.0485	0.0595	0.326	0.2515	0.1255	0.052	0.0595	0.1165	0.045	0.045	0.044	0.0745	0.1265	protected
C649	0	26	0	1	0.0309	0.0425	0.043	0.0975	0.0655	0.0945	0.0765	0.061	0.075	0.051	0.0445	0.044	0.0405	0.1265	0.146	0.1405	0.0425	0.0745	0.0435	0.095	0.1245	0.0435	0.118	0.045	0.041	0.0445	0.0435	0.041	0.04	0.099	0.04	0.0865	0.041	0.0405	0.0415	0.072	0.061	protected
C652	0	26	1	10	1.542467	0.5595	0.085	1.1725	0.0695	0.3825	0.1545	0.4595	1.1935	0.068	0.0625	0.043	0.795	0.493	0.336	0.2325	0.048	0.0955	0.2215	0.1325	0.3495	0.0675	0.06	0.059	0.0485	0.0465	0.1215	0.047	0.086	0.0815	0.207	0.0995	0.046	0.0435	0.063	0.088	0.08	protected
C653	0	26	0	8	1.7578	0.762	0.421	0.945	0.1175	1.096	0.4815	0.7195	1.107	0.0925	0.227	0.0745	0.8645	1.355	0.599	0.2815	0.077	0.158	0.484	0.5475	0.989	0.2035	0.112	0.061	0.0545	0.125	0.16	0.6775	0.1475	0.0675	0.167	0.2	0.061	0.0505	0.0485	0.065	0.0765	protected
C665	0	26	1	9	0.9042667	0.3785	0.0695	0.113	0.0615	0.4625	0.075	0.0425	0.7005	0.058	0.0435	0.043	0.0485	0.1555	0.141	0.623	0.047	0.08	0.082	0.107	0.2295	0.0495	0.046	0.0425	0.0425	0.0415	0.0755	0.04	0.041	0.094	0.116	0.0865	0.041	0.041	0.042	0.059	0.064	protected
C669	0	26	0	4	0.0972333	0.05	0.039	0.0915	0.119	0.1	0.0735	0.051	0.0955	0.044	0.04	0.0405	0.044	0.097	0.111	0.2195	0.042	0.071	0.0765	0.1	0.094	0.043	0.0415	0.041	0.0405	0.042	0.042	0.039	0.0405	0.0945	0.0995	0.0805	0.0415	0.0435	0.042	0.0545	0.0615	protected
C670	0	26	0	3	1.729433	1.024	0.0655	0.649	0.165	0.7655	0.148	0.1805	1.2195	0.0765	0.0575	0.044	0.1335	0.1495	0.154	0.152	0.0485	0.086	0.0885	0.119	1.1115	0.082	0.056	0.0565	0.0475	0.05	0.0495	0.053	0.047	0.086	0.0585	0.094	0.042	0.0425	0.042	0.066	0.092	protected
C672	0	26	0	9	1.871767	0.8904999	0.056	0.3925	0.087	0.4075	0.173	0.3545	0.972	0.0635	0.057	0.044	0.48	1.4095	0.7105	0.4	0.0465	0.075	0.172	0.115	0.393	0.117	0.0565	0.058	0.0495	0.0455	0.045	0.0795	0.07	0.0465	0.0455	0.0895	0.047	0.045	0.0415	0.0625	0.0705	protected
C673	0	26	0	3	1.401233	0.443	0.041	0.1045	0.0575	0.1125	0.0755	0.0835	0.111	0.052	0.1175	0.0435	0.086	0.107	0.1135	0.1015	0.044	0.0765	0.082	0.099	0.0915	0.0775	0.0415	0.0445	0.044	0.043	0.044	0.051	0.043	0.059	0.06	0.084	0.0475	0.048	0.043	0.0575	0.0675	protected
C674	0	26	0	4	1.7927	0.055	0.0405	0.1155	0.0645	0.1205	0.078	0.091	0.2725	0.0535	0.05	0.0425	0.042	0.2295	0.1585	0.2695	0.043	0.0745	0.055	0.1025	0.2455	0.06	0.0565	0.055	0.047	0.0425	0.045	0.04	0.045	0.0435	0.042	0.099	0.0445	0.0415	0.046	0.0585	0.0745	protected
C675	0	26	0	8	1.2524	0.0525	0.0445	0.387	0.088	0.1755	0.0885	0.2815	0.871	0.0955	0.0615	0.0735	0.07	0.214	0.1775	0.2105	0.0655	0.11	0.0475	0.121	0.197	0.0525	0.061	0.057	0.045	0.0495	0.064	0.045	0.057	0.091	0.114	0.094	0.045	0.0415	0.0485	0.085	0.0935	protected
C678	0	26	0	6	0.0652333	0.0455	0.043	0.1055	0.066	0.1225	0.0745	0.0435	0.073	0.0595	0.044	0.0485	0.0425	0.1025	0.1155	0.258	0.0435	0.0765	0.0445	0.1075	0.1	0.0435	0.0565	0.046	0.0455	0.0435	0.0425	0.0415	0.04	0.054	0.1135	0.086	0.042	0.0425	0.0435	0.058	0.062	protected
C679	0	26	0	6	0.1441	0.0785	0.0395	0.108	0.117	0.107	0.0735	0.054	0.486	0.0505	0.0435	0.0655	0.043	0.107	0.152	0.166	0.047	0.076	0.0465	0.102	0.1	0.0425	0.0505	0.044	0.042	0.042	0.0425	0.043	0.041	0.044	0.0475	0.094	0.0435	0.041	0.093	0.0875	0.06	protected
C682	0	26	1	9	1.0431	0.6195	0.056	0.1865	0.139	1.1805	0.151	0.5285	0.522	0.062	0.0845	0.0465	0.8585	0.164	0.1605	0.1955	0.054	0.0885	0.052	0.181	0.995	0.0745	0.1085	0.1075	0.0495	0.045	0.19	0.0505	0.0765	0.1145	0.068	0.0935	0.042	0.0465	0.049	0.0695	0.065	protected
C687	0	26	1	9	1.783867	0.8285	0.11	0.681	0.1555	0.721	0.1975	0.221	1.3735	0.091	0.064	0.059	0.677	1.259	0.298	0.219	0.055	0.0985	0.1125	0.2525	0.6965	0.085	0.132	0.069	0.048	0.0565	0.0725	0.243	0.125	0.1135	0.115	0.1025	0.046	0.0525	0.052	0.0715	0.082	protected
C688	0	26	0	6	1.7042	0.26	0.066	0.1615	0.0725	0.4655	0.1125	0.1545	0.1185	0.046	0.0445	0.0485	0.567	0.123	0.2925	0.1255	0.0425	0.0795	0.092	0.111	0.137	0.068	0.077	0.047	0.044	0.043	0.047	0.0925	0.0705	0.0995	0.097	0.0815	0.041	0.043	0.047	0.0915	0.064	protected
C691	0	26	0	5	0.3336	0.117	0.068	0.122	0.1535	0.3475	0.0805	0.058	0.133	0.0455	0.042	0.0425	0.36	0.1135	0.148	0.2095	0.0425	0.082	0.0855	0.106	0.103	0.0455	0.0485	0.0605	0.0495	0.0415	0.059	0.0525	0.0805	0.1025	0.1205	0.109	0.0465	0.0425	0.0435	0.072	0.09	protected
C692	0	26	0	3	1.186467	0.6155	0.0415	0.114	0.146	0.2015	0.106	0.1335	0.0935	0.0515	0.0445	0.041	0.3905	0.1025	0.129	0.1775	0.0755	0.0715	0.045	0.101	0.105	0.064	0.047	0.047	0.042	0.0425	0.043	0.1955	0.0505	0.1175	0.06	0.081	0.04	0.041	0.0535	0.0575	0.0635	protected
C694	0	26	0	2	0.0624	0.0435	0.04	0.103	0.0605	0.093	0.0745	0.044	0.046	0.047	0.041	0.041	0.046	0.105	0.1025	0.1005	0.042	0.071	0.046	0.1055	0.0935	0.0425	0.046	0.044	0.042	0.0465	0.0435	0.05	0.04	0.0995	0.04	0.086	0.0415	0.044	0.0415	0.0565	0.067	protected
C695	0	26	0	3	1.7003	0.312	0.0575	0.191	0.0625	0.199	0.106	0.1	0.2595	0.053	0.0485	0.042	0.1095	0.155	0.117	0.097	0.044	0.077	0.051	0.105	0.28	0.05	0.047	0.049	0.044	0.049	0.05	0.0505	0.046	0.0475	0.0585	0.086	0.043	0.042	0.0425	0.0615	0.065	protected
C697	0	26	0	2	1.1791	0.371	0.042	0.119	0.06	0.1035	0.0735	0.057	0.078	0.076	0.063	0.043	0.055	0.1185	0.095	0.116	0.0415	0.0745	0.138	0.1025	0.1475	0.047	0.044	0.048	0.044	0.0415	0.047	0.041	0.042	0.059	0.0485	0.092	0.04	0.0425	0.0555	0.0595	0.067	protected
C698	1	13.71429	0	2	0.4051	0.3205	0.0515	0.122	0.0745	0.401	0.072	0.1115	0.8225	0.0695	0.044	0.0445	0.084	0.1555	0.1315	0.153	0.0585	0.07	0.0455	0.1035	0.155	0.0475	0.0845	0.048	0.0485	0.046	0.0455	0.0455	0.047	0.05	0.1085	0.0825	0.046	0.044	0.045	0.0575	0.058	susceptible
C704	0	26	0	2	0.6327333	0.1	0.049	0.1045	0.1135	0.117	0.075	0.046	0.061	0.0715	0.1465	0.0445	0.0645	0.1085	0.243	0.1735	0.043	0.072	0.044	0.0995	0.0965	0.043	0.0575	0.0435	0.0425	0.042	0.0415	0.043	0.041	0.043	0.0505	0.0775	0.0425	0.043	0.043	0.0585	0.0675	protected
C707	0	26	0	4	1.327333	0.4335	0.0415	0.1815	0.0635	0.18	0.08	0.044	0.9255	0.059	0.058	0.0435	0.0565	0.148	0.1925	0.432	0.0575	0.082	0.0575	0.113	0.144	0.0495	0.0465	0.0485	0.051	0.0465	0.044	0.0465	0.0425	0.047	0.1245	0.135	0.05	0.0445	0.091	0.066	0.071	protected
C708	0	26	1	2	1.238333	0.1905	0.0535	0.122	0.061	0.366	0.1055	0.082	0.132	0.0495	0.05	0.049	0.0515	0.115	0.119	0.2155	0.046	0.072	0.102	0.12	0.1165	0.0465	0.1245	0.0575	0.0425	0.0435	0.074	0.051	0.055	0.0795	0.1585	0.0915	0.042	0.0435	0.042	0.0575	0.0645	protected
C709	0	26	1	6	1.792467	1.0935	0.2225	0.7015	0.1345	0.431	0.207	0.722	1.2845	0.0705	0.071	0.0475	1.1465	0.3605	0.8675	0.821	0.054	0.087	0.2785	0.164	0.324	0.486	0.109	0.1735	0.0645	0.048	0.1645	0.2405	0.138	0.1205	0.1435	0.0955	0.0445	0.0655	0.082	0.0635	0.086	protected
C710	0	26	0	2	1.800333	0.4295	0.041	0.1215	0.1275	0.2195	0.0855	0.078	0.235	0.0445	0.068	0.0435	0.2155	0.1895	0.203	0.172	0.043	0.078	0.057	0.1385	0.097	0.076	0.0425	0.048	0.041	0.0405	0.0435	0.1005	0.042	0.0995	0.162	0.0835	0.0485	0.041	0.0445	0.06	0.063	protected
C712	1	2.571429	0	4	1.375167	0.1295	0.0455	0.0995	0.1295	0.1475	0.079	0.0445	0.112	0.045	0.043	0.043	0.047	0.1345	0.1495	0.1575	0.0435	0.089	0.054	0.114	0.096	0.0455	0.0445	0.0425	0.042	0.044	0.0425	0.0585	0.042	0.107	0.115	0.0795	0.0415	0.041	0.09	0.06	0.066	susceptible
C713	0	26	1	4	1.7813	1.0795	0.538	1.25	0.1775	0.2905	0.1855	0.547	0.937	0.1105	0.103	0.0595	1.0375	1.949	1.681	0.207	0.078	0.132	0.22	0.3205	0.877	0.3115	0.0695	0.069	0.051	0.055	0.108	0.175	0.1325	0.1365	0.1595	0.1035	0.051	0.0545	0.044	0.0715	0.092	protected
C715	0	26	0	2	0.0878333	0.043	0.041	0.1205	0.053	0.0935	0.073	0.0475	0.059	0.032	0.054	0.04	0.0415	0.098	0.1	0.1175	0.043	0.0725	0.042	0.1015	0.096	0.041	0.0435	0.044	0.041	0.0415	0.0435	0.0425	0.0395	0.102	0.0405	0.079	0.0435	0.0425	0.0425	0.0565	0.0625	protected
C717	0	26	0	2	1.129867	0.3095	0.04	0.1025	0.0565	0.122	0.0735	0.0445	0.0475	0.051	0.07	0.0405	0.0455	0.116	0.097	0.0865	0.043	0.0755	0.047	0.1095	0.138	0.045	0.0665	0.0425	0.042	0.0415	0.044	0.041	0.0415	0.0435	0.0475	0.073	0.042	0.0465	0.0405	0.058	0.0625	protected
C718	1	9.285714	0	2	1.3245	0.1865	0.1	0.136	0.0725	0.107	0.071	0.0555	0.1245	0.047	0.066	0.0505	0.0585	0.1275	0.1135	0.1335	0.0465	0.0705	0.051	0.101	0.1435	0.067	0.0475	0.044	0.042	0.0445	0.0445	0.0415	0.041	0.0455	0.0445	0.0925	0.054	0.0425	0.048	0.059	0.065	susceptible
C719	0	26	0	1	0.4283333	0.113	0.042	0.107	0.0675	0.107	0.081	0.0995	0.1005	0.106	0.048	0.042	0.048	0.1285	0.122	0.1935	0.0585	0.0825	0.05	0.1425	0.138	0.0465	0.0535	0.046	0.0455	0.044	0.0465	0.043	0.042	0.0475	0.054	0.083	0.0435	0.0425	0.064	0.059	0.0685	protected
C720	0	26	0	2	0.0410667	0.0415	0.044	0.1	0.0805	0.0965	0.076	0.043	0.0915	0.084	0.0415	0.042	0.041	0.096	0.4685	0.1355	0.077	0.072	0.046	0.099	0.095	0.0425	0.0475	0.043	0.0645	0.041	0.044	0.043	0.041	0.0425	0.1065	0.076	0.045	0.0425	0.044	0.0625	0.065	protected
C723	0	26	0	2	1.7357	0.9375	0.082	0.3355	0.108	0.518	0.189	0.311	0.1355	0.058	0.2785	0.0895	0.1895	0.147	0.4205	0.2275	0.05	0.1135	0.07	0.158	0.3265	0.1655	0.0635	0.046	0.0425	0.0465	0.066	0.049	0.155	0.1815	0.0535	0.1025	0.052	0.0425	0.0725	0.104	0.11	protected
C724	0	26	0	2	1.107033	0.2445	0.041	0.0985	0.111	0.118	0.085	0.0635	0.112	0.0885	0.0515	0.042	0.0435	0.0965	0.1	0.3275	0.0435	0.081	0.044	0.0985	0.105	0.0455	0.072	0.0425	0.0405	0.0425	0.0415	0.0435	0.0425	0.106	0.1145	0.087	0.0415	0.0405	0.042	0.0615	0.0605	protected
C725	2	2.571429	1	2	1.1157	0.7155	0.0785	0.6375	0.2345	0.4055	0.2465	0.692	0.4235	0.055	0.0665	0.065	0.38	0.15	0.191	0.219	0.0565	0.0895	0.2555	0.155	0.22	0.156	0.049	0.138	0.046	0.0535	0.0885	0.151	0.2515	0.116	0.1855	0.097	0.0455	0.048	0.044	0.074	0.085	susceptible
C726	0	26	0	2	0.7206666	0.2555	0.0415	0.1125	NA	0.1065	0.095	0.0645	0.098	0.0455	0.063	0.0425	0.0475	0.103	0.1125	0.1155	0.043	0.085	0.0445	0.1255	0.0955	0.047	0.045	0.0425	0.0415	0.0425	0.043	0.047	0.0425	0.122	0.117	0.103	0.049	0.041	NA	NA	NA	protected
C727	0	26	0	2	0.8844666	0.5505	0.0425	0.1255	0.0645	0.1465	0.084	0.168	0.1685	0.0475	0.1085	0.044	0.121	0.1215	0.1395	0.1155	0.0455	0.085	0.0515	0.117	0.104	0.0515	0.0455	0.046	0.0445	0.0465	0.046	0.043	0.046	0.1135	0.119	0.0825	0.041	0.043	0.058	0.0635	0.0925	protected
C728	0	26	0	2	0.3886	0.466	0.0395	0.108	0.0955	0.1175	0.157	0.062	0.0445	0.039	0.069	0.041	0.0495	0.096	0.123	0.129	0.0435	0.073	0.0475	0.0955	0.0965	0.0415	0.0495	0.041	0.0405	0.045	0.042	0.0425	0.0405	0.1095	0.0555	0.077	0.0395	0.041	0.041	0.0655	0.0725	protected
C729	0	26	0	5	1.1249	0.393	0.0415	0.1175	0.075	0.324	0.0955	0.0635	1.188	0.062	0.06	0.044	0.288	0.131	0.216	0.177	0.048	0.0795	0.059	0.117	0.126	0.059	0.047	0.0525	0.044	0.045	0.0555	0.0455	0.0495	0.0635	0.045	0.0975	0.044	0.042	0.0425	0.06	0.0725	protected
C734	1	14.71429	0	8	0.5828667	0.295	0.044	0.1505	0.068	0.297	0.1795	0.8265001	0.074	0.047	0.059	0.0475	0.3795	0.234	0.275	0.1265	0.046	0.0795	0.0475	0.0975	0.3615	0.043	0.0515	0.048	0.043	0.042	0.0985	0.3265	0.0585	0.0415	0.0425	0.0935	0.041	0.0495	0.0425	0.061	0.0655	susceptible
C735	1	12	1	4	0.7768	0.087	0.056	0.098	0.0765	0.755	0.123	0.1075	0.6425	0.056	0.0475	0.0445	0.079	0.12	0.105	0.155	0.041	0.076	0.046	0.179	0.125	0.0445	0.0505	0.0455	0.0415	0.0415	0.0515	0.0745	0.062	0.04	0.0395	0.094	0.041	0.041	0.0445	0.0555	0.071	susceptible
C740	0	26	0	1	1.3785	0.489	0.046	0.1005	0.0625	0.173	0.0725	0.083	0.082	0.0735	0.2585	0.0505	0.05	0.136	0.124	0.161	0.0435	0.0705	0.0495	0.105	0.176	0.052	0.044	0.084	0.0455	0.0415	0.0445	0.0415	0.0415	0.058	0.084	0.0945	0.0405	0.049	0.048	0.0715	0.072	protected
C743	0	26	0	4	0.6515333	0.3465	0.045	0.118	0.067	0.619	0.0855	0.052	0.14	0.0535	0.0465	0.0515	0.095	0.13	0.2305	0.2365	0.0535	0.0915	0.0585	0.1145	0.323	0.2575	0.0515	0.0585	0.052	0.051	0.057	0.047	0.1585	0.043	0.044	0.1365	0.049	0.0425	0.0525	0.0645	0.0625	protected
C746	0	26	0	2	-0.0294333	0.0485	0.0425	0.116	0.061	0.1245	0.0785	0.048	0.0995	0.049	0.0465	0.049	0.0425	0.156	0.1085	0.161	0.045	0.074	0.067	0.121	0.11	0.049	0.048	0.0475	0.0465	0.047	0.0485	0.0615	0.0435	0.0455	0.045	0.0975	0.0455	0.0455	0.0485	0.06	0.062	protected
C749	0	26	0	1	0.3117667	0.185	0.042	0.117	0.0625	0.129	0.078	0.0665	0.0915	0.0445	0.115	0.0435	0.0435	0.1105	0.098	0.1545	0.0435	0.077	0.0465	0.1015	0.1005	0.0425	0.0445	0.0465	0.042	0.042	0.0585	0.044	0.041	0.057	0.048	0.12	0.0405	0.0435	0.042	0.067	0.0635	protected
C750	0	26	0	1	1.477667	0.8495	0.0745	0.14	0.117	0.4925	0.1465	0.227	0.1805	0.0495	0.1005	0.0535	0.138	0.2235	0.1495	0.1735	0.0735	0.1005	0.0695	0.1585	0.255	0.129	0.048	0.1075	0.0485	0.0585	0.1115	0.0665	0.1305	0.0835	0.099	0.1025	0.041	0.0465	0.042	0.0675	0.07	protected
C751	2	12.57143	0	1	-0.0146333	0.041	0.0385	0.117	0.065	0.107	0.083	0.0405	0.0755	0.042	0.051	0.0405	0.0455	0.1	0.119	0.107	0.0405	0.085	0.0445	0.0925	0.1005	0.041	0.044	0.0415	0.0405	0.0405	0.041	0.0405	0.0395	0.088	0.04	0.0805	0.0425	0.0405	0.043	0.0595	0.059	susceptible
C754	2	2.714286	1	2	1.309867	0.2845	0.041	0.1215	0.0845	0.159	0.0795	0.1505	0.048	0.048	0.1095	0.0475	0.0925	0.1155	0.12	0.1305	0.053	0.081	0.0525	0.1165	0.103	0.06	0.051	0.046	0.043	0.046	0.051	0.0425	0.043	0.079	0.06	0.0885	0.0415	0.0425	0.042	0.073	0.0695	susceptible
C756	2	1.714286	1	2	1.103233	0.4225	0.0405	0.2095	0.0645	0.1455	0.087	0.053	0.0645	0.0345	0.0985	0.0415	0.0915	0.0985	0.1205	0.1035	0.0435	0.072	0.044	0.0985	0.271	0.065	0.0455	0.049	0.0405	0.041	0.047	0.0455	0.0465	0.066	0.061	0.076	0.0505	0.0415	0.041	0.0595	0.067	susceptible
C757	0	26	0	2	0.6169333	0.2215	0.0405	0.124	0.0645	0.1375	0.0785	0.0565	0.038	0.0325	0.045	0.041	0.0475	0.0985	0.0945	0.158	0.042	0.0735	0.0415	0.1995	0.098	0.0435	0.044	0.0435	0.041	0.046	0.0425	0.0415	0.051	0.0405	0.058	0.094	0.042	0.0415	0.0415	0.0615	0.0695	protected
C758	1	24.57143	0	2	1.042233	0.684	0.044	0.1565	0.064	0.256	0.0775	0.088	0.292	0.04	0.301	0.0425	0.058	0.1045	0.1065	0.0925	0.049	0.076	0.059	0.112	0.1	0.0595	0.045	0.0435	0.0415	0.0485	0.049	0.053	0.042	0.053	0.044	0.085	0.041	0.042	0.042	0.069	0.0945	susceptible
C760	1	5.714286	1	2	1.633033	0.4915	0.0455	0.138	0.087	0.363	0.0925	0.0885	0.0945	0.059	0.09	0.045	0.119	0.132	0.1695	0.1265	0.044	0.0805	0.0595	0.112	0.1305	0.1565	0.071	0.053	0.0505	0.044	0.045	0.055	0.0795	0.0465	0.0775	0.0925	0.0485	0.0485	0.0435	0.073	0.0735	susceptible
C761	2	2.571429	1	2	1.351433	0.658	0.12	0.1565	0.101	0.6925	0.2295	0.1485	0.52	0.0625	0.086	0.056	0.4075	0.196	0.413	0.1795	0.064	0.09	0.077	0.322	0.1495	0.209	0.0595	0.0685	0.0465	0.055	0.109	0.1145	0.1415	0.0575	0.0545	0.0965	0.051	0.0505	0.049	0.07	0.096	susceptible
C762	0	26	0	2	1.094567	0.1895	0.0445	0.1855	0.071	0.1025	0.1035	0.0555	0.0625	0.0575	0.0505	0.043	0.0435	0.1205	0.1495	0.1545	0.0425	0.0745	0.049	0.1125	0.1625	0.0695	0.043	0.0495	0.0485	0.043	0.0425	0.0695	0.056	0.043	0.0525	0.082	0.0405	0.0475	0.046	0.062	0.0595	protected
C776	0	26	0	7	0.2908	0.067	0.0395	0.102	0.076	0.106	0.0745	0.065	0.1335	0.0465	0.0415	0.0425	0.0425	0.1075	0.271	0.1965	0.042	0.074	0.0465	0.118	0.108	0.0415	0.046	0.048	0.043	0.0455	0.0425	0.047	0.0475	0.0455	0.043	0.093	0.0435	0.0435	0.0445	0.0555	0.0595	protected
C777	0	26	0	5	0.0633333	0.076	0.043	0.127	0.084	0.1785	0.0895	0.0635	0.069	0.0635	0.0565	0.0535	0.056	0.173	0.212	0.266	0.048	0.093	0.0745	0.134	0.147	0.066	0.0565	0.0625	0.071	0.065	0.0555	0.05	0.0515	0.046	0.048	0.204	0.0615	0.051	0.0445	0.0685	0.0675	protected
C784	0	26	0	3	0.5741333	0.1745	0.041	0.1145	0.072	0.1055	0.0775	0.073	0.058	0.0445	0.0505	0.0425	0.066	0.108	0.107	0.135	0.046	0.0795	0.046	0.101	0.098	0.0455	0.0445	0.048	0.044	0.0435	0.0435	0.0435	0.0425	0.045	0.048	0.092	0.041	0.045	0.042	0.0585	0.0655	protected
C785	0	26	0	4	0.0969667	0.056	0.0405	0.106	0.06	0.122	0.077	0.0465	0.127	0.0445	0.047	0.044	0.0515	0.104	0.109	0.159	0.0425	0.0825	0.045	0.1075	0.101	0.0425	0.0475	0.092	0.043	0.0445	0.0455	0.042	0.045	0.0415	0.041	0.0915	0.0455	0.0455	0.043	0.056	0.056	protected
C787	0	26	0	8	0.5385	0.1205	0.1455	0.3295	0.055	0.2475	0.104	0.1115	0.8	0.054	0.063	0.042	0.079	0.109	0.1655	0.252	0.041	0.077	0.048	0.1005	0.266	0.042	0.0515	0.0495	0.043	0.042	0.0425	0.041	0.0595	0.041	0.041	0.0855	0.0415	0.044	0.042	0.0545	0.0575	protected
C788	0	26	0	6	1.113267	0.8735	0.057	0.172	0.06	0.117	0.1895	0.184	0.3865	0.055	0.054	0.049	0.1405	0.1795	0.323	1.054	0.0445	0.075	0.0495	0.1025	0.1445	0.051	0.0605	0.0585	0.048	0.046	0.219	0.1415	0.071	0.042	0.047	0.0925	0.0415	0.0495	0.0425	0.057	0.0575	protected
C789	0	26	0	3	0.4000667	0.3115	0.049	0.1025	0.058	0.129	0.074	0.058	0.061	0.0405	0.051	0.042	0.046	0.1175	0.152	0.178	0.041	0.0765	0.053	0.115	0.108	0.0475	0.045	0.0485	0.048	0.0455	0.0435	0.0415	0.045	0.041	0.043	0.131	0.0455	0.043	0.0425	0.066	0.063	protected
C790	0	26	1	10	0.6683	0.3745	0.077	0.2125	0.059	0.6585	0.074	0.0425	0.464	0.0605	0.068	0.053	0.2375	0.119	0.1145	0.1075	0.06	0.0715	0.0775	0.1365	1.0975	0.1615	0.062	0.0475	0.0425	0.08	0.063	0.041	0.056	0.056	0.0505	0.09	0.045	0.041	0.0455	0.058	0.063	protected
C795	0	26	0	9	0.5051666	0.0595	0.0425	0.115	0.0605	0.0935	0.077	0.055	0.0755	0.0415	0.0475	0.0495	0.039	0.1005	0.111	0.1645	0.053	0.0675	0.0385	0.122	0.099	0.049	0.0455	0.0565	0.141	0.0435	0.073	0.042	0.046	0.0425	0.049	0.1115	0.0555	0.051	0.046	0.0555	0.066	protected
C796	0	26	0	10	0.5872667	0.374	0.0485	0.214	0.0675	0.128	0.089	0.231	0.236	0.0455	0.045	0.046	0.3215	0.393	0.2725	0.276	0.0435	0.0745	0.0475	0.117	0.099	0.0445	0.048	0.05	0.121	0.048	0.0525	0.0495	0.046	0.0425	0.092	0.1275	0.0665	0.0475	0.044	0.053	0.0635	protected
C798	0	26	0	7	0.5472333	0.049	0.046	0.122	0.058	0.102	0.0765	0.0595	0.1015	0.0445	0.0455	0.1005	0.0435	0.0965	0.126	0.143	0.042	0.0695	0.051	0.111	0.092	0.0375	0.0485	0.0455	0.0475	0.0445	0.0455	0.0405	0.043	0.0515	0.127	0.109	0.044	0.053	0.0485	0.0555	0.0665	protected
C814	0	26	0	8	1.121867	0.2175	0.0675	0.172	0.07	0.3775	0.0835	0.432	0.7135	0.062	0.0495	0.048	0.219	0.437	0.199	0.169	0.0515	0.0885	0.067	0.149	0.108	0.061	0.0525	0.065	0.143	0.049	0.072	0.0505	0.047	0.0495	0.193	0.1275	0.13	0.051	0.0495	0.056	0.0755	protected
C819	0	26	1	8	1.424467	0.9414999	0.3425	0.806	0.171	0.4915	0.3895	0.9055001	0.6805	0.065	0.0905	0.0515	0.971	0.919	0.437	0.259	0.05	0.088	0.095	0.1535	0.5525	0.0775	0.071	0.0615	0.148	0.058	0.0575	0.355	0.05	0.083	0.3805	0.1235	0.183	0.0535	0.0445	0.0575	0.0695	protected
C823	0	26	1	4	1.069867	0.7135	0.342	1.064	0.2315	0.1575	0.504	0.74	0.247	0.0565	0.06	0.05	0.904	0.2255	0.1805	0.121	0.0495	0.0815	0.0515	0.134	1.378	0.0475	0.074	0.066	0.162	0.0505	0.055	0.529	0.0625	0.041	0.446	0.096	0.1435	0.077	0.0445	0.0595	0.071	protected
C824	1	6	0	6	0.6243	0.2075	0.0595	0.1775	0.0605	0.12	0.1135	0.0845	0.0625	0.0845	0.0575	0.044	0.08	0.138	0.173	0.1155	0.0505	0.086	0.0575	0.1145	0.1205	0.048	0.0435	0.052	0.187	0.045	0.0445	0.0425	0.0495	0.0415	0.1415	0.1445	0.1055	0.067	0.0435	0.08	0.0765	susceptible
C828	0	26	0	4	-0.0124333	0.0435	0.051	0.1025	0.0615	0.115	0.0735	0.0475	0.052	0.0965	0.041	0.041	0.0455	0.1375	0.145	0.1355	0.0425	0.075	0.05	0.104	0.0985	0.0425	0.0445	0.0425	0.0495	0.051	0.045	0.041	0.043	0.0405	0.139	0.1045	0.0435	0.054	0.0455	0.0555	0.0645	protected
C829	5	3	1	1	1.034367	0.348	0.169	0.1215	0.0865	0.1165	0.0915	0.049	0.052	0.0595	0.12	0.0455	0.08	0.137	0.133	0.1065	0.048	0.081	0.1185	0.118	0.1265	0.061	0.047	0.0505	0.0435	0.0875	0.047	0.0485	0.0445	0.056	0.139	0.0875	0.13	0.0435	0.059	0.079	0.1265	susceptible
C830	1	12.71429	1	1	1.4431	0.379	0.051	0.122	0.0645	0.1735	0.076	0.11	0.102	0.05	0.0645	0.043	0.0825	0.131	0.167	0.143	0.0415	0.0805	0.07	0.1125	0.125	0.05	0.0475	0.055	0.0455	0.0485	0.0445	0.0525	0.0445	0.0705	0.075	0.107	0.0415	0.061	0.0455	0.058	0.076	susceptible
C832	0	26	0	1	0.8001	0.2675	0.133	0.1105	0.07	0.128	0.0785	0.1115	0.0625	0.046	0.278	0.054	0.0435	0.117	0.1255	0.114	0.0465	0.0805	0.035	0.1185	0.103	0.0525	0.0425	0.0525	0.093	0.1425	0.064	0.0435	0.0925	0.065	0.047	0.1175	0.0635	0.0455	0.0455	0.0675	0.0695	protected
C833	0	26	0	1	0.0289	0.0855	0.0415	0.105	0.061	0.12	0.072	0.043	0.0475	0.0425	0.042	0.042	0.0325	0.089	0.1045	0.132	0.0415	0.07	0.036	0.112	0.0925	0.048	0.0535	0.0535	0.141	0.052	0.0445	0.0405	0.0445	0.0435	0.0485	0.1095	0.071	0.0585	0.0455	0.0535	0.0625	protected
C834	0	26	0	1	0.0840333	0.0505	0.0415	0.1015	0.0615	0.095	0.077	0.042	0.05	0.052	0.0415	0.042	0.0435	0.106	0.1395	0.113	0.0435	0.069	0.04	0.134	0.1025	0.0435	0.0435	0.046	0.106	0.043	0.0415	0.042	0.042	0.0395	0.051	0.0915	0.1655	0.0435	0.045	0.058	0.063	protected
C835	0	26	0	1	-0.0177333	0.052	0.044	0.1065	0.0635	0.094	0.0755	0.042	0.087	0.0455	0.042	0.0505	0.056	0.14	0.189	0.1	0.041	0.08	0.0505	0.119	0.112	0.038	0.0605	0.0555	0.157	0.0415	0.0415	0.0425	0.0455	0.04	0.113	0.1315	0.1395	0.0715	0.043	0.0525	0.0665	protected
C836	2	2.857143	0	1	1.169733	0.5345	0.0445	0.241	0.066	0.8695	0.082	0.2585	0.2055	0.0445	0.1325	0.0475	0.2615	0.1275	0.2305	0.1225	0.0465	0.0855	0.0495	0.1245	0.1095	0.118	0.055	0.0625	0.248	0.044	0.051	0.044	0.058	0.0505	0.1965	0.105	0.192	0.0615	0.0465	0.059	0.07	susceptible
C837	0	26	0	1	0.1715	0.0485	0.0465	0.117	0.06	0.107	0.084	0.054	0.254	0.0495	0.042	0.048	0.0605	0.1015	0.1155	0.0865	0.0465	0.0725	0.048	0.108	0.1215	0.0495	0.0495	0.0595	0.2445	0.0475	0.049	0.0435	0.044	0.041	0.1325	0.09	0.182	0.065	0.0425	0.062	0.061	protected
C838	0	26	0	1	0.5922	0.103	0.041	0.114	0.06	0.118	0.08	0.168	0.164	0.044	0.077	0.0415	0.1325	0.103	0.122	0.09	0.042	0.0705	0.045	0.115	0.1385	0.0405	0.0455	0.065	0.149	0.041	0.0415	0.0445	0.043	0.0525	0.1675	0.0835	0.144	0.06	0.0425	0.0565	0.0655	protected
C841	0	26	0	1	0.4704667	0.0655	0.043	0.098	NA	0.108	0.073	0.0765	0.11	0.0535	0.041	0.0425	0.13	0.407	0.127	0.0775	0.042	0.069	0.05	0.1035	0.1255	0.0405	0.0415	0.051	0.247	0.0415	0.043	0.041	0.042	0.0425	0.1515	0.0915	0.046	0.0615	NA	NA	NA	protected
C843	1	6	1	1	0.7546	0.1405	0.0415	0.117	0.056	0.164	0.0695	0.059	0.4295	0.077	0.045	0.041	0.2275	0.134	0.112	0.082	0.041	0.069	0.045	0.101	0.101	0.04	0.047	0.0425	0.114	0.0455	0.0415	0.041	0.0405	0.0415	0.138	0.0815	0.107	0.0445	0.0455	0.0555	0.712	susceptible
C845	0	26	0	1	0.8271667	0.08	0.046	0.122	0.065	0.1405	0.0715	0.096	0.1705	0.0545	0.0475	0.0805	0.13	0.1625	0.1055	0.1005	0.0395	0.0695	0.051	0.104	0.103	0.0475	0.047	0.051	0.0895	0.0455	0.0495	0.04	0.042	0.0435	0.1235	0.0835	0.123	0.0445	0.0475	0.0555	0.064	protected
C846	0	26	0	1	0.0286	0.0445	0.0485	0.123	0.058	0.099	0.069	0.045	0.04	0.0425	0.0395	0.0445	0.0425	0.1045	0.0905	0.077	0.0405	0.071	0.0495	0.106	0.093	0.0385	0.042	0.0425	0.033	0.0425	0.042	0.039	0.0405	0.0395	0.041	0.079	0.0455	0.0445	0.047	0.0525	0.0625	protected
C849	1	14	0	1	0.5403666	0.166	0.0995	0.2155	0.059	0.3045	0.074	0.3475	0.479	0.055	0.05	0.0425	0.1165	0.905	0.8115	0.5975	0.0435	0.0685	0.0525	0.1065	0.1095	0.0455	0.0435	0.0435	0.0415	0.085	0.0865	0.048	0.0425	0.0415	0.0445	0.12	0.0425	0.0415	0.0455	0.06	0.0645	susceptible
C852	0	26	0	1	0.2669333	0.0755	0.065	0.2635	0.065	0.163	0.1565	0.0745	0.331	0.0445	0.047	0.043	0.7785	0.662	0.316	0.1065	0.041	0.0705	0.049	0.117	0.092	0.0445	0.0575	0.068	0.1295	0.063	0.052	0.042	0.0405	0.0405	0.1055	0.125	0.041	0.0455	0.0465	0.0555	0.0615	protected
C855	0	26	0	1	0.1971333	0.088	0.049	0.118	0.059	0.379	0.068	0.044	0.795	0.051	0.04	0.0415	0.1385	0.1095	0.1255	0.1085	0.0415	0.07	0.0475	0.1015	0.1405	0.0435	0.051	0.0495	0.21	0.0515	0.054	0.055	0.042	0.04	0.098	0.105	0.138	0.0455	0.0445	0.057	0.064	protected
C857	0	26	0	1	1.2875	0.5245	0.05	0.1625	0.062	0.469	0.073	0.55	0.567	0.0475	0.0425	0.0445	0.382	0.1185	0.206	0.371	0.0415	0.0665	0.4095	0.154	0.1435	0.0835	0.071	0.099	0.15	0.045	0.06	0.0935	0.043	0.046	0.2415	0.094	0.1295	0.054	0.0465	0.0535	0.063	protected
C858	0	26	0	1	0.9563333	0.627	0.0515	0.2115	0.059	0.3585	0.0675	0.2625	0.394	0.045	0.0405	0.041	0.316	0.098	0.2435	0.354	0.041	0.0705	0.053	0.1025	0.1425	0.059	0.0665	0.0635	0.1385	0.042	0.0515	0.0405	0.042	0.0435	0.184	0.104	0.1345	0.046	0.0425	0.054	0.062	protected
