# Supplementary material for: Identification of immune signatures predictive of clinical protection from malaria
Source: PLoS Comput Biol. 2017 Oct 24;13(10):e1005812. doi: 10.1371/journal.pcbi.1005812 (PMC5669498; doi:10.1371/journal.pcbi.1005812)
Supplement: S2 Data — (CSV) [file pcbi.1005812.s002.csv]

SubjectID	NVisit	Age	DistToDispensary	BedNet	NEpisodes	101102_33	1112_74	127128_76	129130_67	1314_66	1516_75	155156_65	167168_44	171174_34	179180a_46	189190_51	199200_90	2122_77	2324_63	2728_62	2928_85	3028_48	3738_56	4344_53	5354_64	5556_43	6162_69	6364_84	6566_36	660c_68	6768_89	6970_73	7172_72	733_92	7374_38	8788_52	d2024_42	e223_55	gk17_40	gk2_39	gk23_60	gk25_41	gk26_59	gk28_57	gk34_50	gk37_49	mp319_86	p308_47	p310_54
1	1	14	0.6	yes	0	6.48	14.01	3.98	3.08	4.51	3.76	3.83	5.06	1.34	4.29	16.59	4.34	2.64	9.589999	4.33	5.35	1.46	4.11	3.93	7.29	38.97	4.54	3.58	5.12	6.15	3.71	85.26	9.129999	11.77	3.54	4.08	18.81	5.8	16.66	4.71	8.07	3.44	0.1	15.93	14.49	40.16	2.14	6.39	19.66
1	5	14	0.6	yes	0	3.13	0.6	11.38	8.08	0.1	5.86	2.61	2.38	0.96	1.48	2.99	6.91	2.41	1.98	1.68	1.6	0.35	1.43	0.79	6.7	16.09	4.01	7.82	2.32	1.93	2.4	4.14	0.4899999	54.15	1.3	4.65	2.96	2.06	1.21	0.92	4.67	0.8799999	0.1	7.87	2.09	1.44	2.6	8.549999	6.63
1	6	14	0.6	yes	0	0.1	0.1	2.9	0.1	0.1	0.1	0.1	0.1	0.1	0.1	0.1	11.47	0.1	0.1	0.1	0.1	0.1	0.1	0.1	1.55	10.64	0.1	0.1	4.16	0.1	0.1	2.78	0.1	4.4	0.1	0.1	6.6	0.1	0.1	0.1	0.1	0.1	0.1	0.1	0.1	1.9	6.37	0.1	7.2
1	7	14	0.6	yes	0	0.1	0.23	1.42	0.39	0.1	0.11	0.1	0.25	0.22	0.15	0.1	1.09	0.1	0.1	2.67	5.42	0.74	0.1	0.1	0.23	9.59	0.98	0.53	1.65	0.14	0.5600001	1.78	0.1	1.27	0.1	0.4299999	2.93	0.37	0.1	0.4	0.66	0.1	0.1	0.21	0.91	1.35	0.4299999	0.83	3.16
4	1	11	0.3	no	0	5.77	6.18	5	2.95	0.48	2.05	1.73	2.75	1.63	3.06	8.7	15.41	2.21	3.07	1.32	1.52	1.26	3.9	12.54	3.64	10.44	5.93	1.88	3.32	1.73	2.56	3.01	2.93	18.8	1.97	3.45	3.36	8.469999	1.8	2.12	6.66	12.92	15.06	16.53	1.79	9.99	1.32	1.9	1.57
4	5	11	0.3	no	0	6.53	12.36	7.54	6.81	5.05	5.18	4.58	5.97	3.06	2.62	0.1	2.89	3.04	7.170001	2.08	0.7900001	5.25	3.63	24.95	8.32	22.8	4.78	4.87	1.31	2.2	28.93	3.04	45.99	83	8.25	5.51	10.9	10.51	1.93	0.9399999	21.63	4.85	2.77	5.74	11.32	28.39	2.96	1.54	28.13
4	6	11	0.3	no	1	4.89	9.02	3.75	5.44	0.1	4.14	3.06	4.47	13.58	5.57	0.1	0.1	0.1	3.54	0.1	0.1	0.1	0.1	8.589999	10.02	11.7	11.03	0.1	0.1	0.1	105.02	11.61	16.57	13.78	13.3	2.7	21.91	4.55	0.1	0.1	11.57	0.1	0.1	10.09	6.37	10.62	4.29	0.1	16.29
4	7	11	0.3	no	0	2.55	6.22	2.81	3.25	0.29	1.77	3.45	2.18	4.28	1.38	0.7	0.78	0.5899999	0.25	0.1	1.89	1.27	1.11	6.789999	4.35	8.33	2.8	1.49	2.59	1.24	998.56	9.01	20.57	4.5	4.7	1.39	15.9	0.3199999	1.44	2.35	17.94	9.84	0.5599999	3.7	3.04	1.86	0.1	0.8699999	16.25
8	1	11	0.3	no	0	3.71	2.47	5.54	0.1	2.81	1.74	1.48	3.26	2.28	2.59	2.82	1.42	1.44	2.89	1.75	2.4	1.1	23	1.13	2.69	6.02	2.83	0.99	2.23	2.55	4.03	2.11	3.32	2.19	11.18	2.65	2.9	0.87	4.03	0.6799999	6.58	8.509999	0.1	5.27	2.64	4.35	4.28	2.06	3.45
8	5	11	0.3	no	0	4.38	2.3	16.42	13	2.46	5.44	4.21	8.75	3.54	13.34	7.22	4.92	7.53	3.74	1.79	3.95	1.01	15.12	1.26	10.13	11.87	7.61	9.43	2.48	2.74	3.05	13.84	2.63	16.93	6.81	5.41	4.48	4.08	9.26	1.3	4.03	120.14	0.1	3.42	3.27	3	8.389999	4.95	5.78
8	6	11	0.3	no	0	5.39	0.1	14.31	0.1	0.1	5.33	14.95	9.61	8.559999	8.849999	9.839999	187.06	6	11.6	0.1	2.48	32.53	5.79	4.88	3.55	4.42	3.44	4.98	5.02	0.1	3.66	4.67	0.1	11.31	0.1	3.89	15.53	11.82	17.5	0.1	8.25	0.1	0.1	5.46	14.65	8.36	0.1	0.1	11.08
8	7	11	0.3	no	0	4.26	0.8900003	16.55	4.36	3.63	16.25	17.42	16.64	5.53	13.36	9.48	56.43	17.37	42.13	6.51	6.83	61.61	15.07	10.97	7.87	5.75	3.54	7.960001	17.96	0.3299999	6.02	14.33	0.1	38.48	3.65	5.710001	22.28	11.21	11.95	3.82	10.1	1.65	0.1	2.96	16.58	10.62	11.22	1.54	18.12
15	1	10	3.4	yes	0	2.95	1.21	198.85	2.05	0.56	2.78	1.85	1.58	1.16	1.7	0.1	8.54	1.33	2.33	1.09	0.97	2.41	22.88	1.92	2.31	12.63	3.33	0.85	2.31	1.88	2.62	2.93	15.34	4.72	7.32	2.45	3.13	5.59	2.81	1.65	3.4	3.53	0.1	2.67	1.99	5.48	1.9	1.49	12.79
15	5	10	3.4	yes	0	2.53	1.38	221.71	4.52	0.1	0.66	1.95	0.9699999	0.18	0.9799999	2.28	7.08	0.1	0.87	0.48	0.1	0.1	1.84	0.46	1.32	3.14	15.11	1.55	1.62	0.17	2.81	2.02	1.28	5.58	3.16	1.06	3.13	0.1	0.1	0.5	6.94	1.15	0.1	2.57	2.76	7.92	2.59	0.1	0.7199999
15	6	10	3.4	yes	1	44.69	52.07	634.85	14.32	80.87	161.35	297.9	120.47	78.7	146.69	207.06	55.62	326.95	118.27	152.94	132.26	152.08	307.27	138.63	33.91	29.24	51.55	151.95	171.73	15.34	52.49	374.48	9.41	242.08	45.27	106.33	94.68	109.97	36.86	49.29	155.62	26.3	0.1	150.24	59.02	250.98	16.46	21.58	443.29
15	7	10	3.4	yes	0	110.21	188.06	989.62	26.15	241.75	522.76	989.62	365.01	153.22	381.24	816.78	122.96	989.62	347.45	681.11	477.43	358.76	863.92	733.59	344.48	705.39	215.55	486.91	539.16	20.81	172.54	989.62	21.68	989.62	159.92	339.47	381.61	256.96	127.9	528.3	510.8	98.16	0.3800001	309.38	332.59	989.62	54.29	45.74	989.62
17	1	13	2.3	no	0	23.22	97.92	17.4	7.69	62.53	25.29	6	9.02	3.53	6.71	14.53	11.15	4.49	14.6	6.28	5.07	7.54	10.47	26.64	12.11	23.33	11.67	8.5	7.88	5.38	12.6	7.39	10.41	32.11	7.45	8.679999	15.02	15.72	15.63	12.35	19.76	16.03	2.61	12.96	12.5	30.76	5.28	5.85	29.16
17	6	13	2.3	no	0	7.27	8.4	14.56	19.36	0.1	9.49	8.73	12.99	7.8	8.08	10.15	9.179999	10.29	6.14	0.1	8.61	10.29	5.05	14.68	16	19.9	15.64	18.22	11.02	5.72	15.32	16.43	5.46	64.66	4.05	15.16	8.129999	8.559999	14.22	3.41	13.04	6.87	5.38	7.07	6.83	8.7	9.589999	6.16	12.95
17	7	13	2.3	no	0	8.960001	0.1	0.1	0.1	0.1	17.66	0.1	0.1	0.1	0.1	0.1	0.1	0.1	20.11	0.1	0.1	0.1	3.41	60.43999	97.78	34.08	0.1	0.960001	0.1	0.1	32.04	34.63	0.1	77.2	0.5699997	0.1	84.88	0.1	0.1	0.1	17.58	99.02	0.1	21.31	0.6399994	18.13	0.1	0.1	17.4
18	1	12	0.8	no	0	4.06	2.03	10.5	8.94	1.22	6.55	2.03	5.2	4.45	2.09	0.1	13.79	2.37	4.29	1.12	2.88	5.06	8.91	24.77	3.92	23.33	9.16	6.77	3.84	2.12	6.26	3.12	4.03	6.94	2.74	9.339999	18.97	5.84	6.89	1.33	2.86	2.52	0.1	2.72	2.9	3.26	3.24	3.27	9.91
18	5	12	0.8	no	0	38.45	0.1	94.48	45.37	0.1	60.12	11.52	15.06	3.61	10.31	10.42	16.87	26.84	3.75	0.1	5.88	17.97	69.4	9.799999	20.79	97.67	37.63	28.14	3.67	1.58	8.03	8.17	3.21	25.62	3.18	33.09	8.83	8.14	3.07	9.15	0.1	0.1	0.1	0.1	71.82	37	10.31	0.1	6.09
18	6	12	0.8	no	1	39.2	2.04	7.78	6.72	1.73	19.13	1.93	4.07	1.89	2.36	2.77	3.04	0.91	3.77	1.1	2.08	6.4	29.18	2.77	6.22	9.25	199.69	3.19	3.78	2.87	1.52	3.26	5.39	3.72	1.71	2.78	3.09	7.36	2.97	1.63	8.429999	0.99	0.1	4.94	9.04	9.719999	1.48	2.72	6.67
18	7	12	0.8	no	0	21.37	4.24	12.4	3.02	0.9000001	10.49	1.81	1.76	0.1	1.19	2.97	3.41	0.1	31.26	0.1	0.1	0.1	111.26	54.55	59.41	33.89	400.96	1.01	0.1	3.95	11.95	0.3200002	1.54	31.4	4.190001	0.1	24.78	28.94	4.530001	3.07	24.93	20.85	0.1	8.530001	21.77	45.25	0.1	2.01	31.73
23	1	17	3.4	yes	0	18.22	6.58	28.19	10.06	1.9	48.95	4.74	9.49	12.4	7.69	14.37	10.1	2.84	3.26	3.22	6.32	2.81	5.08	2.24	9.129999	69.78	9.349999	8.2	6.11	5.58	6.45	10.62	6.05	20.44	13.51	8.799999	7.93	4.15	27.42	7.42	10.94	15.34	0.1	7.58	10.96	10.72	11.3	6.77	8.86
23	5	17	3.4	yes	0	7.139999	4.11	7.99	7.68	0.1	94.02	2.04	6.22	2.75	2.41	4.86	3.45	1.32	9.54	1.05	2.45	2.39	39.45	5.71	5.57	14.62	3.79	3.5	5.87	2.51	3.06	6.38	4.12	45.74	6.62	2.36	4.65	1.88	2.25	3.03	5.77	2.35	0.1	5.22	5.58	6.57	6.7	3.96	15.6
23	6	17	3.4	yes	0	5.44	4.7	11.31	4.95	13	133.83	3.82	4.7	2.32	4.79	3.61	3.88	3.42	5.17	2.43	4.06	8.96	2.69	4.54	5.42	7.93	15.51	3.73	6.38	3.07	2.76	6.93	16.62	13.35	14.24	3.97	9.049999	4.32	6.57	6.33	8.309999	2.5	0.1	22.74	6.87	13.61	20.56	4.11	15.87
23	7	17	3.4	yes	0	3.99	1.71	5.77	1.49	7.7	6.1	2.25	0.54	0.44	0.1	0.89	1.56	0.1	0.72	2.26	1.4	4.01	1.7	1.92	0.78	2.1	3.63	1.29	1.32	0.1	2.65	1.1	79.41	4.96	1.65	0.36	5.97	1.65	0.86	2.42	4.37	1.35	0.1	6.17	1.92	4.76	1.61	1.3	9.66
24	1	16	3.4	no	0	1.69	0.1	1.41	0.1	0.1	1.16	0.9299999	0.6799999	1.08	0.72	0.1	1.7	0.89	0.47	0.9499999	0.35	0.91	0.84	2.62	0.72	2.89	1.41	0.1	2.66	0.71	1.83	0.88	1.44	2.72	0.73	1.69	0.97	0.1	0.72	0.1	2.09	3.83	0.1	2.29	0.28	0.9	1.01	0.7399999	2.66
24	5	16	3.4	no	0	11.28	0.1	17.07	25.52	0.1	4.99	4.07	9.49	1.5	53.44	7.28	11.73	8.389999	0.1	0.1	3.94	0.1	5.72	0.1	16.01	22.33	16.67	15.3	5.23	3.08	7.58	6.420001	0.1	29.55	1.17	16.71	3.75	3.79	8.26	0.3300004	0.96	0.1	0.1	0.4100003	1.49	0.1	8.530001	2.340001	4.83
24	6	16	3.4	no	0	7.79	8.639999	8.27	13.89	0.1	7.37	3.58	0.1	0.1	61.65	6.05	13.63	7.09	0.1	0.1	1.2	0.1	2.2	0.1	11	15.93	7.63	8.219999	6.98	0.1	5.6	3.36	8.02	15.02	17.32	7.84	3	0.1	2.29	2.34	0.1	5.56	0.1	0.1	0.1	13.71	2.61	0.1	2.77
24	7	16	3.4	no	0	2.5	12.69	14.61	3.66	0.26	2.2	3.83	4.12	0.4599999	14.86	10.27	6.73	1.91	0.8199999	0.77	0.8499999	0.4399999	2.92	4.54	15.45	10.56	20.89	2.51	4.72	0.5999999	6.51	1.36	15.81	26.6	9.77	4.36	21.89	0.8199999	1.37	1.21	8.75	2.57	0.2199999	7.99	2.62	4.66	3.04	0.9999999	1.17
27	1	15	0.2	yes	0	7.2	3.02	3.07	2.38	999.9	1.37	1.6	2.14	44.07	3.24	0.1	3.08	1.31	2.48	2.43	1.61	1.39	9.83	2.73	3.13	23.85	3.06	0.8	20.03	1.86	4.36	54.15	1.87	7.03	5.3	2.55	5.72	4.26	3.99	2.19	6.27	2.52	0.1	3.82	13.14	6.57	1.59	2.23	27.29
27	6	15	0.2	yes	0	5.4	33.68	12.73	2.08	68.85	8.02	10.73	7.47	11.27	4.99	0.7	4.78	72.61	5.48	6.97	3.9	9.639999	25.28	16.81	5.12	30.84	3.97	2.81	11.09	0.58	4.57	37.83	24.98	5.38	2.86	3.39	9.7	8.67	4.67	2.08	34.88	3.98	2.54	14.27	6.65	17.1	0.58	1.7	47.94
27	7	15	0.2	yes	0	2.37	5.62	4.47	0.36	231.31	3.3	3.95	0.47	33.36	0.1	0.15	1.17	20.38	1.56	3.62	1.59	6.94	5.93	3.43	0.11	5.56	4.57	1.73	22.56	0.1	1.26	16.02	0.27	4.45	1.83	0.62	8.04	3.44	4.02	0.87	10.54	4.93	0.43	1.15	2.53	8.07	1.93	0.58	21.24
28	1	17	0.1	yes	0	21.46	0.3	6.93	1.52	0.21	2.32	3.03	3.63	1.71	1.33	469.84	1.25	2.99	2.69	1.4	1.34	5.84	40.2	2.63	0.87	1.84	3.49	3.14	4.88	1	4.03	8.98	2.65	3.83	7.73	19.74	4.59	5.11	1.62	2.04	8.639999	331.53	0.1	5.43	5.28	5.29	0.48	1.21	16.01
28	6	17	0.1	yes	0	12.11	1.02	31.92	10.22	0.1	5.1	18.68	13.53	6.68	8.44	20.5	18.77	20.91	6.05	4.77	12.38	18.35	12.26	10.08	14.76	418.35	11.53	11.19	25.29	0.1	10.51	37.02	8.74	12.58	12.76	11.41	23.65	12.65	9.52	10.1	19.3	7.3	0.1	12.81	24.75	25	2.81	9.77	37.48
28	7	17	0.1	yes	0	4.25	2.32	8.6	8.530001	0.25	2.59	9.22	4.99	3.59	3.78	3.31	10.7	5.41	1.51	1.3	3.92	6.18	5.2	5.58	5.28	16.89	7.56	6.5	10.04	1.8	10.42	13.55	12.79	12.56	6.82	7.01	10.71	4.01	4.46	3.31	11.78	3.9	1.06	2.65	11.32	10.57	2.54	3.23	12.82
29	1	17	0.1	yes	0	3.07	2.13	3.16	2.33	1.01	2.9	11.2	3.26	1.59	1.39	9.28	3.34	1.84	2.14	2.01	1.58	1.03	2.43	5.94	3.85	11.82	16.58	19.13	10.07	2.27	2.14	2.93	39.45	4.99	2.56	3.51	4.86	2.16	6.94	2.33	14.12	2.52	0.1	4.29	5.07	12.57	1.77	2.61	18.53
29	6	17	0.1	yes	0	21.44	0.1799994	24.83	11.85	4.48	19.8	31.33	14.15	0.1	14.71	29.75	4.14	24.41	0.1	3.04	11.53	0.1	14.09	0.1	34.12	53.99	39.13	39.02	14.18	4.31	2.900001	40.9	12.43	7.27	2.86	26.97	20.76	1.929999	7.94	1.78	6.499999	0.1	0.1	0.1	7.63	6.669999	2.39	0.9899998	15.92
29	7	17	0.1	yes	0	59.81	6.53	35.29	56.05	2.86	37.7	63.98	31.45	3.48	15.49	58.33	8.380001	55.87	6.5	8.400002	19.75	6.380001	28.98	4.14	63.96	79.3	73.07	79.15	35.12	5.62	10.69	68.92	27.76	28.93	8.790001	42.22	32.93	10.24	9.150002	4.18	15.76	0.1	0.1	0.1	14.02	7.630001	10.88	2.670001	23.71
32	1	11	0.6	no	0	2.95	10.09	5.27	4.39	6.06	5.13	3.53	5.7	2.69	2.76	0.33	3.63	1.99	1.43	1.69	2	298.44	2.98	6.08	2.96	22.58	6.03	3.74	5.27	1.77	7.04	2.61	28.44	6.75	2.7	27.07	8.61	2.09	4.96	1.4	15.65	2.19	0.1	6.17	4.11	5.42	1.77	1.93	11.88
32	6	11	0.6	no	0	8.709999	51.71	21.6	5.11	61.02	26.13	7.73	10.98	7.6	10.85	7.42	9.42	2.31	50.76	0.6900001	3.94	106.72	6.96	34.48	82.85999	57.18	7.63	9.880001	10.28	2.98	11.98	6.57	41.24	10.6	8.17	10.28	93.89	14.9	9.379999	48.99	44.02	71.7	5.6	993.52	19.51	24.41	2.21	1.66	17.61
32	7	11	0.6	no	0	5.44	15.08	7.4	9.52	28.41	10.09	3.6	7	3.93	8.91	5.63	2.83	2.1	78.13	3.5	3.36	171.5	4.41	5.34	12.41	17.92	5.31	5.5	12.91	2.95	6.79	19.46	19.73	6.73	4.65	5.18	65.24	37.28	2.23	5.89	26.3	64.89	0.2	998.21	10.19	6.56	8.99	3.02	30.69
33	1	15	3.3	no	0	5.35	2.07	2.9	2.69	0.56	3.3	8.32	2.75	1.86	1.58	5.62	2.58	2.04	1.17	1.38	1.69	1.46	3.58	2.47	3.33	6.74	5.24	1.98	1.73	2.08	4.15	2.42	2.06	4.54	3.9	2.89	4.93	1.02	1.98	1.11	6	6.43	0.1	2.75	12.04	2.23	3.2	1.91	7.97
33	5	15	3.3	no	0	5.3	1.74	14.61	11.08	0.6599998	5.01	10.09	11.7	6.3	7.68	8.16	4.83	6.22	7.26	2.27	6.08	2.72	9.45	8.86	21.3	16.84	7.74	9.98	3.97	4.23	5.43	4.85	2.07	24.06	1.85	5.15	14.25	16.11	3.17	1.06	3.67	0.3	0.1	5.74	10.14	11.04	26.9	8.559999	34.19
33	6	15	3.3	no	0	3.22	5.28	4.24	10.74	1.17	2.91	2.69	7.16	3.01	3.87	3.79	5.66	2.92	0.64	1.28	3.73	1.21	3.19	1.7	8.339999	20.85	8.15	6.31	2.73	39.16	5.7	4.27	6.09	5.86	3.78	6.17	4.89	2.74	5.9	2.33	4.69	4.93	0.1	3.71	3.67	3.05	9.879999	24.64	5.42
33	7	15	3.3	no	0	3	2.17	4.3	6.2	0.27	2.55	2.22	6.09	0.83	0.9299999	2.32	2.72	0.88	2.41	0.88	1.68	1.96	2.28	1.9	5.47	19.28	3.04	3.39	2.25	1.75	3.26	3.48	5.98	5.48	1.36	3.83	7.5	1.1	7	0.41	2.84	4.9	0.3099999	3.08	2.31	1.23	8.360001	1.2	12.37
34	1	14	0.1	no	0	8.4	1.93	2.57	3.32	9.12	7.41	3.41	1.82	4.45	3.24	4.1	2.36	1.36	2.27	0.72	0.89	3.64	1.54	0.69	3.03	12.48	2.6	44.45	8.78	1.68	2.62	3.84	3.04	24.85	2.73	4.08	3.39	3.85	20.55	1.82	98.26	3.94	4.11	2.58	1.99	4.28	2.75	2.14	9.07
34	6	14	0.1	no	0	4.47	7.05	3.41	3.91	2.83	2.63	3.06	2.72	1.71	3.62	2.69	6.01	1.14	0.81	0.92	2.08	1.23	2.61	6.3	6.22	11.9	3.23	2.88	1.55	2.67	1.86	3.16	18.35	5.38	1.73	3.76	10.7	1.57	5.87	4.86	14.29	2.69	1.54	7.73	7.02	7.03	1.45	2.72	6.46
36	1	14	0.1	no	0	8.099999	8.759999	7.78	6.64	11.95	6.46	3.29	6.34	4.09	4.29	1.12	6.72	3.11	3.62	2.34	3.97	2.51	22.82	2.26	7.13	27.05	9.58	9.23	99.14	2.6	6.32	4.87	17.82	8.82	2.77	8.02	5.75	10.26	7.960001	2.7	8.759999	3.94	0.1	6.25	4.66	7.04	2.75	3.48	122.39
36	6	14	0.1	no	0	26.92	21.15	22.22	30.58	50.09	42.49	10.33	20.74	10.29	14.59	20.61	37.58	24.68	19.4	16.98	14.62	6.71	30.82	40.6	43.62	94.86	20.86	25.38	70.56001	15.5	16.88	20.84	18.17	39.57	11.79	22.85	30	12.54	23.16	9.26	24.97	37.17	0.1	21.45	33.83	32.76	12.66	13.35	16.2
36	7	14	0.1	no	0	7.02	3.15	13.77	9.74	22.81	310.66	4.059999	6.75	2.22	4.41	4.12	4.66	5.94	4.36	2.33	3.2	2.96	22.79	4.45	29.74	115.47	5.27	14.25	52.26	2.14	4.059999	8.929999	8.429999	22.41	6.95	6.36	14.57	5.88	3.06	1.42	39.41	5.53	0.1	6.2	15.5	13.16	4.21	1.51	16.18
41	1	17	0.2	no	0	22.69	4.869999	37.45	335.83	13.71	21.41	16.22	75.13	46.21	19.68	43.39	44.12	28.35	19.38	9.630001	44.11	7.01	23.91	0.1	68.45	107.71	92.27	110.46	19.95	13.37	66.43	65.18	15.14	70.31	21.56	114.84	13.31	34.34	95.99	6.3	17.75	3.3	0.1	7.71	21.41	2.159999	30.55	17.45	11.11
41	6	17	0.2	no	0	0.1	0.1	6.16	11.43	0.1	0.1	0.1	5.74	0.1	0.1	5.09	1.76	0.1	0.1	0.1	0.1	0.1	0.1	0.1	6.35	9.099999	7.25	7.920001	0.1	0.1	4.13	4.97	0.1	4.48	0.1	8	0.1	3.21	4.2	0.1	1.39	0.1	0.1	15.09	1.91	0.1	0.1	0.1	0.1
41	7	17	0.2	no	0	19.25	2.17	12.74	13.73	1.81	6.03	7.04	8.51	4.87	5.65	6.32	5.1	7.52	6.66	3.04	3.31	5.78	4.41	6.13	11.03	12.59	11.9	10.62	8.080001	3.81	8.200001	28.98	1.99	9.950001	4.5	9.870001	5.18	14.08	5.29	2.05	12.08	1.85	0.1	8.22	4.96	5	5.03	2.78	6.67
44	5	17	0.4	no	0	1.78	0.61	4.61	1.96	0.1	1.51	4.42	4.86	0.9599999	3.26	0.7	1.75	1.11	2.03	0.1	1.45	2.42	4.93	4.16	3.5	102.74	3.18	2.64	4.37	7.26	0.63	4.52	1.38	26.41	0.1	3.57	6.57	3.63	0.1	0.1	23.45	2.35	0.1	1.89	3.89	3.08	5.52	5.52	12.7
44	6	17	0.4	no	0	1.93	1.85	6.51	3.97	0.54	1.02	1.96	2.67	0.47	2.69	1.68	2.49	0.33	1.25	0.92	1.75	1	3.09	0.87	5.42	98.73	2.49	1.07	3.23	9.049999	1.16	3.55	1.78	17.1	2.3	2.84	5.01	0.28	2.14	0.89	25.09	1.77	0.1	3.88	5.58	2.17	2.29	7.63	4.13
44	7	17	0.4	no	0	1.42	1.12	2.33	3.37	0.83	1.34	2.41	2.03	1.17	1.68	1.8	1.62	1.05	1.05	1.1	1.8	1.43	2.58	1.17	2.74	105.93	1.83	2.06	1.96	8.73	1.89	1.98	1.16	9.63	0.98	2.34	3.97	0.54	2.21	2.57	16.61	1.81	0.13	3.26	3.69	4.62	0.9400001	7.929999	4.44
53	1	11	0.7	yes	0	1.29	0.49	1.72	0.1	1.05	0.61	0.79	0.1	0.87	0.54	0.1	1.09	0.63	0.53	0.43	0.32	0.71	1.04	0.24	0.82	3.6	1.75	0.1	0.59	0.56	1.16	0.61	0.92	2.56	0.52	2.25	1.63	0.1	0.43	0.1	3.62	1.4	0.1	1.02	1.07	1.44	0.36	0.55	2.36
53	6	11	0.7	yes	0	9.23	10.18	13.73	17.22	0.1	8.83	9.4	12.29	1.47	4.03	11.46	11.81	2.6	3.69	0.1	6.45	0.1	24.01	4.03	13.7	19.89	10.99	12.58	15.94	3.76	15.15	362.17	7.01	11.96	7.31	9.759999	35.56	5.3	14.1	2.31	15.27	19.96	0.1	13	15.15	39.71	8.37	3.74	20.96
53	7	11	0.7	yes	0	74.58	1.97	18.89	0.1	8.16	0.1	0.1	0.1	0.1	3.59	9.599999	23.62	0.1	2.87	0.1	3.32	0.1	9.61	18.58	66.81001	41.86	4.75	0.9099998	0.1	0.1	0.1	0.1	0.1	0.1	7.24	8.03	16	3.46	1.56	28.56	16.5	29.2	0.1	16.46	9.48	0.1	3.38	0.3299999	0.1
55	1	11	0.8	yes	0	26.11	8.5	3.45	2.91	0.1	45.54	2.74	5.24	2.02	5.92	34.81	2.08	23.81	2.69	0.8	2.6	0.3999999	3.3	2.77	49.67	21.83	5.52	3.05	1.71	10.5	6.26	2.22	0.27	9.530001	3.12	7.98	10.68	4.19	2.61	1.63	6.18	28.17	0.1	4.02	9.67	13.39	7.73	5.26	22.11
55	6	11	0.8	yes	0	10.3	0.1	11.44	14.08	1.42	17.6	2.99	7.89	2.72	55.83	9.809999	8.469999	4.64	9.15	2.63	7.18	7.66	7.62	0.1	31.37	20.71	8.41	11.72	6.13	2.85	14.31	7.83	6.76	15.42	1.75	9.58	13.68	11.49	8.849999	4.07	12.06	10.17	0.1	6.79	10.64	20.06	9.9	3.85	31.58
55	7	11	0.8	yes	0	2.48	1.11	6.35	4.24	1.29	7.27	3.38	2.58	1.46	17.54	3.62	6.64	2.42	2.45	2.49	3.79	4.97	3.24	1.86	9.38	8.150001	5.14	3.96	13.59	4.04	15.25	86.87	1.63	15.27	1.97	3.84	19.79	2.95	1.57	2.5	8.13	2.99	0.1	3.61	4.09	9.3	4.21	4.47	12.42
59	1	16	0.3	no	0	42.25	0.1	3.91	0.1	0.1	0.3200002	0.1	0.1	0.1	0.1	0.1	0.8100002	0.9500003	12.08	0.1	0.1	0.1	2.24	2.57	3.23	66.82999	1.42	0.1	0.1	0.1	0.1	9.62	419.81	5.56	0.5200002	5.18	26.48	30.01	0.9200001	0.7600002	11.59	10.91	0.1	0.7	2.81	0.1	0.1	0.1	21.18
59	6	16	0.3	no	0	25.45	1.85	33.34	5.63	0.1	2.13	5.76	4.24	0.1	2.63	10.59	6.43	0.1	13.31	0.1	0.1	0.1	0.1	0.1	20.9	22.39	5.57	1.77	0.1500001	1.92	0.8700001	1.94	88.84	10.65	0.1	5.43	18.99	19.25	8.08	1.11	81.25999	2.09	0.1	2.39	0.95	0.1	4.85	0.1	7.97
59	7	16	0.3	no	0	12.13	1.96	90.8	3.62	0.1	1.24	1.6	1.04	1.3	0.52	1.45	2.23	0.64	4.87	0.54	0.82	3.57	0.1	1.6	10.02	8.29	2.78	1.57	8.650001	0.6200001	1.91	8.900001	49.34	7.96	4.7	3.02	9.28	12.98	1.65	0.98	23.01	1.21	0.1	1.37	0.7	1.07	2.34	0.52	8.88
60	1	11	0.3	yes	0	0.9	0.1	1.76	0.1	176.11	5.4	0.86	0.46	25.08	0.28	0.1	0.53	0.44	0.37	0.1	0.1	0.64	0.9	0.29	0.33	0.1	0.52	0.1	3.28	0.56	1.73	0.72	0.67	0.84	0.78	0.81	0.69	0.1	0.29	0.1	1.06	1.11	0.1	1.11	1.75	1.97	0.1	0.49	0.87
60	5	11	0.3	yes	0	0.1899999	0.1	1.6	0.1799999	588.58	2.09	0.1	0.1	58.12	0.15	13.58	0.6900001	0.1	0.1	0.1	0.1	0.1	8.66	0.1	0.16	3.85	0.4499999	0.23	8.69	0.1	7.95	1.06	2.41	1.48	6.679999	0.39	1.83	0.1	0.1	0.1	0.1	0.5999999	0.1	0.1	0.54	2.05	0.1	0.1	10.08
60	6	11	0.3	yes	0	15.16	0.1	8.599999	3.18	489.94	0.1	0.1	0.1	33.1	0.1	46.7	0.1	0.1	3.11	1.57	2.23	0.1	4.21	0.1	10.85	7.16	4.38	0.1	14	0.1	6.43	51.51	3.41	7.17	1.41	9.759999	6.37	2.22	0.1	0.1	8.799999	0.1	0.1	3.59	6.99	7.2	6.15	0.1	19.47
60	7	11	0.3	yes	0	2.24	2.66	4.69	10.81	86.01	1.6	1.18	6.960001	14.66	0.9399999	9.04	2.2	1.42	0.35	0.1	1.87	0.5600001	4.4	0.25	4.71	11.05	8.049999	6.54	3.16	1	3.98	2.23	0.8200001	3.78	1.05	5.77	1.24	1.76	2.92	0.51	1.06	16.18	0.1	0.24	1.99	1.02	2.98	1.39	1.4
68	1	8	12.3	yes	0	2.2	1.66	2.82	1.95	0.4	1.14	1.04	2.21	2.77	1.42	0.1	1.5	0.97	1.19	1.23	0.84	1.46	164.66	1.83	1.02	3.88	3.49	0.44	1.55	0.81	1.73	3.56	0.62	10.46	1.44	2.45	1.97	2.59	2.05	0.46	4.32	1.4	0.1	1.55	2.75	5.11	3.14	1.3	5.81
68	5	8	12.3	yes	0	10.91	2.25	20.73	80.23	34.47	8.18	8.29	28.74	9.83	8.95	4.14	11.95	6.8	2.01	0.1000001	7.98	2.78	4.940001	0.4300001	24.52	32.32	35.54	35.05	4.77	4.87	24.81	13.07	5.93	22.41	7.33	31.07	6.91	8.08	23.74	2.97	9.83	1.03	0.1	3.4	7.25	1.25	17.66	5.87	4.12
68	6	8	12.3	yes	0	0.1	0.1	18.19	0.1	11.26	0.1	0.1	7.41	0.1	0.1	0.1	10.56	0.1	0.1	0.1	0.1	0.1	0.1	0.1	0.9599999	5.56	0.1	0.1	0.1	0.1	0.1	1.52	0.1	4.87	0.1	0.1	0.1	0.1	6.22	0.1	0.1	0.1	0.1	1.16	2.9	3.22	0.1	0.1	0.1
68	7	8	12.3	yes	0	0.51	0.7	2.66	0.9200001	0.1800001	1.93	0.6800001	0.9300001	0.23	0.83	0.85	0.87	0.15	0.8200001	0.1	0.61	0.1	0.33	0.1	1.48	1.56	1.11	0.88	0.8100001	0.23	0.7	41.06	0.51	1.17	0.39	0.65	0.7	0.1	0.9200001	0.34	0.5	0.1	0.1	0.12	1.57	1.59	0.1	0.25	2.68
70	1	17	12.3	NA	0	14.07	8.02	38.55	31.49	2.15	5.49	11.4	12.49	9.94	41.99	8.389999	14.21	5.94	4.17	3.76	12.63	4.03	6.99	3.72	9.57	69.93	18.64	18.6	14.43	46.47	14.56	18.03	17.01	34.47	4.86	16.29	19.65	8.639999	15.69	6.77	24.19	3.85	0.1	6.34	9.03	7.29	8.389999	33.37	27.65
70	7	17	12.3	NA	0	1.97	1.59	2.71	2.35	3.57	0.17	4.86	1.07	0.1	2.16	2.85	1.03	0.2	0.3099999	0.1	0.63	0.1	1.24	0.86	1.64	11.96	0.77	0.5799999	0.79	6.01	0.78	1.57	2.43	2.78	0.8099999	0.62	7.469999	0.17	0.8	0.6999999	2.69	0.5	0.1	3.7	12.36	1.49	0.62	5	4.86
73	1	8	12.6	no	0	11.92	3.01	13.15	17.23	215.05	6.31	5.04	10.36	7.460001	11.24	8.809999	12.98	5.73	4.62	2.31	10.62	14.15	7.6	0.76	59.85	46.04	16.29	17.32	5.2	3.63	18.1	16.24	10.74	19.28	5.29	18.42	7.31	8.710001	22.02	6.66	26.26	44.89	0.1	3.47	10.47	10.36	7.38	5.4	50.74
73	5	8	12.6	no	0	8.679999	4.45	6.37	6.04	7.64	69.33	2.87	3.65	7.73	5.4	5.79	3.86	3.34	2.05	0.7399999	0.91	2.48	4.73	8.41	12.75	85.94	5.11	3.93	2.27	1.26	3.06	3.59	9.349999	4.36	2.72	6.39	4.19	3.06	3.48	1.33	5.28	2.89	0.1	1.69	2.79	5.04	7.19	0.76	9.429999
73	6	8	12.6	no	0	14.55	2.52	1.56	2.74	1.79	3.64	2.45	2.24	4.82	3.11	1.98	1.43	1.44	6.17	0.9	2.39	0.7399999	1.37	3.72	2.72	6.69	2.45	1.85	1.03	2.39	2.01	1.14	5.92	4.33	1.19	1.46	4.14	6.48	1.75	0.75	3.49	1.41	0.5	3.38	1.7	4.14	4.82	2.56	4.42
73	7	8	12.6	no	0	1.72	1.96	2.21	4.52	1.64	3.74	2.5	4.79	8.5	0.8800001	0.9100001	2.21	0.12	2.83	0.1800001	1.24	0.35	1.05	1.76	5.06	15.73	3.31	1.32	0.97	0.98	1.96	2.24	22.76	10.3	5.88	1.91	6.47	3.2	2.72	1.18	5.74	2.32	0.1	26.56	4.02	3.72	14.1	1.23	2.38
76	1	16	10.6	no	0	198.68	7.67	5.56	0.1	3.41	7.17	0.1	0.1	0.1	0.1	3.58	40.55	0.1	38.38	1.15	0.1	0.1	6.82	80.5	32.57	77.22	0.1	2.25	10.33	0.1	20.41	0.1999998	14.41	8.83	6.31	12.71	29.62	9.469999	5.7	38.64	25.75	163.32	1.5	22.57	9.719999	33.34	0.1	0.1	9.18
76	6	16	10.6	no	2	0.1	0.1	1.87	0.1	0.1	0.1	0.1	0.1	0.1	0.1	5.6	0.77	3.82	4.74	1.57	0.1	0.1	0.1	0.1	3.47	35.4	0.1	0.1	0.1	0.1	0.1	0.1	0.1	0.1	0.1	0.1	0.1	10.12	0.1	0.1	0.1	0.38	0.1	2.78	6.99	1.67	0.1	0.1	0.1
76	7	16	10.6	no	0	0.1	0.1	0.1	0.1	0.1	0.1	0.1	0.1	0.1	0.1	0.1	37.65	0.1	1.01	0.1	0.1	0.1	31.68	13.02	20.43	232.94	0.1	0.1	0.1	17.95	0.1	0.1	22.38	0.1	0.1	92.52	0.1	0.1	0.1	0.1	0.1	6.71	28.2	0.1	0.1	2.679999	0.1	13.74	0.1
78	1	6	10.7	yes	0	2.25	2.59	0.1	0.1	0.1	0.52	0.1	0.1	0.1	0.1	0.1	0.22	0.1	0.1	0.1	0.1	0.1	1.62	0.1	0.1	10.86	0.26	0.1	0.1	0.1	0.1	0.1	1.41	0.1	0.1	0.1	1.29	0.1	0.1	0.1	2.01	0.1	0.1	0.1	1.71	11.26	0.8399999	0.1	89.95
78	5	6	10.7	yes	3	1.54	2.21	3.67	6.45	0.71	4.06	5.87	3.85	4.11	3.13	1.96	3.51	1.9	2.22	0.9499999	1.9	0.84	7.49	2.38	6.85	33.85	5.67	3.35	75.28	1.87	4.99	4.76	5.12	6.01	17.76	4.19	2.61	4.31	2.46	93.78	9.69	7.87	0.1	6.64	12.44	6.41	35.81	1.65	6.29
78	6	6	10.7	yes	1	9.3	106.85	19.44	5.92	13.88	7.89	10.52	6.91	2.41	6.92	4.02	16.32	4.12	16.67	0.1	0.1	0.1	7.900001	24.91	39.71	30.15	10.15	9.070001	62.92	2.33	9.070001	0.1	8.23	3.77	31.32	1.59	21.15	9.09	6.900001	50.28	16.81	175.35	0.35	17.91	12.05	14.28	13.3	0.29	10.4
78	7	6	10.7	yes	0	2.26	8.719999	3.84	3.4	0.14	1.92	2.92	2.85	0.1	0.9599999	0.6	2.89	0.38	0.76	0.64	0.1	0.1	0.79	17.48	5.23	6.97	1.83	2.51	21.4	1.51	2	1.49	3.94	1.6	2.19	0.1	1.44	1.8	0.1	2.47	3.15	3.64	0.1	1.75	4.78	4.13	2.41	1.22	2
80	6	9	12.1	no	0	2.35	2.88	4.03	3.31	1.82	4.08	1.22	2.89	1.44	2.26	0.9599999	2.93	1.39	1.69	1.25	2.01	0.9599999	1.93	3.31	5.36	7.02	3.66	3.36	2.33	1.82	5.01	2.56	10.6	19.56	1.91	116.51	57.09	1.54	3.56	1.64	28	2.14	1	3.89	3.34	3.9	2.2	2.07	2.94
81	1	12	12.6	yes	0	13.83	6.59	23.9	29.19	2.77	9.7	6.6	22.01	13.46	14.13	14.07	19.93	12.68	7.190001	1.9	16.64	2.72	9.17	9.09	25.01	69.67001	32.97	41.28	11.46	10.18	28.3	16.23	11.48	42.08	15.27	43.58	26.71	13.31	38.5	21.18	19.34	12.01	0.1	11.9	26.69	3.59	11.73	11.64	13.54
81	5	12	12.6	yes	0	5.25	13.65	9.129999	5.4	3.27	3.19	5.02	3.27	1.88	2.91	0.89	4.73	4.49	1.94	0.98	2.66	1.25	2.23	3.35	11.79	51.81	982.6801	4.82	2.82	5.75	5.02	2.53	5.52	9.46	2.48	6.05	14.35	3.18	3.32	7.45	5.74	10.61	0.1	1.53	6.39	5.87	6.24	8.77	18.98
81	6	12	12.6	yes	0	0.67	10.6	7.16	2.6	0.1	16.14	2.11	0.1	0.1	4.33	18.87	2.9	0.1	0.73	0.1	5.09	0.1	0.1	0.1	9.24	8.929999	9.9	11.16	0.1	4.64	5.43	0.1	5.34	10.91	0.1	0.1	9.95	0.1	4.25	11.69	16.11	47.81	0.1	12.11	10.86	10.76	0.1	7.13	11.33
81	7	12	12.6	yes	0	2.4	3.89	3.72	2.47	0.6799998	1.74	1.72	2.37	37.02	0.77	1.82	0.95	1.71	0.3099999	0.1	1.45	0.74	1.29	1.52	4.61	36.11	4.74	4.67	3.46	1.7	1.63	3.96	2.37	3.42	0.3099999	3.34	7.36	1.26	0.54	3.53	6.16	17.65	0.1	0.3799999	4.01	3.33	0.4099998	1.89	7.25
83	1	9	13.9	no	0	4.32	2.42	11.45	1.68	0.71	12.03	0.8600001	1.3	0.2	6.41	0.8900001	2.14	0.48	2.82	17.33	18.23	6.98	7.030001	0.1000001	1.55	11.8	2.37	1.16	1.87	10.66	0.71	2.8	3.69	9.490001	1.84	9.64	14.04	3.12	3.33	2.25	3.22	4.34	0.1	3.99	2.44	2.29	12.32	7.51	92.77
83	5	9	13.9	no	0	35.78	7.41	56.47	984.16	12.3	30.13	36.14	177.36	34.13	28.2	42.67	37.26	34.76	6.389999	0.1	40.33	3.65	21.18	0.1	151.7	190.39	160.28	157.74	20.15	13.73	100.33	46.11	15.84	92.67	13.57	151.71	10.62	37.5	103.4	6.18	14.91	0.1	0.1	7.5	29.66	18.66	161.77	24.1	51.62
83	6	9	13.9	no	0	12.4	8.86	9.65	12.55	2.25	8.629999	0.81	8.21	0.1	16.52	7.48	4.6	5.12	3.48	0.1	3.8	0.1	9.559999	0.1	11.58	24.6	8.41	12.19	0.1	4.77	6.24	8.389999	5.6	29.52	1.67	7.5	15.22	4.65	6.18	0.9399999	16.26	0.1	0.1	11.53	6.47	15.56	11.3	1.99	25.65
83	7	9	13.9	no	0	440.42	128.4	41.67	12.24	21.49	37.16	9.95	32.36	92.86	32.98	66.04	15.3	4.57	54.24	13.91	10.99	4.22	19.54	22.51	32.19	999.9	8.11	13.7	21.92	76.11	24.47	14.82	17.11	196.95	8.45	30.11	94.4	40.87	13.24	6.2	68.34	43.94	5.64	214.39	91.7	35.03	43.99	47.04	35.83
85	1	12	10.7	no	0	0.1	2.8	0.1	0.1	0.1	2.09	0.1	0.1	0.1	0.1	0.46	0.3600001	0.1	0.1	0.1	0.1	0.1	0.1	1.07	0.1	3.67	0.5600002	0.1	0.6800001	0.1	75.13	0.7	0.1	4.84	0.1	2.28	1.22	2.74	0.47	0.24	2.18	1.98	0.1	0.1	0.6500001	1.3	0.1	0.1	0.5600002
85	6	12	10.7	no	0	7.95	0.1	123.87	8.99	0.1	4.62	6.11	12.35	8.29	2.55	12.74	13.82	8.07	0.65	0.1	3.15	6.66	4.21	0.1	9.009999	16.12	7.71	9.759999	9.549999	0.1	7.46	82.71	10.41	20.89	1.13	7.7	5.78	1.95	4.97	1.89	6.74	7.99	0.1	19.43	2.35	24.34	1.47	0.1	3.91
85	7	12	10.7	no	0	9.42	1.39	13.59	1.97	0.3	1.44	1.87	1.55	0.46	3.22	1.88	3.3	1.66	0.25	0.22	1.02	0.48	0.95	1.02	2.13	4.68	1.86	1.85	2.75	0.69	1.34	38	2.04	1.37	0.72	1.71	1.55	0.43	0.77	1.96	2.74	1.46	0.1	0.9	1.58	2.89	0.8799999	0.79	1.8
87	1	15	12.5	no	0	88.18999	15.35	8.68	4.059999	1.02	15.66	6.03	3.53	1.82	3.87	1.71	4.51	1.29	7.34	0.9299998	2.86	0.1	11.71	11.77	11.87	46.5	7.93	5.93	1.86	1.46	60.71	12.06	8.88	24.09	75.87	48.23	4.88	5.72	12.88	3.66	25.3	23.04	3.9	7.57	12.04	55.02	3.27	2.47	23.32
87	5	15	12.5	no	0	7.35	3.19	5.99	8.28	1.77	4.45	6.35	4.77	2.46	5.36	8.009999	6.89	2.65	3.24	1.78	10.12	1.35	3.77	3.1	8.599999	16.46	7.77	5.71	2.59	3.97	6.13	4.84	5.3	10.83	20.64	114.88	5.73	3.18	5.2	3.43	9.9	3.06	0.1	3.08	9.759999	23.96	8.4	5.03	5.6
87	6	15	12.5	no	0	3.15	5.18	13.94	4.89	5.2	1.34	4.04	3.87	0.1	6.39	8.89	1.57	0.1	10.37	0.1700001	3.73	0.1	0.1500001	9.91	10.66	26.21	5.72	6.93	0.1	0.9000001	2.89	1.55	3.45	8.98	15.91	24.64	6.46	0.1	3.95	4.4	6.87	17.47	0.1	11.29	6.86	35.69	5.38	0.98	11.13
87	7	15	12.5	no	0	2.74	17.97	3.25	3.41	5.2	3.71	2.54	2.84	0.84	6.63	1.58	2.05	1.24	4.11	1.04	2.33	1.49	1.88	2.23	4.08	7.5	3.41	2.86	2.55	3.28	2.51	3.97	1.89	3.47	12.59	12.7	3.87	4.13	3.53	2.86	5.63	4.26	4.4	3.41	8.35	24.94	1.9	2.76	3.92
88	1	15	12.5	yes	0	18.76	4.5	1.67	1.23	0.1399999	0.3299999	0.28	0.22	0.3599999	0.1	4.84	0.78	0.1299999	0.1	0.3199999	0.3199999	0.3499999	0.3	0.1	0.6800001	16.65	1.51	0.48	5.74	0.1	0.3899999	1.51	1.3	0.8	0.6099999	0.9000001	1.69	0.1	1.26	0.24	2.24	2.37	0.1	0.97	2.66	1.37	0.1	0.1900001	4.7
88	6	15	12.5	yes	0	2.39	3.59	4.87	5.92	1.48	1.19	2.03	4.42	2.16	2.85	3.54	2.53	1.84	1.16	1.36	3	0.98	2.06	1.11	4.23	17.84	5.96	4.07	2.11	1.55	3.48	3.4	2.13	3.14	1.84	6.02	10.85	2.16	3.72	1.25	3.36	3.53	0.32	10.24	2.15	2.09	6.48	2.19	2.05
88	7	15	12.5	yes	0	21.79	4.21	1.84	4.74	0.79	1.17	1.14	2.15	1.33	1.2	4.8	1.54	1.45	0.61	0.55	1.07	0.1	1.18	0.5799999	2.4	8.339999	2.88	2.99	0.29	0.97	2.19	2.76	0.86	1.95	0.88	2.58	3.79	1.04	1.95	0.17	3.64	3.29	0.1	6.51	1.09	0.62	4.01	0.88	3.53
90	1	10	12.5	no	0	5.1	5.02	5.49	0.7399998	1.8	2.17	0.1	4.03	0.1	5.829999	1.53	2.66	1.77	1.55	10.54	5.16	8.91	3.79	21.56	7.32	53.83	19.32	1.11	0.1	0.3699999	2.45	7.92	2.44	3.59	5.95	1.53	4.9	0.96	3.68	28.94	5.38	6.82	0.1	57.42	0.49	23.91	5.09	0.1	996.6
90	5	10	12.5	no	0	28.68	1.33	2.62	4.92	0.57	0.6799999	0.1	95.9	1.22	2.84	0.1	1.95	1.99	0.8	2.72	0.55	3.88	9.94	0.29	4.63	12.25	6.09	2.84	1.85	1.47	1.52	3.11	1.77	2.61	3.65	2.77	3.23	1.52	4.88	2.56	3.4	2.85	0.1	4.4	1.1	6.78	2.75	1.02	9.629999
90	6	10	12.5	no	1	59.37	11.45	3.21	3.36	0.1	0.1	0.1	127.86	0.1	0.1	0.1	0.1	0.1	0.1	4.76	1.84	0.1	3.15	0.1	5.12	7.98	3.58	0.1	28.27	0.1	0.85	15.8	9.059999	15.37	0.1	0.1	20.44	0.1	0.1	0.1	0.1	0.1	0.1	0.1	0.1	46.23	0.1	0.1	19.89
94	1	9	10.7	no	0	2.49	2.85	5.09	1.85	0.97	2.76	1.66	2.14	1.36	5.99	1.59	2.54	1.44	2.27	1.88	1.88	2.1	4.4	1.74	2.37	14.39	2.83	2.5	2.42	2.34	2.3	15.85	4.02	11.47	3.37	2.45	12.4	1.9	4.83	1.65	6.86	4.64	0.1	4.14	4.63	3.65	16.62	2.2	7.93
97	1	8	10.9	yes	0	25.99	4.13	5.72	3.88	1.88	8.92	4.28	4.56	2.2	11.3	5.88	4.68	3.52	5.91	3.65	7.93	2.41	11.02	2.75	6.29	30.41	9.349999	4.69	7.04	4.14	5.34	5.68	8.559999	10.46	7.37	11.07	42.67	4.33	5.14	6.77	12.1	14.58	4.28	7.1	5.35	34.08	97.3	3.62	8.69
97	6	8	10.9	yes	1	29.51	31.08	5.14	1.92	3.43	3.56	2.33	7.64	10.74	6.42	0.1	12.26	0.1	1.97	0.1	0.51	0.1	0.1	12.88	9.48	32.13	3.29	5.55	6.41	1.8	5.01	4.03	15.2	32.36	0.1	0.1	18.96	0.1	4.47	4.01	11.14	6.53	0.1	9.839999	8.94	10.33	2.34	2.13	8.349999
97	7	8	10.9	yes	1	2.15	3.59	3.69	0.4999999	0.11	1.73	2.1	0.9699999	0.1	2.6	1.07	52.4	2.7	11.12	0.26	0.88	0.1	1.63	10.11	5.23	15.11	0.67	0.9399999	3.1	0.36	5.48	3.32	1.66	6.73	0.88	3.47	25.04	8.990001	2.11	5.6	4.23	230.54	0.5200001	9.030001	4.21	5.11	0.1	0.7099999	2.28
103	1	17	10.7	yes	0	3.65	3.91	4.06	1.28	0.75	2.58	4.29	2.86	6.55	2.99	2.82	2.73	1.84	2.75	1.39	2.12	2.35	5.34	7.2	5.9	67.41	2.95	1.68	22.45	1.66	2.59	10.69	3.62	2.47	1.89	79.17	15.48	2.61	5.71	2.5	19.01	6.71	0.1	6.31	10.89	12.93	0.9599999	2.17	17.3
103	5	17	10.7	yes	0	4.79	0.1	6.21	4.01	0.1	2.31	6.150001	4.82	0.1	0.1500001	3.92	4.13	4.52	0.1	0.1	1.72	0.1	2.9	3.16	8.09	23.52	5.440001	4.01	4.41	0.1	0.5900002	2.88	2.14	4.66	1.67	12.79	27.53	0.73	3.3	1.37	5.34	0.1	0.1	0.22	4.16	5.1	4.22	0.1	10.75
103	6	17	10.7	yes	0	18.25	9.379999	14.39	11.23	7.4	19.98	12.97	10.73	1.5	36.84	14.51	13.11	11.44	10.71	4.21	10.6	1.11	15.16	21.68	150.64	96.47	13.03	11.84	14.45	4.62	9.139999	33.85	12.64	14.88	9.389999	28.72	28.02	5.36	15.83	8.2	21.18	11.42	0.1	11.99	20.17	22.59	9.08	8.54	20.19
103	7	17	10.7	yes	0	0.5899999	0.1	1.65	0.3399999	0.1	0.74	0.1	0.3	0.1	0.1	0.95	0.1	0.1	0.1	0.1	0.1	0.1	0.8199999	1.41	6.75	17.12	1.02	0.1099999	3.31	0.1	0.1	5.55	0.1399999	0.1	1.62	3.61	4.36	0.1	0.1	0.1	1.7	0.1	0.1	0.1	3.49	2.22	0.1	0.1	4.7
111	1	6	9.1	no	0	4.11	9.41	6.32	2.43	4.84	3.51	2.94	4.6	1.2	5.09	12.61	12.46	3.59	5.89	5.52	3.53	1.73	18.39	1.32	5.47	9.86	3.33	2.82	2.86	4.25	2.65	4.66	4.19	9.96	4.59	3.77	6.07	2.54	4.28	2.62	4.5	2.77	0.1	12.71	4.59	2.78	2.57	3.98	23.41
111	6	6	9.1	no	0	9	0.1	0.9800001	1	0.1	0.1	0.1	0.4200001	0.1	0.6	0.1	2.26	0.1	0.1	0.1	0.1	0.5400001	9.58	0.1	1.42	4.06	1.26	0.6600001	1.62	0.1	0.6	33.36	0.85	1.22	0.48	0.64	3.62	0.1	4.02	0.1	0.8100001	0.1	0.1	1.47	0.26	1.35	0.1	0.1	1.22
112	1	6	10	yes	0	0.1	0.1	0.1	0.1	0.1	0.1	0.1	0.1	0.1	0.1	0.1	0.1	0.1	0.1	0.1	0.1	37.01	3.88	0.1	0.1	0.1	12.69	0.1	3.21	0.1	0.1	0.1	0.1	4.05	0.1	0.1	2.94	0.1	0.1	0.6700001	0.1	0.1	0.1	0.1	0.1	58.24	29.13	0.1	1.69
112	6	6	10	yes	0	1.2	1.39	1.2	2.75	0.1	0.15	0.1	2.52	0.1	0.1	1.17	18.3	0.78	0.1	0.42	0.58	0.1	0.66	0.1	2.28	2.99	1.74	1.64	0.1	0.1	0.1	2.78	2.99	2.12	0.9399999	1.19	1.08	0.1	1.31	0.1	2.98	6.02	0.1	2.51	0.1	5.38	0.83	0.1	8.309999
115	1	11	10.1	no	0	6.54	9.42	3.5	0.38	0.97	3.64	1.48	1.9	3.03	2.06	1.93	3.63	0.99	1.92	1.28	0.42	1.86	3.01	17.52	4.14	23.03	1.69	0.62	18.16	4.6	3.11	5.32	7.09	22.94	5.09	1.87	14.04	1.36	3.86	6.43	206.51	5.62	0.1	5.43	4.18	7.6	1	2.96	25
115	6	11	10.1	no	3	2.39	1.23	2.57	5.99	0.4399999	1.12	0.5700001	4.83	0.35	1.71	1.16	2.13	0.1899999	0.63	0.51	0.71	0.42	0.8200001	1.92	5.34	8.45	3.29	2.69	30.29	1.26	2.34	2.46	1.71	7.07	2.17	2.57	5.12	0.53	2.2	2.32	3.53	2.13	0.1	1.68	3.61	4.99	3.79	1.97	2.86
116	1	10	10.2	no	0	0.1	0.1	0.1	0.1	26.14	0.1	0.1	0.1	0.1	0.1	0.1	0.1	0.1	0.1	0.1	0.1	0.1	0.1	115.86	42.11	44.11	0.1	0.1	0.1	0.1	0.1	0.1	0.1	0.1	0.1	0.1	0.1	0.1	0.1	0.1	0.1	0.1	0.1	0.1	0.1	19.27	0.1	0.1	0.1
116	5	10	10.2	no	0	5.96	4.26	69.93999	52.9	34.72	5.17	6.69	19.01	9.57	6.39	1.45	18.82	3.75	20.21	0.1	36.4	2.32	6.38	8.459999	27.11	40.07	28.65	20.39	3.83	4.28	20.38	9.139999	4.53	11.16	3.72	20.48	53.36	10.42	18.97	2.59	4.91	0.8899999	0.1	0.1	15.41	3.61	41.56	5.53	5.54
122	1	6	1	no	0	79.38	7.37	4.15	0.1	0.1	62.72	0.1	2.53	0.1	8.16	4.67	19.06	5.84	41.24	8.99	21.1	9.589999	55.91	3.09	3.77	20.3	0.2599998	1.15	12.55	0.1	0.3899999	11.46	6.12	8.96	4.98	5.12	88.57999	5.61	1.889999	1.59	14.12	1.13	0.1	5.4	2.309999	9.45	159.25	0.1	121.58
122	6	6	1	no	2	0.1	11.42	6.900001	1.22	0.1	1.26	0.1	0.1	0.1	0.4200001	13.98	9.46	0.1	3.68	0.1	0.1	0.1	0.1	13.46	26.19	23.2	3.400001	3.14	0.1	0.8200002	2.66	0.1	1.38	0.1	0.1	0.1	15.91	0.1	2.25	69.71001	5.400001	6.28	0.1	5.71	9.5	6.97	0.1	0.1	8.47
123	1	15	4.6	no	0	1.87	0.5300002	1.18	1.35	3.06	4.01	1.38	1.26	0.1	6.64	6.18	1.29	0.1	0.1	0.5900002	0.51	0.1	5.690001	4.22	1.32	11.1	1.41	0.4400001	0.3200002	3.3	0.1	2.26	194.01	1.23	3.13	1.4	97.76	0.1	4.05	0.1	8.46	1.88	0.1	230.58	1.75	2.96	0.1	2.22	94.33
123	5	15	4.6	no	0	14.52	6.29	10.31	8.24	6.51	7.32	5.61	3.45	13.67	4	3.7	7.06	1.33	34.06	6.86	4.42	5.13	64.65	28.31	13.9	7.36	2.62	2.86	2.94	14.11	2.32	2.44	110.94	49.26	3.74	3.82	14.5	33.76	3.26	1.2	5.57	1.56	1.13	66.14001	31.11	57.3	2.96	7.73	104.35
123	6	15	4.6	no	0	3.44	2.87	6.11	5.46	5.4	3.72	4.24	3.78	11.98	7.24	8.36	7.35	2.99	1.5	1.09	1.81	8.77	4.55	6.37	4.72	5.89	13.27	6.24	3.61	1.71	5.52	2.27	137.48	10.89	2.52	8.17	4.78	3.54	9.91	4.46	8.34	1.2	0.1	78.21	4.91	12.56	1.87	1.69	23.62
134	1	7	6.6	yes	0	5.41	0.9099998	5.44	2.46	3.41	2.24	2.08	2.49	2.82	2.54	2.26	1.33	10.58	2.73	3.34	5.38	8.29	1.77	1.54	2.63	7.809999	3.01	2.32	1.05	19.17	0.1	31.03	4.809999	11.19	1.38	2.81	9.73	1.72	15.99	2.95	13.96	2.57	1.1	3.63	12.36	30.73	5.29	13.41	12.73
134	6	7	6.6	yes	0	9.68	3.36	13.56	10.63	1.41	5.610001	7.48	9.21	2.21	10.56	11.65	4.89	8.400001	4.32	1.38	4.92	9.89	5.21	1.36	13.49	30.08	12.89	9.64	25.51	3.77	4.5	10.46	10.89	12.32	2.97	10.33	27.61	5.19	6.77	2.63	3.54	2.1	0.1	15.02	7.92	15.58	2.79	2.98	13.14
135	1	13	6.6	yes	0	20.32	184.37	17.32	12.09	2.3	7.65	8.06	9.68	4.88	23.79	12.84	7.69	5	5.17	3.22	4.27	1.25	177.56	12.03	14.05	21.96	14.48	12	3.43	5.42	9.09	20.29	7.77	10.41	7.14	9.9	10.74	5.78	13.24	9.56	18.74	11.2	1.7	7.19	21.31	12.5	4.34	4.72	14.06
135	5	13	6.6	yes	3	9.45	44.39	8.15	9.63	0.3	132.42	2.97	5.12	1.14	5.76	11.66	2.36	2.21	2.18	1.33	1.83	0.89	44.76	3.23	5.91	14.03	8.219999	4.75	1.06	2.76	5.63	2.11	3.25	10.21	17.61	6.14	6.46	2.73	2.05	1.97	10.24	1.81	0.11	12.76	8.54	6.61	4.04	1.76	13.89
138	1	9	5.2	NA	1	40.03	31.02	20.04	72.85	36.25	262.4	7.000001	13.24	0.1	30.08	59.64	49.49	3.08	43.78	15.07	30.19	0.1	30.92	44.39	40.52	96.48	6.320001	10.39	0.9700003	24.71	35.77	10.32	32.7	32.94	39.66	2.27	37.23	21.73	21.15	69.2	59.95	38.4	3.23	36.28	40.67	54.42	23.75	19.81	19.71
138	5	9	5.2	NA	0	33.19	46.95	18.85	25.4	7.79	16.72	8.15	6.92	0.8299999	8.61	39.44	3.72	18.35	7.2	0.1	4.93	0.1	34.63	18.9	30.18	46.19	21.24	11.75	4.84	1.78	10.4	4.03	3.599999	45.37	3.08	17.01	16.76	5.91	2.74	50.27	6.73	22.92	0.1	0.1	12.2	19	9.47	0.1	8.59
138	7	9	5.2	NA	0	4.76	42.89	5.76	17.95	12.98	43.95	2.52	10.02	1.7	6.99	6.37	3.58	7.45	4.62	1.94	4.52	0.1300001	8.99	3.71	14.19	17.31	6.67	12.52	4.89	2.49	11.76	4.16	8.209999	83.31001	4.54	7.33	8.5	4.99	3.31	19.18	4.62	3.27	0.1	0.77	15.43	7.02	10.3	3.26	2.69
139	1	17	6.5	no	0	4.81	6.06	4	2.64	0.51	4.06	4.71	3.93	1.66	2.33	9.280001	3.47	5.28	2.19	2.05	2.85	6.57	13.76	1.28	3.61	23.25	3.92	2.41	2.37	2.38	2.24	2.5	8.620001	2.61	3.39	11.89	20.88	1.56	4.61	8.35	12.93	5	0.1	5.64	12.51	10.65	4.25	3.19	16.49
139	5	17	6.5	no	2	4.6	4.43	5.43	2.58	0.16	1.74	9.33	6.76	0.38	2.69	6.23	8.67	4.04	2.55	1.63	4.6	0.52	6.13	1.38	7.21	13.37	4.25	4.76	1.46	1.9	2.67	1.13	2.68	2.48	1.94	3.9	2.99	0.85	3.97	7.36	7.72	3.65	0.27	2.35	13.56	11.19	9.429999	3.83	5.93
139	6	17	6.5	no	0	558.59	0.1	99.86	937.42	0.1	22.56	43.98	291.03	25.16	9.919998	48.93999	72.5	11.52	0.1	0.1	34.3	0.1	10	0.1	491.46	348.27	311.38	271.29	4.389999	0.1	165.84	71.81	18.50999	182.6	0.1	229.38	24.61	40.27	156.95	0.1	125.41	0.1	0.1	41.55	72.59	0.1	177.51	16.93	23.43999
141	1	10	4.5	no	0	0.22	4.96	2.56	0.3899999	26.81	0.1	0.1	0.1899998	22.78	0.1	0.1	4.83	0.1299999	1.11	0.1	0.1	0.1	0.79	7.559999	11.06	17.47	9.09	0.1	0.1	0.1	2.69	2.54	3.42	7.1	1.17	57.86	8.14	0.1	0.6199999	0.1	4.75	13.96	0.3599999	4.24	7.1	8.11	6.14	0.1	16.2
141	5	10	4.5	no	0	2.59	2.66	4.12	3	0.5	9.34	2.36	1.13	1.03	3.79	5.15	2.85	0.1	0.17	0.33	0.1	0.32	0.77	0.44	3.36	6.3	2.17	4.13	2.29	0.3	55.32	6.33	0.7	1.89	1.19	2.76	1.94	0.7800001	0.37	1.72	6.21	3.37	0.1	0.1	2.72	3.13	8.75	0.18	7.08
141	6	10	4.5	no	0	0.1	0.1	0.1	0.1	0.1	0.1	0.1	0.1	0.1	0.1	0.1	0.1	0.1	0.1	0.1	0.1	0.1	0.1	0.1	0.1	9.339999	0.1	0.1	0.1	0.1	0.1	9.11	0.1	5.75	0.1	0.1	0.1	0.1	0.1	0.1	0.1	0.1	0.1	0.1	0.1	3.03	0.1	0.1	6.09
141	7	10	4.5	no	0	1.48	1.25	7.3	3.67	0.1	0.71	1.45	2.2	1.03	0.1	1.59	2.13	0.24	0.81	0.37	1.04	1.17	0.35	0.86	4.16	4.74	4.29	2.29	2.88	0.14	2.66	3.62	2.55	3.58	1.1	2.73	2.99	1.58	1.16	0.64	2.2	1.93	0.1	0.18	1.84	2.78	1.22	0.55	5.64
142	1	17	3.6	no	0	0.98	0.1	1.75	1.06	0.1	0.1	0.9900002	0.1	0.1	0.1	0.1	0.1	2.52	0.1	0.1	0.1	1.43	0.5900002	0.1	0.1	12.84	4.23	0.1	0.1	0.1	0.1	2.62	0.1	13.36	0.1	0.9200001	0.1	0.1700001	0.1	0.1	0.1	0.1	0.1	1.88	4.75	9.719999	0.1	0.1	10.53
142	5	17	3.6	no	0	19.71	0.1	21.82	29.56	0.1	33.38	34.09	25.7	0.9699993	9.01	28.89	0.1	80.03	17.27	12.35	10.97	24.98	24.77	21.65	41.59	57.75	40.24	21.42	23.48	1.360001	4.93	38.03	0.1	42.5	0.1	20.28	22.32	13.92	5.35	0.1	5.25	0.1	0.1	0.1	0.1	3.85	14.57	0.1	15.48
142	7	17	3.6	no	0	6.66	0.1	9.619999	0.1	0.1	3.629999	16.08	2.83	0.1	0.3800001	5.91	0.1	36.53	0.1	0.1	0.8999996	7.389999	11.41	0.6199999	14.42	51.5	9.57	6.629999	6.440001	0.1	0.1	8.92	0.1	17.79	0.1	5.449999	2.18	1.59	0.1	0.1	0.1	0.1	0.1	0.1	0.1	0.1	0.1	0.1	8.74
143	1	12	3.7	yes	0	8.18	0.98	1.93	2.67	1.6	1.72	3.43	1.58	32.44	2.17	0.5099998	1.56	0.1	0.1599998	0.1	0.3800001	0.1	7.88	7.04	8.17	25.56	3.07	1.7	0.9499998	0.1	1.13	0.9899998	0.6199999	9.05	0.3000002	2.14	1.36	1.27	15.78	0.1	1.35	1.14	0.1	2.85	3.82	24.69	1.94	0.4200001	31.03
143	6	12	3.7	yes	0	19.4	26.07	28.82	10.02	17.21	31.24	30.07	15.55	21.12	20.72	23.82	13.11	39.75	22.48	15.74	17.93	27.07	19.5	47.75	14.15	25.5	13.62	19.08	39.09	4.67	16.29	148.65	7.25	36.98	15.76	17.31	20.19	22.8	16.45	10.56	26.07	28.63	0.1	22.04	30.44	39.44	11	7.46	38.42
143	7	12	3.7	yes	0	8.89	8.070001	14.06	2.95	16.54	14.9	15.54	6.53	7.09	7.650001	4.84	9.33	16.19	7.14	4.27	6.52	10.15	6.47	14.53	5.54	17.43	4.42	6.27	33.89	1.82	6.8	22.04	2.92	26.17	4.92	6.38	9.56	8.190001	9.27	5.25	9.34	5.18	0.1	4.17	13.93	16.49	7.440001	3.18	29.92
144	1	11	3.4	no	0	1.38	1.14	5.11	1.2	4.55	0.6799999	2.4	0.9499999	0.6999999	0.89	0.1	2.68	0.1	0.1	1.53	0.7399999	0.1	0.8200001	2.43	2.22	3.83	1.42	1.14	0.4399999	1.7	1.33	1.15	1.99	1.44	1.16	1.43	3.23	0.5200001	2.41	1.02	3.23	3.44	0.4299999	1.18	3.27	7.59	0.5200001	1.27	29.28
144	5	11	3.4	no	0	1.74	5.56	5.99	14.71	86.75	14.98	3.08	8.16	6.07	4.73	2.82	4.09	1.06	1.03	0.9599999	1.33	0.1	1.71	4.21	6.44	16.68	5.86	4.74	3.29	6.860001	3.74	53.05	15.83	76.17	1.6	4.58	538.39	1.08	20.44	0.88	8.87	4.26	2.63	5.6	236.25	25.08	4.96	3.79	22.44
144	6	11	3.4	no	0	20.37	10.44	16.8	3.87	40.8	132.98	22.08	8.37	3.44	18.11	7.98	17.66	11.59	4.61	0.1	4.97	3.15	5.8	12.35	12.87	21.18	8.92	9.08	7.12	3.76	5.01	9.98	17.5	25.62	2.1	11.64	17.16	2.69	6.86	4.2	16.56	15.42	0.1	19.53	26.25	11.63	4.51	3.78	34
144	7	11	3.4	no	0	4.38	0.8099999	2.12	1.11	2.39	77.65	1.74	0.22	0.54	0.1	0.92	3.8	1.28	0.39	0.14	0.14	0.45	0.51	0.65	1.04	4.71	1.33	0.76	0.17	0.1	0.87	0.1	0.9599999	4.73	0.21	0.9699999	1.69	0.25	0.1	0.63	0.98	0.45	0.1	0.55	7.69	1.36	0.9	0.1	3.75
146	1	16	3.6	no	0	11.74	2.69	3.38	14.19	0.51	4.71	5.6	3.82	1.46	4.87	0.3899999	5.1	3.96	2.88	0.4099998	1.12	0.1	2.6	14.08	11.54	58.47	4.13	2.92	1.12	0.71	5.18	5.690001	35.83	12.9	3.55	2.89	7.16	1.75	6.7	0.49	27.39	8.77	2.67	6.98	6.85	7.52	2.36	1.52	33.26
146	5	16	3.6	no	0	3.47	11.17	8.02	5.82	1.8	2.22	2.67	4.73	1.93	13.77	2.73	2.7	1.71	24.29	2.86	2.44	1.02	2.01	3.39	49.51	24.47	4.24	3.64	1.71	1.78	7.83	4.8	67.47	5.16	3.27	3.7	2.95	2.58	4.64	1.56	16.44	2.98	1.76	4.64	3.04	3.48	4.78	1.94	70.26
146	6	16	3.6	no	0	8.65	5.07	2.9	4.7	0.1	0.1	0.1	5.6	0.1	23.94	0.1	0.1	0.1	0.1	0.1	0.1	0.1	0.1	0.1	16.74	16.9	0.1	0.1	0.1	0.1	5.43	0.41	27.08	0.1	0.1	0.1	0.1	0.1	0.1	0.1	12.89	6.32	0.1	2.2	2.9	1.99	0.1	0.1	28.89
146	7	16	3.6	no	0	2.3	2.83	8.78	9.629999	0.85	1.75	3.37	6.8	3.75	5.07	1.59	3.16	1.45	0.7	0.39	1.74	0.1	1.18	4.14	564.46	17.97	6.25	6.68	1.72	1.74	5.57	2.91	250.94	5.96	3.3	5.95	3.21	2.89	6.01	0.99	8.629999	4.13	5.26	1.46	4.15	2.51	3.67	2.32	47.31
148	1	14	3.4	yes	0	8.17	2.24	11.25	20.39	2.98	7.05	3.71	10.92	5.78	8.26	3.96	12.15	5.62	2.43	2.74	4.89	1.79	6.16	0.1	11.2	27.88	18.18	15.61	4.66	4.89	15.91	6.5	5.559999	11.45	4.88	21.51	6.78	4.63	14.03	4.35	6.18	2.4	0.1	2.76	39.87	2.24	3.69	4.38	38.42
148	5	14	3.4	yes	1	8.059999	0.1	11.79	2.52	0.1	6.809999	0.1	0.1	0.1	0.1	0.1	5.51	0.1	9.389999	0.1	0.1	0.1	2.48	16.41	63.15	21.23	0.1	6.549999	0.1	0.1	18.98	0.1	27.67	0.1	0.1	0.1	18.6	0.1	0.1399994	0.1	14.64	18.01	0.1	21.24	46.88	25.59	0.1	0.1	0.1
148	6	14	3.4	yes	0	0.1	19.83	0.1	0.1	0.1	0.1	0.1	0.1	0.1	3.01	0.1	8.73	0.1	0.1	0.1	0.1	0.1	0.1	0.1	0.1	0.1	0.1	0.1	8.25	0.1	0.1	0.13	0.1	0.1	0.1	0.1	0.1	0.1	0.1	0.1	0.1	0.1	0.1	0.1	12.53	9.19	0.1	0.1	0.1
148	7	14	3.4	yes	0	4.82	13.02	2.79	3.29	0.5700001	9.95	2.02	2.74	0.32	2.27	1.01	9.86	1.06	0.9400001	0.48	1.1	0.16	2.48	1.97	1.6	4.08	3.27	1.52	11.63	0.48	1.43	1.71	1.26	2.66	4.52	3.35	2.04	0.5600001	0.86	1.77	1.98	4.38	0.1	0.54	19.46	9.74	1.72	1.25	3.87
154	1	8	5.1	no	0	21.92	21.74	38.42	1.12	315.25	14.08	2.88	5.1	66.71001	9.06	7.49	22.75	1.49	21.44	7.22	58.39	0.1	34.83	42.19	29.04	39.84	3.98	8.06	0.8400002	4.68	12.03	8.190001	13.44	9.41	9.84	2.34	31.55	3.690001	16.8	9.7	21.72	31.17	4.59	54.94	28.05	32.97	14.02	3.71	129.28
154	5	8	5.1	no	0	8.190001	6.01	7.47	5.73	20.02	3.5	5.23	1.38	6.34	2.74	7.53	2	0.1500001	1.98	0.6800001	3.13	3.01	5.44	5.98	11.23	17.78	3.76	3.53	6.58	6.2	4.26	34.08	4.32	4.58	3.24	4.3	14.6	1.64	6.42	2.23	6.34	6.06	2.3	5.6	15.73	9.53	87.18	4.68	57.04
154	6	8	5.1	no	0	12.51	11.66	14.48	6.12	8.679999	18.47	15.54	14.06	15.91	14.06	9.94	17.59	13.3	18.73	10.47	20.83	12.79	10.06	18.27	26.3	15.73	13.38	12.91	20.49	11.07	10.83	523.38	4.84	16.22	12.64	15.89	13.99	13.67	21.51	30.55	25.66	21.52	0.1	28.6	42.46	123.19	0.1	25.2	41.26
154	7	8	5.1	no	0	48.9	14.41	17.01	12.82	7.79	31.31	21.61	10.08	10.53	8.049999	38.09	15.92	13.74	93.45	5.97	10.09	9.559999	996.69	25.99	38.89	18.86	9.93	11.9	19.72	3.88	34.86	996.69	2.53	31.65	8.299999	36.46	23.5	36.97	18.77	21.15	25.71	31.95	6.960001	9.41	33.68	37.36	2.1	11.28	38.61
156	1	16	0.5	no	1	102.3	21.47	0.1	0.1	15.35	7.66	0.1	0.1	0.1	52.78	60.94	31.09	0.1	57.72	0.1	0.1	0.1	22.46	115.3	106.34	83.77	0.9099998	0.1	0.1	22.26	20.28	0.1	23.91	6.679998	5.179998	0.1	70.43	0.1	19.38	74.29	46.4	105.84	0.1	57.43	65.83	157.4	0.1	9.699999	25
156	5	16	0.5	no	0	14.6	157.42	5.16	4.2	3.809999	0.96	0.1	0.1	0.1	7.79	0.1	6.54	1.51	19.08	0.1	0.1	0.1	6.09	15.65	18.8	18.96	2.7	0.7399998	0.1	0.5999999	3.45	0.1	14.27	14.59	0.1	0.9699998	11.12	17.15	5.16	3.02	7.38	8.679999	0.1	68.52	4.809999	56.92	0.1	0.1	12.01
156	6	16	0.5	no	0	7.45	8.4	7.49	3.78	1.8	1.07	4.97	2.27	2.54	3.87	1.92	9.24	0.97	3.11	0.73	1.13	1.91	2.31	4.52	3.6	5.54	3.55	2.22	2.02	1.47	0.21	7.56	3.66	7.52	1.95	2.56	3.97	2.96	4.21	4.14	3.39	5.62	0.1	11.36	5.18	8.19	1.35	1.52	16.4
156	7	16	0.5	no	0	24.43	6.1	4.55	4.63	2.72	6.33	18.93	2.35	3.39	3.63	2.08	5.35	3.27	3.75	1.51	1.38	2.15	36.98	23.6	9.14	24	2.65	2.27	6.84	1.33	3.19	28.97	2.51	3.82	3.05	2.05	3.28	3.11	6.72	14.24	7.78	31.17	1.15	9.59	26.79	10.06	1.07	1.45	64.89
158	5	16	0.5	no	0	0.78	0.57	0.3699999	2.42	0.2399999	5.42	3.19	0.79	0.16	1.14	4.77	1.94	0.7499999	0.2	0.28	2.17	0.13	1.65	0.48	2.32	38.05	1.57	0.9	0.2599999	0.35	1.31	5.98	2.97	8.12	1.25	0.8699999	2.11	0.35	1.89	1.34	7.06	1.02	1.11	7.57	8.58	5.57	63.76	1.33	1.91
158	6	16	0.5	no	0	5.14	5.13	9.61	11.88	0.1	8.99	13.33	11.51	3.43	10.92	7.39	13.77	7.74	5.43	0.1	11.07	0.1	7.42	0.1	18.47	84.56001	12	9.049999	5.29	4.45	6.29	34.9	3.81	20.14	0.1	9.98	8.71	2.71	11.48	13.2	22.77	7.73	8.03	15	30.36	21.17	11.63	13.54	7.57
159	1	8	3.5	yes	0	4.099999	0.1	0.1	0.1	0.1	0.1	0.1	0.1	0.1	0.1	0.1	0.1	0.1	0.1	0.1	0.1	0.1	0.1	0.1	0.1	4.97	0.1	0.1	0.1	0.1	0.1	0.1	0.1	0.1	0.1	0.1	0.1	0.1	0.1	0.1	21.43	0.1	0.1	0.1	0.1	0.1	0.1	0.1	10.36
159	5	8	3.5	yes	0	13.88	0.1	14.37	39.38	0.1	5.360001	6.860001	1.860001	0.1	1.22	0.1	1.56	10.04	0.1	0.1	0.1	0.1	2.5	0.1	17.78	35.32	14.57	9.780001	0.1	0.1	0.1	0.1300001	0.1	17.32	0.1	11.1	1.030001	0.1	0.9499998	0.1	0.1	0.1	0.1	0.1	0.1	0.1	0.1	0.1	42.51
159	6	8	3.5	yes	0	9.58	21.44	30.13	14.81	0.1	19.04	14.02	12.08	1.83	7.31	10.83	7.13	5.52	9.839999	4.8	7.95	0.1	9.9	16.08	18.85	28.69	10.47	9.25	9.46	17.25	7.69	8.839999	42.36	24.18	5.79	12.14	92.68	9.29	9.12	6.29	50.38	5.31	2.29	15.94	35.8	24.76	5.56	12.84	19.6
159	7	8	3.5	yes	0	1.17	5.19	0.1	1.42	22.28	0.26	1.42	1.71	1.85	0.1	0.86	1.02	0.1	0.43	0.36	0.36	0.1	0.1	7.900001	1.6	8.26	1.66	0.1	0.1	0.1	3.41	0.37	10.69	1.75	0.43	0.67	6.37	0.1	0.1	0.87	12.64	4.77	0.89	1.47	2.81	4.41	0.14	0.6	35.78
161	1	9	5	no	0	2.01	2.98	0.79	2.79	0.1	8.61	4.22	1.96	0.9899998	0.9199998	0.1	1.13	0.53	0.1799998	0.3499999	1.44	0.26	5.63	0.1	1.3	22.45	14.04	1	5.4	0.1	3.18	0.9699998	3.17	11.24	2.92	1.34	3.85	0.3499999	27.1	0.6599998	12.93	0.1299999	0.1	1.18	7.08	4.67	868.29	0.2299998	474.41
161	5	9	5	no	0	6.1	2.31	6.05	7.42	1.72	2.48	3.64	5.86	2.72	2.89	2.21	3.64	3.38	1.56	2.11	3.49	1.16	2.63	2.67	8.48	221.24	7.17	5.75	2.16	4.56	4.81	3.44	9.77	4.38	2.84	5.47	2.18	2.76	5.84	2.17	3.27	1.72	0.54	9.17	3.89	2.36	7.38	3.75	4.71
161	6	9	5	no	0	12.61	22.51	26.59	4.7	12.87	35.8	44.72	13.71	20.88	20.15	25.77	11.02	60.39	16.83	31.42	22.48	43.81	22.25	45.72	10.13	12.49	12.32	22.7	33.44	3.15	8.94	50.72	8.889999	34.85	11.78	16.96	24.69	18.01	13.45	12.08	25.02	16.92	0.1	15.34	14.71	30.79	11.4	3.88	38.73
161	7	9	5	no	0	33.8	33.87	132.26	7.03	41.83	161.39	74.88	44.62	63.98	67.93	102.72	32.64	227.39	81.05	87.64	82.84	103.26	107.02	232.48	24.76	15	43.85	87.29	135.2	10.73	46.03	203.35	6.21	122.14	43.87	72.57	120	60.66	34.97	24.01	87.46	17.33	1.72	25.47	40.79	145.92	36.37	10.76	164.83
162	5	16	0.5	yes	0	40.16	8.07	10.5	60.21	1.8	26.72	8.700001	10.84	1.61	5.039999	995.14	6.51	6.289999	61.94	2.54	3.28	4.85	23.44	13.16	25.59	39.83	10.81	9.6	33.61	373.44	4.43	12.28	45.72	31.95	4.789999	10.19	23.95	63.26	18.14	11.22	11.13	8.469999	0.1	12.75	12.71	7.67	46.68	314.17	16.31
162	6	16	0.5	yes	0	20.2	8.349999	17.63	24.28	1.59	110.81	9.559999	14.13	7.94	11.16	462.42	25.92	9.71	19.15	6.17	11.05	10.6	9.559999	18.04	20.81	30.76	21.01	42.97	18.8	82.32	15.55	36.59	14.7	18.34	5.43	15.84	21.01	18.56	13.8	7.86	21.86	5.67	0.1	14.62	8.82	7.05	11.15	64.3	14.67
162	7	16	0.5	yes	0	26.65	10.84	82.73	64.11	1.42	76.19	5.77	35.8	4.95	57.09	382.28	15	8.969999	15.8	9.76	6.6	5.54	9.76	10.53	11.49	65.72	8.309999	20.55	32.17	52.72	14.53	33.82	29.69	17.1	2.64	8.35	24.96	26.44	63.71	8.530001	21.87	23.03	28.66	30.79	18.52	7.57	5.59	38.7	8.549999
163	1	8	5	no	0	18.08	1.38	3.28	0.8900001	0.1	8.5	0.1	1	0.1	2.21	0.4300001	0.98	0.1	0.29	1.11	1.78	0.1	3.3	8.059999	1.48	18.1	0.4100001	0.8800001	0.3700001	0.3099999	38.6	24.47	6.11	14.61	0.1000001	5.06	1.33	0.27	0.55	1.13	2.66	0.3099999	0.1	12.62	0.74	13.43	4.67	0.1200001	12.14
163	5	8	5	no	0	30.63	7.43	22.36	16.2	0.1300001	14.62	13.82	14.74	1.45	16.41	18.79	4.69	21.57	0.7800002	0.1	7.33	0.1	13.06	0.48	21.74	28.94	20.75	15.95	6.33	2.01	2.32	9.52	0.1	24.83	2.53	21.22	7.380001	2.91	3.52	2	0.1	0.1	0.1	2.52	0.5700002	0.1	10.56	0.1	5.210001
163	6	8	5	no	0	4.17	0.1	4.22	5.64	0.1	0.1	0.1	0.1	0.1	0.1	0.1	13.75	0.1	0.1	0.1	0.1	0.1	3.93	0.1	6.19	21.97	3.8	2.78	0.1	0.1	0.1	98.8	0.1	0.1	0.1	3.16	7.77	0.1	0.1	0.1	6.01	0.1	0.1	2.65	0.1	0.1	0.1	0.1	7.57
163	7	8	5	no	0	6.82	1.86	9.9	63.05	1.65	5.6	6.23	18.04	11.12	5.28	3.98	8.42	6.6	2.11	0.8800001	6.46	3.81	38.26	0.5000001	10.92	21.45	21.73	24.27	6.67	4.43	15.12	10.23	2.06	16.16	3.22	19.19	4.33	9.49	10.29	2.7	2.78	1.32	0.1	1.57	4.71	1.26	13.01	6.04	3.41
165	1	15	0.1	yes	0	2.86	23.45	4.26	42.95	0.41	4.78	2.59	2.23	1.61	3.67	1.44	10.69	1.19	0.2099999	2.57	1.35	0.14	0.9999999	2.45	1.94	14.66	5.67	3.51	2.68	1.35	2.31	3.31	5.08	3.86	1.76	15.14	6.18	1.86	3.51	2.61	2.98	2.01	0.1	1.06	3.83	3.97	0.9399999	2.17	8.440001
165	5	15	0.1	yes	0	17.55	8.2	7.86	7.47	0.84	3.95	6.19	4.15	2.59	2.91	5.5	4.25	3.88	2.27	0.1	2.75	0.1	3.3	4.72	6.22	11.75	6.74	5.62	0.1	2.48	3.64	7.78	4.12	36.14	0.1	7.32	4.41	2.26	4.54	2.73	3.2	2.51	0.1	18.81	4.82	4.42	0.79	1.92	6.1
165	6	15	0.1	yes	0	15.67	10.94	11.04	13.34	0.1	0.42	6.4	8.349999	6.55	6.1	18.65	5.7	4.07	0.1	0.1	4.67	2.23	4.01	0.1	13.11	24.55	8.62	9.969999	5.74	0.1	6.33	19.37	4.49	11.1	2.11	28.04	9.759999	1.55	7.39	0.1	6.62	5.64	0.1	36.05	5.36	3.07	11.06	1.4	7.57
165	7	15	0.1	yes	0	7.27	45.1	22.33	6	1.07	2.68	0.86	6.19	8.49	4.14	8.17	2.7	2.61	2.11	3.76	4.17	0.1	1.72	1.43	8.2	30.41	6.82	5.98	0.1	2.73	6.98	8.94	2.4	5.63	5.47	18.81	18.32	0.1	5.58	0.1	2.62	12.35	0.1	26.63	6.14	4.34	2.91	0.1	5.04
166	1	13	4.6	no	0	122.29	0.1	0.1	0.1	0.1	0.1	0.1	0.1	0.1	0.1	0.1	0.1	0.1	0.1	0.1	0.1	0.1	3.68	0.1	0.1	0.1	0.1	0.1	0.1	0.1	0.1	0.1	2.13	0.1	0.2700005	0.1	0.1	0.1	0.1	0.1	0.1	0.1	0.1	0.1	0.1	0.1	13.74	0.1	7.170001
166	5	13	4.6	no	0	61.48	0.1	0.1	0.1	0.1	0.1	0.1	0.1	0.1	0.1	0.1	0.1	0.1	0.1	0.1	0.1	0.1	0.1	0.1	0.6700001	0.1	0.1	0.1	0.1	0.1	0.1	0.1	10.25	0.1	0.1	0.1	0.1	0.1	0.1	0.1	0.1	0.1	0.1	0.1	0.1	0.1	0.1	0.1	10.53
166	6	13	4.6	no	0	20.89	0.1	6.87	2.34	0.1	0.1	0.1	0.1	0.1	0.1	10.83	0.1	0.1	0.1	0.1	0.1	0.1	6.63	0.1	6.35	4.91	0.1	0.1	0.1	0.1	0.1	0.7	9.429999	8.339999	0.1	0.1	0.1	0.1	0.1	0.1	4.96	0.1	0.1	6.42	3.75	1.61	20.1	0.1	11.05
166	7	13	4.6	no	0	67.82	0.1	225.76	0.23	0.1	0.3700004	0.1	1.9	0.1	0.9700003	22.85	0.1	0.1	1.56	0.1	6.4	0.1	18.66	5.380001	7.02	9.1	0.1	0.1	0.1	0.1	11.87	1.03	13.29	38.13	0.1	0.1	5.54	0.9200001	0.1	0.1	6.6	2.37	0.1	14.99	9.130001	6.06	9.030001	0.1	993.11
167	1	13	4.5	no	0	2.44	0.8099999	3.74	12.84	0.78	3.77	1.85	4.73	2.41	2.07	1.4	2.75	1.28	0.58	1.68	3.95	1.07	2.53	1.68	4.89	9.56	5.57	6.21	1.08	1.46	6.71	3.19	2.29	4.24	1.92	5.76	1.62	2.63	3.64	2.4	1.09	14.55	0.1	2.21	1.9	0.1	3.34	1.93	3.57
167	5	13	4.5	no	1	0.56	0.43	0.9	1.86	0.1	0.73	0.7	0.44	0.1	0.27	3.08	0.65	0.1	0.1	1.06	0.1	0.1	0.1	0.1	4.39	5.64	1.11	0.17	0.1	0.1	1.81	0.52	0.1	1.79	0.37	0.76	14.66	0.1	0.1	0.38	0.1	7.22	0.1	0.1	0.22	0.96	0.89	0.1	4.13
167	6	13	4.5	no	0	6.15	24.11	10.49	17.61	1.18	13.94	7.68	11.73	3.21	4.99	8.46	6.76	10.13	8.009999	2.57	6.23	0.1	4.68	0.1	13.63	27.99	10.99	14.78	0.1	1.6	8.679999	6.74	17.73	19.63	1.46	12.03	999.9	4.27	9.28	2.22	17.33	10.37	0.1	7.24	3.74	0.53	5.46	2.66	9.059999
167	7	13	4.5	no	0	1.35	4.45	2.32	2.44	0.1	56.96	1.16	0.77	0.67	0.1	2.89	0.71	0.82	1.33	0.55	0.29	0.1	0.7300001	0.1	8.35	26.44	7.76	1.8	0.1	0.1	1.43	1.5	1.34	26.5	1.52	3.01	212.2	0.4800001	0.58	0.2600001	7.55	2.49	0.1	0.12	0.16	0.1	4.53	0.3800001	6.98
168	1	8	0.1	yes	0	20.5	45.58	9.7	4.88	29.15	10.82	9.4	8.01	4.58	17.54	13.27	41.24	5.59	45.71	9.599999	7.349999	42.34	110.1	10.99	18.47	27.32	4.690001	4.26	4.87	8.22	4.57	11.59	19.43	13.8	45.81	5.77	16.2	13.03	25.99	6.05	12.89	8.45	0.46	29.83	11.31	27.23	2.16	8.22	37.6
168	5	8	0.1	yes	0	15.63	21.41	16.87	17.96	25.59	7.88	5.62	11.98	6	8.92	13.39	20.77	9.36	13.37	3.83	8.21	17.73	10.6	10.46	17.22	40.87	9.96	12.43	5.3	7.67	26.06	7.54	9.17	20.53	9.48	10.3	8.219999	13.48	8.309999	6.49	9.42	8.969999	0.1	8.67	15.57	52.02	7.59	6.02	37.98
168	6	8	0.1	yes	0	6.04	3.24	16.21	31.99	5.440001	12.21	5.12	11.56	5.14	6.3	4.45	9.53	3.65	0.6000001	0.1	4.62	1.26	2.62	0.1	14.88	30	17.57	16.74	4.77	2.5	46.09	6.41	4.88	12.99	6.36	14.31	11.5	4.05	12.5	2.8	6.08	2.8	0.1	10.45	7.81	6.3	9.59	3.11	2.18
168	7	8	0.1	yes	0	2.02	9.75	3.08	6.47	3.16	2.73	1.35	2.47	1.22	1.68	2.48	2.21	1.21	0.94	0.6200001	1.91	0.7600001	1.25	1.15	2.78	5.21	2.7	6.68	1.99	2.82	25.39	2.5	2.41	4.7	11.83	3.55	2.61	1.66	2.64	1.27	4.23	3.81	0.1	2.07	2.97	8.36	3.13	2.55	2.9
173	1	8	0.5	yes	0	0.6100001	151.94	8.04	1.82	0.1	0.21	0.1	1.06	1.09	0.1	0.1	3.35	0.1	0.3800001	0.1	0.1	0.1	0.21	7.48	0.98	16.36	7.280001	0.27	0.49	2.83	1.31	274.98	1.11	1.31	0.78	0.8	1.12	1.42	4.78	0.3199999	18.32	0.8299999	0.1	0.1	2.87	2.49	0.1	1.57	7.2
173	5	8	0.5	yes	0	10.28	15.78	5.01	6.4	0.27	1.67	2.94	3.75	1.32	2.13	0.88	2.36	2.25	3.58	0.27	2.96	0.1	2.11	4.04	5.48	104.88	4.93	3.3	0.1	0.79	2.3	6.41	2.56	6.84	1.86	3.87	2.8	4.58	4.08	1.28	3.26	2.13	0.1	2.84	3.84	7.920001	2.51	0.9299999	13.81
173	6	8	0.5	yes	0	9.46	22.57	23.89	18.5	0.1	0.1	1.7	7.47	0.1	0.1	3.91	3.79	0.1	16.5	0.1	0.1	0.1	0.1	0.1	7.5	28.52	9.639999	8	0.1	0.1	5.77	7.35	16.86	14.59	0.1	6.52	0.1	22.55	7.39	0.1	0.1	0.1	0.1	10.18	6.18	13.38	5.09	0.1	9.46
173	7	8	0.5	yes	0	11.69	7.820001	31.04	2.12	0.1	0.1	0.1	1.18	0.1	0.6500001	0.95	0.27	0.1	10.13	0.1	1.06	0.1	0.1	0.1	1.86	80.14	1.04	1.45	0.6600001	0.23	0.55	4.18	1.46	7.71	2.84	1.09	1.77	16.94	0.74	0.1	1.73	3.55	0.1	1.83	2.28	14.47	0.8800001	0.13	2.25
175	1	17	0.5	no	0	9.29	6.440001	4.82	6.21	0.6300001	16.64	0.5	4.13	0.9900002	5.39	18.1	6.39	0.73	5.45	3.08	2.63	0.1	6.66	3.93	6.05	28.99	6.67	3.72	2.82	3.35	10.3	996.38	3.34	4.41	4.1	5.31	23.73	4.31	23.37	1.59	11.68	8	0.1	8.650001	26.08	9.940001	3.03	2.43	29.49
175	5	17	0.5	no	0	1.36	15.5	2.63	11.48	0.1	12.13	0.1	3.31	0.1	1.65	4.06	2.99	1.74	1.05	0.1	0.1	0.1	7.59	0.1	5.190001	20.09	4.03	3.04	0.1	0.1	0.8800001	11.72	0.1	1.42	0.1	1.26	0.73	3.91	0.1	1.32	0.1	0.1	0.1	0.1	0.7000003	0.1	8.1	0.1	21.2
175	6	17	0.5	no	0	0.1	10.56	0.1	0.1	48.77	0.1	0.1	0.1	5.97	0.1	6.75	0.1	0.1	0.1	0.1	0.1	0.1	15.54	0.1	0.1	4.42	0.1	0.1	5.26	0.1	0.1	15.52	0.1	0.1	0.1	0.1	0.1	0.1	6.73	6.8	0.1	0.1	0.1	0.1	4.37	8.57	0.1	0.1	4.64
181	1	17	0.2	yes	0	3.03	4.45	2.43	2.58	142.82	2.77	0.4900001	3.82	4.81	2.01	1.18	1.6	0.35	2.1	0.8100001	0.38	0.1	3.13	13.27	4.97	18.26	1.67	1.4	0.9600002	0.59	1.34	1.23	5.35	2.76	1.44	1.28	5.29	0.7200001	3.37	1.14	8.58	5.45	0.66	4.57	3.93	4.8	0.33	0.9600002	30.77
181	5	17	0.2	yes	0	4.57	8.12	8.04	3.47	993.59	7.3	3.85	4.01	29.55	0.98	2.34	4.3	0.7400002	19.33	0.1	0.1	0.1	11.34	62.26	91.38	32.38	4.59	2.97	0.1	0.2800002	12.45	0.6600003	12.37	1.18	6.48	0.1	26.2	0.1	5.31	0.1	15.11	28.55	1.55	20.69	14.55	23.56	23.45	0.1	11.07
181	6	17	0.2	yes	1	0.1	22.94	0.1	0.1	186.24	0.1	0.1	0.1	15.8	0.1	0.1	0.1	0.1	0.1	0.1	4.09	0.1	32.18	3.97	17.42	11.53	0.1	0.1	0.1	0.1	10.86	1.83	4.64	0.1	0.1	0.1	5.9	0.1	0.1	0.1	32.65	4.73	0.1	2.2	0.1	4.22	0.1	0.1	10.45
182	1	8	10.2	no	0	2.32	25.03	7.71	1.17	0.45	4.78	3.44	2.21	0.4400001	3.36	2.2	3.06	0.5	3.47	1.43	5.25	0.26	3.22	0.5400001	3.5	7.92	2.67	1.38	1.28	2.98	1.32	2.13	1.65	3.6	2.51	2.06	11.72	2.9	3.43	10.59	8.599999	6.43	0.2800001	4.4	8.639999	6.57	10.03	6.58	8.38
182	5	8	10.2	no	0	1.66	16.92	7.06	1.36	1.04	4.52	1.32	1.92	2.41	3.76	0.49	3.19	2.29	1.85	1.98	2.3	2.2	1.65	2.25	5.28	6.07	3.73	3.26	6.19	2.14	4.72	4.02	0.69	5.06	2.28	2.61	4.13	1.68	3.9	8.02	5.04	3.1	0.1	16.54	14.14	6.47	0.1	4.73	14.9
182	6	8	10.2	no	0	11.46	9.78	11.31	4.37	6.25	21.88	12.4	5.59	5.9	9.32	4.93	6.38	12.98	12.16	6.86	5.7	7.6	24.15	30.66	22.55	18.51	5.85	9.24	16.25	4.27	12.02	13.35	7	20.78	6.69	6.95	17.16	6.7	8.49	6.91	12.72	16.13	4.14	12.35	12.87	24.68	2.83	4.89	14.15
183	1	13	0.8	no	0	4.51	6.6	2.3	4.57	0.42	3.84	1.62	2.63	0.26	1.32	6.64	3.82	1.77	1.7	1.48	0.88	0.1	9.46	6.58	5.13	6.78	3.65	2.24	0.1	1.3	1.66	3.01	10.77	3.53	3.09	3.41	4.19	0.8199999	3.93	0.55	3.34	2.54	0.18	2.86	1.88	4.92	3.99	0.64	46.22
183	6	13	0.8	no	0	3.97	16	5.45	10.77	0.1	7.31	14.15	9.08	0.1	0.1	8.339999	7.38	0.1	0.1	1.03	10.8	0.1	8.759999	0.1	26.21	15.33	6.51	6.67	6.21	0.1	4.53	2.55	8.33	4.8	2.43	5.48	5.71	0.1	6.79	4.76	31.26	19.98	0.1	5.66	11.03	12.31	3.15	0.1	5.74
184	1	13	0.7	no	0	3.32	4.16	1.97	3.1	0.2599999	3.86	2.81	2.23	0.88	1.56	1.98	2.24	3.8	0.6	9.22	7.52	4.52	5.34	0.33	3.85	12.35	2.89	1.66	4.58	0.9599999	0.9699999	3.49	1.36	1.94	23.25	2.26	4.95	0.6799999	6.2	1.69	8.98	5.84	0.1	1.98	68.16	7.03	5.91	1.28	2.44
184	6	13	0.7	no	0	0.1	4.04	0.1	0.1	0.1	0.1	0.1	0.1	0.1	0.1	11.77	0.1	12.41	0.1	5.07	4.32	0.1	0.1	0.1	0.1	10.88	0.1	0.1	6.51	0.1	0.1	13.46	0.1	0.1	4.26	0.1	1.12	0.1	0.1	0.1	13.62	0.1	0.1	0.1	14.65	0.29	11.35	0.1	3.92
184	7	13	0.7	no	0	1.08	0.9	0.1	1.22	0.1	0.52	1.12	0.4	0.1	0.1	0.66	0.33	3.32	0.1	1.1	0.9399999	0.53	0.1	7.95	0.33	1.87	0.89	0.77	1.47	0.74	0.9599999	0.6999999	0.91	3.06	0.63	0.17	1.33	0.1	0.1	0.25	1.08	1.14	0.1	0.62	5.09	2.71	2.58	0.12	0.66
189	1	10	1.6	yes	0	0.39	5.74	0.48	0.86	0.1	0.89	0.41	0.6	1.64	0.9899999	0.1799999	0.4	0.1	0.1	0.1	0.1	0.1	0.1	3.02	0.4	20.41	1.22	0.24	0.1	4.71	0.42	10.94	3.69	1.47	0.89	1.05	1.22	0.61	4.18	0.23	8.92	0.85	0.1	1.41	4.34	0.64	1.25	2.66	1.87
189	5	10	1.6	yes	0	3.73	1.2	8.009999	5.11	0.1	2.87	2.14	9.599999	4.52	1.65	2.94	2.87	2.56	1.39	0.1	2.3	0.1	39.5	2.34	5.61	13.78	5.1	3.68	0.1	0.1	2.32	5.18	12.07	4.11	3.03	4.13	6.13	2.82	4.59	0.1	4.35	0.86	0.1	2.84	5.7	5.13	8.65	0.7399999	2.95
189	7	10	1.6	yes	0	3.62	4.57	4.67	8.259999	2.44	10.94	7.76	3.87	2.85	1.63	2.18	4.92	3.78	3.78	0.89	3.61	1.58	6.32	22.1	27.82	999.53	4.82	4.14	4.71	1.42	6.79	8.7	4.32	69.81	6.49	4.1	7.27	3.07	162.44	3.03	21.47	13.98	1.13	3.38	22.41	10.4	2.16	3.15	4.03
191	1	11	0.2	yes	0	2.85	0.5600001	2.9	1.76	0.1	0.4300001	0.9399999	0.7300001	0.52	0.4	4.84	1.86	0.5400001	1.13	0.9599999	0.5400001	0.4200001	3.6	0.13	0.88	3.2	1.63	1.2	2.29	0.2	0.7900001	2.23	46.26	1.71	0.66	1.42	1.11	4.8	1.21	0.4300001	0.5500001	1.11	0.1	0.41	1.07	2.32	0.3100001	0.5	0.61
191	6	11	0.2	yes	0	1.99	31.19	10.89	3.41	0.1	8.74	6.09	18.31	0.1	4.96	17.88	2.35	0.1	11.24	0.1	0.1	0.1	0.1	23.31	12.53	25.67	5.36	0.1	0.1	0.1	7.32	7.04	69.48	11.1	4.87	9.349999	16.79	14.71	22.34	0.1	39.8	3.82	8.2	23.18	12.37	11.52	0.1	3.09	2.84
191	7	11	0.2	yes	0	0.17	1.54	2.21	1.25	0.1	0.1	1.57	0.98	0.46	0.1	29.47	9.78	0.1	2.86	0.69	0.43	2.41	0.1	1.62	1.46	2.46	1.88	0.96	7.34	0.1	1.81	4.39	11.22	2.77	3.07	0.86	8.68	5.97	3.64	0.84	3.03	0.72	6.93	1.15	1.45	2.65	1.42	0.77	1.99
193	6	15	2.3	no	0	23.83	24.04	200.61	8.719999	51.49	153.76	175.04	95.8	73.52	158.29	72.74	19.21	265.23	100.03	82.76	101.11	174.01	70.44	155.76	15.94	20.03	56.03	104.88	127.37	5.82	73.21	307.66	8.37	170.56	35.37	62.04	59.33	117.22	73.94	37.14	107.06	11.7	0.1	39.76	20.01	142.59	33.27	7.6	179.89
193	7	15	2.3	no	0	80.42	52.11	262.77	8.940001	79.27	275.43	229.19	126.11	86.50999	164.1	299.18	27.96	630.22	147.83	253.14	201.72	238.31	191.98	267.72	39.96	24.4	71.09	182.97	251.09	8.2	90.39	454.73	996.63	343.58	78	120.47	120.37	107.3	75.59	59.85	109.89	19.25	0.1	46.75	51.61	136.31	37.63	8.1	376.96
195	1	11	2.3	no	0	9.98	1.86	2.88	3.23	0.71	2.06	2.96	2.6	0.1199999	6.7	4.25	4.05	1.85	3.63	0.3999999	1.36	0.1	4.32	0.1	2.83	22.16	3.14	2.11	0.4199998	0.9400001	0.1	2.88	3.96	2.61	7.07	3.03	3.07	2.32	2.62	6.039999	20.65	1.1	0.1	4.91	9.129999	6.48	1.16	1.36	20.82
195	6	11	2.3	no	0	3.34	5.01	9.07	2.1	0.1	2.14	1.15	0.1	0.1	0.1	0.1	3.71	0.1	0.1	0.1	5.99	2.01	11.94	1.88	5.88	14.88	3.8	0.1	12.76	0.1	0.1	7.6	2.45	4.56	0.1	5.92	15.81	0.1	5.89	5.32	9.99	1.75	0.1	8.29	8.25	21.17	0.1	3.34	10.36
198	1	16	0.3	no	0	1.92	4.08	95.14	2.36	0.1	7.900001	0.8200001	1.2	3.42	1.55	20.72	1.01	0.16	5.18	1.21	2.6	0.9499999	2.84	0.92	1.14	7.52	1.62	0.7700001	1.7	0.88	0.4499999	2.39	1.01	8.21	3.77	1.17	2.19	17.69	1.44	0.33	7.16	2.34	0.1	0.9799999	6.26	62.64	10.15	0.8100001	4.12
198	5	16	0.3	no	0	6.88	7.77	12.41	12.47	4.49	9.48	10.3	7.91	3.9	7.38	37.11	5.84	8.15	6.05	6.3	8.629999	5.21	15.76	5.73	17.02	17.61	8.95	9.429999	7.7	5.43	6.23	10.26	5.14	7.01	4.66	9.08	10.68	6.04	8.179999	5.04	8.33	6.99	0.1	10.42	12.32	14.72	13.08	5.75	12.97
198	6	16	0.3	no	1	1.77	4.85	7.82	7.06	0.1	9.03	2.04	7.89	0.1	3.93	16.26	7.63	0.1	4.98	3.27	3.8	0.1	7.29	0.1	10.7	17.82	5.21	7.31	0.1	1.87	3.59	7.29	1.85	3.34	0.1	3.92	6.2	9.429999	4.36	2.77	7.28	4.6	0.1	10.52	9.059999	13.52	4.34	2.13	5.23
202	1	13	3.5	yes	0	8.28	4.39	4.28	5.35	1.37	5.57	6.72	5.69	0.48	4.37	14.61	15.79	1.06	2.63	3.22	5.11	1.96	6.41	0.1900001	9.1	8.82	5.58	4.13	85.24	3.95	2.69	9.41	9.51	5.61	2.93	5	7.16	2.55	3.63	11.08	9.42	3.85	0.1	7.06	6.72	9.13	4.16	6.55	6.47
202	5	13	3.5	yes	0	31.69	9.7	19.67	13.42	4.17	12.94	38.45	10.44	1.7	8.29	22.71	27.05	15.42	19.88	13.57	11.53	5.83	19.25	34.31	17.13	34.37	11.95	10.27	57.16	4.82	3.64	12.14	12.53	28.11	4.49	13.86	21.77	16.76	5.09	7.63	6.55	14.19	0.1	8.3	14.08	18.72	9.47	7.39	25.77
202	6	13	3.5	yes	0	23.4	5.53	19.29	9.98	9.91	31.64	8.82	9.65	4.98	7.920001	11.98	41.02	7.24	7.14	6.07	7.48	5.52	9.75	7.18	16.84	23.19	10.76	11.07	18.63	3.27	3.97	13.99	16.89	18.71	14.83	9.929999	18.9	8.599999	8.559999	6.7	13.97	15.88	0.1	11.93	17.99	15.53	17.16	4.76	13.7
202	7	13	3.5	yes	0	5.23	1.64	5.1	2.46	1.25	15.31	3.78	2.03	1.22	1.41	2.31	4.72	1.39	2.14	1.35	1.47	2.58	2.28	2.54	4.03	7.62	3.81	2.11	17.88	1.54	1.77	5.05	17.29	6.6	2.14	2.07	7.92	2.59	0.56	1.67	2.12	1.76	0.1	1.12	6.56	4.99	2.93	1.58	3.68
204	1	12	6.4	no	0	2.54	6.28	4.19	4.48	0.13	8	6.57	2.28	1.85	2.34	2.21	6.35	1.72	3.27	0.63	1.77	0.97	6.05	2.93	6.43	183.88	2.68	2.35	3.27	1.57	3.32	5.64	5.28	4.49	1.72	3.74	7.01	5.15	1.83	1.92	5	4.51	0.1	2.04	8.12	7.940001	15.49	1.25	17.23
204	5	12	6.4	no	0	4.23	1.86	10	82.39	0.9400001	3.71	4.96	15.03	9.91	2.38	4.04	8.58	2.35	1.46	0.1	4.34	0.97	2.54	4.35	11.87	161.3	21.73	20.31	2.43	1.28	24.94	4.89	3.48	17.21	5.07	18.01	8.07	5.79	10.16	1.5	4.1	2.3	0.1	1.48	9.01	4.35	18.25	3.4	4.53
204	6	12	6.4	no	0	2.04	1.32	2.32	9.94	1.51	1.35	1.76	2.28	1.2	1.18	0.67	3.36	1.02	0.8	0.3	0.89	0.97	0.8100001	1.14	6.39	34.96	6	3.7	1.39	0.3100001	4.2	2.58	5.93	10.33	1.39	4.63	2.48	2.4	2.99	2.62	12.48	1.19	0.1	2.14	5.16	26.49	3.82	2.51	1.8
205	1	10	3.5	no	0	1.28	0.2199999	1.24	0.9599999	0.1	0.83	109.67	0.7599999	0.58	0.29	0.42	0.85	0.59	0.1	0.5199999	0.24	0.1	0.38	0.1	0.5700001	9.94	1.81	0.25	0.17	0.1	6.889999	0.4599999	1.73	3.47	3.94	1.07	0.59	0.4699999	2.12	0.35	2.34	0.92	4.54	0.1	1.23	1.11	6.04	0.2099999	12.24
205	5	10	3.5	no	0	2.74	5.4	5.32	5.55	1.84	2.69	7.88	3.44	1.58	2.78	3.59	2.82	2.15	2.97	1.92	3.93	0.91	1.8	4.28	5.98	21.22	4.3	4.13	3.4	2.17	5.75	3.29	12.18	8.42	2.3	3.7	3.17	2.44	3.61	1.5	3.99	11.93	1.05	4.49	4.38	4.21	3.99	2.6	14.43
205	6	10	3.5	no	1	0.49	2.79	0.1	3.56	0.1	21.68	4.66	0.1	0.1	0.1	0.1	0.1	0.1	0.1	0.1	0.1	0.1	0.1	0.1	5.31	19.63	0.1	0.1	0.1	0.1	0.1	3.24	7.82	18.66	0.1	0.1	6.52	0.1	0.1	0.1	4.85	0.1	0.1	0.1	2.9	0.55	0.1	0.1	31.09
205	7	10	3.5	no	0	57.02	7.19	11.2	6.87	4.27	5.61	3.22	13.57	0.1	4.83	9.009999	7.11	3.15	9.02	14.54	14.86	2.09	6.58	15.43	14.38	28.13	9.5	6.73	0.1	5.54	11.52	4.37	9.91	10.65	4.72	3.83	10.87	5.34	14.13	16.33	10.65	999.9	1.82	81.12	11.79	14.45	2.62	5.91	47.68
206	1	13	1	yes	0	0.1	0.1	0.1	0.1	0.1	0.1	0.1	0.1	0.1	0.1	0.1	16.18	0.1	3.75	0.1	0.1	0.1	3.27	1.89	1.8	1.88	2.89	0.2299998	0.1	0.1	0.1	3.62	0.1	2.51	0.1	0.1	0.1	6.22	0.1	1.8	3.26	1.26	0.1	0.1	5.75	7.96	0.1	0.1	21.17
206	5	13	1	yes	0	2.23	3.05	3.04	7.27	1.36	0.97	4.7	3.97	1.96	3.65	1.1	93.59	2.25	3.91	3.58	10.05	0.47	3.91	3.1	20.47	18.08	13.74	3.61	8.79	3.68	3.83	6.47	7.9	13.83	31.28	4.19	10.54	2.79	5.12	3.33	6.35	3.02	0.1	3.7	5.69	13.79	2.44	4.34	8.379999
206	6	13	1	yes	0	7.71	2.11	1.93	7.91	4.66	1.6	4.02	2.67	1.91	3.87	4.04	33.24	1.03	2.49	1.96	2.73	0.1	2.37	2.33	15.08	7.09	2.81	2.62	13.1	2.35	0.1	3.38	2.94	2.02	5.94	2.03	6.02	1.87	2.97	2.08	3.45	5.01	0.1	3.92	5.42	3.62	2.5	2.12	35.05
207	1	16	0.5	yes	0	8.57	2.95	4.05	6.67	0.44	2.9	4.51	3.02	1.02	1.05	23.56	1.11	0.58	1.12	26.29	0.27	0.2400001	2.24	0.85	28.65	9.46	4.4	1.87	5.47	1.22	1.21	2	2.69	15.96	1.68	1.66	4.04	2	0.91	1.01	3.33	4.14	0.84	29.93	2.42	4.55	6.07	1.11	3.76
207	5	16	0.5	yes	0	1.56	33.35	3.14	2.33	0.1	16.15	0.42	0.88	0.7400001	0.2900001	0.9600002	0.6	0.5100001	3.17	8.67	0.1	0.1	0.1	0.41	16	10.26	4.14	1.64	2.16	0.1	0.4	0.59	1.14	6.72	0.1	1.51	0.7300001	0.89	0.38	0.1	0.1	0.1	0.64	9.4	0.1	0.91	3.29	0.1	0.1
207	6	16	0.5	yes	0	1.05	6.98	0.92	0.7	0.1	1.51	0.1	2.27	0.1	0.1	0.85	0.1	0.1	0.1	2.12	0.25	0.1	0.1	0.1	4.11	2.78	2.17	0.1	3.84	1.12	0.1	1.15	0.1	0.84	1.01	0.73	1.19	0.1	0.15	0.1	1.58	0.1	0.1	17.51	0.1	2.83	0.61	0.1	0.1
207	7	16	0.5	yes	0	2.51	1.42	4.84	7.7	0.79	1.35	1.49	3.42	2.03	1.86	1.85	2.73	1.65	1.04	1.44	1.99	0.1	1.36	5.34	6.23	7.08	5.13	4.2	3.71	2.12	3.3	1.86	1.24	3.81	1.14	4.43	1.94	2.24	4.27	1.13	2.01	1.95	0.16	9.56	3.24	2.42	2.61	2.36	1.02
208	1	9	6.6	yes	0	1.38	5.68	6.44	1.67	0.25	2.54	15.16	1.44	0.8	2.15	2.05	1.71	1.31	1.53	0.8699999	0.9100001	0.1	1.33	4.84	2.11	5.93	2.1	1.04	1.19	1.91	0.6800001	33.26	3.24	2.03	0.6400001	2.09	2.31	1.46	2.06	2.78	6.87	4	0.1	2.02	4.76	3.73	6.01	2.23	31.56
208	5	9	6.6	yes	0	10.78	19.36	16.12	6.35	25.82	37.73	13.78	4.44	10.7	5.5	7.33	10.05	31.47	11.52	15.44	9.599999	20.03	7.76	23.76	5.23	19.06	8.469999	12.43	25.33	1.74	6.65	28.61	0.84	15.64	4.61	8.839999	28.42	8.799999	3.93	7.2	3.92	2.1	0.1	0.1	6.78	15.78	15.97	0.9799999	39.95
208	6	9	6.6	yes	1	619.32	308.39	998.88	34.47	497.88	998.88	732.75	327.68	555.7	837.7	998.88	157.66	998.88	629.23	775.4	774.25	510.37	998.88	998.88	206.39	42.22	276.25	998.88	857.06	47.79	284.25	998.88	29.7	998.88	361.96	743.25	998.88	575	417.08	200.97	601.66	274.98	7.01	443.51	487.85	998.88	387.83	53.47	998.88
212	1	13	0.1	yes	0	1.94	1.91	9.39	3.05	274.18	0.88	4.63	4.98	16.17	1.85	1.12	1.74	0.5100001	0.83	0.88	0.63	0.42	7.6	1.8	2.54	4.26	2.15	1.38	5.27	0.9900001	0.9700001	1.58	2.15	1.54	10.4	5.43	2.48	1.2	6.57	1.07	4.46	5.27	0.5300001	14.37	2.61	2.02	0.2099999	1.36	11.18
212	5	13	0.1	yes	0	30.82	0.1	74.08	337.58	399.66	46.85	20.38	70.82	61.64	14.14	20.9	30.59	35.25	4.599999	0.1	23.21	2.46	31.05	0.1	98.4	137.99	103.17	109.5	13.02	7.169999	37.87	35.32	0.4200001	78.34	32.36	94.31	10.64	33.09	37.67	1.38	0.1	0.1	0.1	254.83	9.98	2.88	52.4	19.52	30.97
212	6	13	0.1	yes	0	12.86	1.49	8.719999	7.72	124.98	6.02	2.69	6.7	10.48	3.27	3.72	7.14	3.38	1.99	2.32	3.07	2.24	4.29	5.19	10.68	11.14	5.65	5.6	5.15	3.16	3.82	6.53	3.77	4.61	3.67	7.81	7.41	2.43	5.68	4.89	4.87	3.72	0.9499999	106.24	4.28	5.15	3.53	5.46	18.91
212	7	13	0.1	yes	0	6.88	0.5599999	4.02	3.72	41.8	1.37	1.41	1.69	3.44	1.7	1.65	3.41	1.71	0.5899999	0.6999999	1.44	1.35	2.12	0.8199999	2.96	6.49	2.51	2.97	3.93	1.35	1.59	6.03	1.04	1.7	1.39	3.03	6.21	0.54	3.47	1.24	3.28	6.11	0.1	51.86	2.16	3.08	0.9599999	1.59	5.54
213	5	14	0.7	yes	0	12.33	15.04	3.56	1.62	0.1	1.75	28.84	1.86	0.9299999	7.24	1.64	1.86	1.94	1.15	3.15	3.44	0.61	1.33	6.39	4.31	10.78	2.77	2.67	2.64	1.34	0.9499999	2.21	0.1	7.18	0.25	5.99	3.35	1.8	2.55	1.44	2.48	1.96	0.1	0.89	2.1	15.82	0.1	0.1	1.77
213	6	14	0.7	yes	0	6.45	46.43	4.43	0.1	0.1	2.52	5.81	0.1	0.1	0.1	6.05	3.71	0.1	0.1	0.1	0.1	0.1	0.1	9.65	7.08	15.13	0.1	0.1	0.1	0.1	5.81	1.16	2.45	11.31	0.1	2.7	3.54	0.1	0.1	13.6	9.129999	3.42	0.1	12.54	8.879999	9.32	0.1	0.1	0.1
213	7	14	0.7	yes	0	0.6800001	12.94	1.95	0.3100001	2.92	1.36	1.26	0.6800001	0.72	1.35	1.7	1.18	0.1	0.1	0.98	0.76	0.1	1.79	8.05	7.389999	114.49	1.47	0.6600001	0.8700001	0.1	3.3	0.46	1.75	5.29	1.08	1.11	2.3	0.1	0.6500001	1.8	3.19	13.9	0.1	1.36	3.97	7.679999	0.1	0.16	1.79
214	1	14	0.9	yes	0	6.24	0.1	0.27	1.8	0.1	0.5699999	0.1	0.1	0.1	2.91	1.75	4.16	0.1	0.1	0.1	0.1	5.57	3.41	0.13	1.61	4.4	0.5	1.95	2.16	0.1	1.41	0.1	1.29	0.1	0.47	0.1	0.6899999	0.1	0.1	0.1	7.4	0.4	1.28	0.62	0.85	1.15	6.09	0.1	0.8299999
214	5	14	0.9	yes	0	5.71	0.44	2.48	2.42	0.1	3.12	0.1	1.31	0.69	2.58	0.1	4.2	1.5	3.35	0.46	0.1	0.22	2.2	0.22	2.31	5.59	2.59	3.61	1.34	0.76	0.8	2.53	0.56	2.61	0.1	2.03	0.9	5.66	1.14	1.19	4.11	0.89	46.67	2	1.86	6.08	0.98	0.1	6.4
214	6	14	0.9	yes	0	4.52	1.26	2.96	5.84	0.62	2.75	2.21	3.37	2.04	5.45	1.6	4.1	1.63	0.1	0.92	1.9	0.1	8.4	3.64	4.21	7.69	4.07	5.77	0.23	1.9	3.26	3.19	2.29	3.79	2.82	2.9	1.55	1.54	3.66	0.92	4.38	0.1	3.12	5.11	3.35	14.21	3.29	1.05	16.24
214	7	14	0.9	yes	0	1	0.78	0.74	0.74	0.1	0.9699999	0.1	2.84	1.62	5.91	1.77	0.9799999	0.1	0.41	0.1	0.1800001	0.1	0.83	0.1	5.68	2.29	1.53	0.83	0.34	0.33	10.32	2.79	0.62	0.7	0.72	1.37	1.78	0.49	0.1	0.1	2.92	0.28	2.12	2.35	2.38	2.41	1.06	0.17	293.78
215	1	9	0.7	yes	0	17.65	10.36	47.72	57.41	5.11	13.74	14.78	27.92	12.09	20.02	330.38	24.56	12.62	7.16	8.95	21.73	4.27	12.58	5.36	37.01	50.16	59.19	51.77	10.39	10.88	34.93	85.46	14.74	65.81	9.17	42.61	11.22	11.76	43.77	6.68	21.02	10.78	0.1	11.7	20	7.25	10.02	9.5	17.82
215	5	9	0.7	yes	0	2.44	2.39	1.33	1.15	0.1	0.92	0.38	0.84	0.45	0.1	0.1	1.36	0.11	0.11	0.1	0.1	0.1	0.6799999	4.14	0.9399999	7.67	1.3	0.77	0.1	0.27	1.85	1.81	5.69	4.25	1.34	0.96	102.26	0.1	0.97	0.21	4.9	2.73	0.1	0.64	0.28	1.54	0.48	0.1	3.7
215	7	9	0.7	yes	0	6.18	5.4	12.19	5.73	1.07	13.44	1.31	3.19	1.25	2.71	3.92	6.08	1.76	1.29	1.04	1.43	0.66	3.58	7.6	5.24	18.16	4.78	3.01	5.26	1.17	2.51	4.72	12.62	5.89	1.5	3.18	3.03	1.26	3.1	0.98	8.76	1.97	0.51	2.24	3	1.81	1.75	1.28	5.11
216	1	13	0.4	yes	0	0.3200002	0.5999999	8.42	7.99	0.1	52.98	0.1	0.1	0.1	0.1	0.1	1.19	0.1	0.1	0.1	6.04	0.1	0.1799998	0.1	4.18	20.28	6.85	4.39	0.1	0.1	2.62	43.06	13.91	8.12	0.1	0.8600001	1.22	0.1	0.1	0.1	4.2	0.1	0.1	0.1	0.1300001	10.67	42.08	0.1	12.75
216	5	13	0.4	yes	0	11.57	0.1	11.09	8.52	0.1	6.89	3.15	2.04	0.9	2.39	0.1	2.91	3.92	0.1	0.1	2.28	0.1	24.9	2.4	9.21	20.2	7.03	3.97	0.62	0.63	3.22	6.15	4.23	5.32	0.64	4.56	1.46	0.1899999	1.33	0.1	11.67	0.1	0.1	0.1	1.44	4.02	5.47	0.1899999	6.71
216	6	13	0.4	yes	0	48.77	4.33	23.17	6.21	4.46	26.72	39.41	13.79	8.469999	14.85	4.44	5.33	15.7	9.24	18.95	13.03	26.14	39.92	10.31	6.5	11.87	7.25	6.84	10.48	0.1	5.17	36.81	4.38	10.73	6.17	7.33	5.66	5.68	5.75	3.86	12.36	15.64	0.1	15.39	15.2	28.35	17.67	0.1	114.27
216	7	13	0.4	yes	0	43.11	14.61	81.56	7.14	20.08	55.24	29.04	29.19	23.71	57.14	18.06	15.15	89.99	27.86	40	31.82	46.57	61.32	88.74	53.18	18.11	14.24	31.6	53.34	3.97	15.37	85.53999	5.63	56.56	15.41	38.68	46.67	20.17	18.66	10.02	40.9	21.24	0.89	20.6	42.28	459.91	22.49	4.53	100.59
218	1	13	1.6	yes	0	11.42	4.84	3.14	4.62	1.57	2.25	6.28	2.88	0.46	3.63	5.6	1.65	2	8.9	4.11	2.44	1.01	7.85	1.75	6.04	44.4	3.4	2.8	3.56	2.08	1.78	8.07	5.5	9.76	6.21	1.98	9.77	10.72	2.33	6.1	22.02	2.29	0.1	10.53	6.6	16.62	9.32	2.28	16.27
218	5	13	1.6	yes	0	4.01	2.29	6.56	10.22	1.54	3.46	3.55	3.55	19.76	3.79	3.6	2.71	2.56	26.25	3.17	2.97	1.7	9.42	13.98	32.63	10.12	4.98	4.81	1.12	3.59	3.81	3.2	83.2	32.27	1.95	3.73	5.57	28.82	2.73	1.26	5.01	1.7	0.1	3.53	16.79	48.57	6.02	2.22	40.02
218	6	13	1.6	yes	0	3	0.1	1.58	2.15	0.1	0.1	0.1	0.77	0.1	1.64	0.7	0.1	0.1	0.1	0.1	0.35	0.1	0.41	0.1	2.06	11.73	1.26	0.1	0.1	0.1	6.12	2.55	8.65	2.02	0.88	1.05	1.22	0.1	0.84	0.1	2.03	0.1	0.1	1.3	1.13	1.31	0.34	0.1	0.1
218	7	13	1.6	yes	0	0.1	0.1199999	0.1	0.21	0.1	0.16	0.1	0.1	0.1	0.1	0.1	0.7599999	0.1	0.1	0.1	0.3699999	0.1	0.1	0.1	0.67	0.79	0.3	0.1	0.1199999	0.1	0.5199999	14.41	6.72	1.07	0.9999999	0.19	0.6399999	0.1	0.1	0.1	0.1	0.1	0.1	0.1	8.31	1.17	0.1	0.1	0.1
219	1	12	0.5	NA	0	4.18	5.13	11.28	3.29	0.76	2.88	4.86	2.89	1.48	4.65	14.19	4.58	2.25	2.59	2.06	2.14	0.1	4.74	2.53	3.43	7.38	3.44	1.77	0.98	2.43	3.24	2.6	1.57	8.04	1.78	3.56	12.52	3.69	3.26	2.92	4.86	3.46	0.1699998	4.03	12.71	14.39	0.6299999	3.03	9.400001
219	5	12	0.5	NA	1	19.56	3.4	22.39	44.15	2.32	10.21	14.23	17.98	4.5	10.18	20.07	8.79	16.25	3.929999	3.63	9.74	1.28	11.05	9.58	29.06	30.33	26.2	20.4	6.02	4.98	8.47	20	3.11	17.11	3.18	20.56	9.55	5.27	12.04	3.929999	1.6	2.78	0.1	5.03	6.74	1.21	13.8	1.98	10.18
219	7	12	0.5	NA	0	9.93	4.08	12.63	6.98	1.81	3.43	1.87	3.28	6.21	12.18	2.26	3.29	15.11	83.51	2.45	0.9200001	0.9299998	32.64	2.58	30.55	11.88	4.75	3.61	0.1	1.92	7.22	2.48	4.67	6.1	0.45	8.28	13.25	9.97	3.99	23.3	11.09	5.65	0.1	4.63	6.33	16.35	0.1	0.8899999	101.13
220	1	12	1.3	yes	0	4.82	0.58	5.21	3.46	0.2	1.13	1.84	9.29	2.88	0.35	1.86	2.32	0.1	1.4	0.46	0.28	0.2	2.4	2.05	3.73	6.32	0.75	1.09	0.1	0.84	1.53	2.3	1.72	2	1.59	0.1	1.95	1.36	0.39	0.53	2.91	3.09	0.1	8.150001	2.55	1.79	1.71	0.1	3.19
220	5	12	1.3	yes	0	4.32	0.85	4.74	2.96	0.1	1.2	3.11	3.12	6.47	1.48	1.43	2.55	0.1	0.95	0.86	0.8100001	2.74	1.38	2.35	4.48	4.35	3.27	2.77	0.6900001	0.59	3.02	4.16	0.9	3.19	1.92	2.13	2.27	2.01	4.99	1.57	4.38	0.63	0.1	4.35	4.27	4.17	1.87	0.76	9.280001
220	6	12	1.3	yes	0	20.37	12.55	15.11	15.29	0.1	7.02	8.129999	9.559999	12.94	9.179999	10.25	6.06	3.26	8.87	0.1	4.54	9.28	0.1	6.12	17.42	16.42	10.92	10.09	3.82	0.1	10.26	1.97	0.12	10.56	2.88	34.27	5.31	12.74	23.57	8.299999	78.71	0.1	0.1	33.52	14.09	28.59	6.89	4.74	24.41
220	7	12	1.3	yes	0	5.39	3.25	3.37	2.83	0.4400001	1.87	2.32	1.84	6.09	1.51	2.31	1.44	0.63	2.54	0.31	1.06	4.37	0.6	2.68	3.96	3.34	2.86	2.5	1.91	0.6900001	2.23	1.03	0.71	5.27	1.31	18.53	2.33	2.71	7.5	1.66	68.01	0.96	0.39	3.37	4.08	13.06	0.6	0.6900001	12.28
224	1	11	0.1	yes	0	0.1	0.1	0.1	0.1	0.1	4.37	0.1	0.1400001	0.1	0.1	0.1	0.25	0.1	0.1	0.1	0.1	2.55	0.1	4.98	12.31	9.64	0.1	0.1	0.1	0.1	0.1	0.1	2.69	3.13	0.1	0.1	0.1	0.1	0.1	0.1	0.6300001	2.54	0.1	1.42	1.28	4.06	0.1	0.1	19.77
224	5	11	0.1	yes	0	7.46	1.71	1.73	13.73	0.2399999	2.76	2.08	3.64	0.86	1.03	0.1	1.97	0.46	1.47	0.93	0.41	0.92	1.34	1.82	30.09	7.82	2.09	1.78	0.41	2.7	1.73	4.65	3.31	6.49	1.25	2.82	22.43	0.85	1.6	0.6299999	16.59	2.8	0.36	4.12	4.82	3.67	1.65	2.17	5.53
224	6	11	0.1	yes	0	2.1	1.3	2.83	5.33	1.03	0.66	0.27	3.1	0.57	1.72	1.16	4.31	0.84	1.2	0.39	1.24	0.17	2.39	1.7	9.27	7.19	4.49	2.36	1	0.41	2.87	16.46	2.18	4.6	1.28	2.88	2.45	1.84	2.45	0.69	3.22	1.74	0.1	2.7	5.39	1.65	2.6	1.2	2.69
224	7	11	0.1	yes	0	0.36	0.5199999	0.6299999	2.5	0.1	0.16	0.21	0.9999999	0.5099999	0.44	0.1	0.72	0.1	0.4999999	0.1	0.55	2.67	0.9	0.3899999	4.23	2.1	1.27	1.18	1.18	0.97	1.12	1.36	0.8799999	2.15	0.53	1.06	34.79	0.28	0.2599999	0.2399999	1.38	0.48	0.1	0.79	1.14	1.32	0.16	1.06	2.29
225	1	15	0.6	yes	0	1.71	4.66	8	2.1	0.5200001	3.37	0.63	1.96	0.2800001	2.97	5.26	1.74	0.9900001	1.39	2.6	2.02	1.19	2.37	1.97	5.97	37.23	4.67	2.02	1.39	1.79	5.52	184.8	3.33	4.34	2.55	2.76	4.3	1.2	6.190001	1.8	7.05	3.75	0.14	17.57	9.62	6.01	0.4	1.74	20.65
225	5	15	0.6	yes	0	9.28	7.929999	12.2	14.83	1.74	10.71	6.44	7.58	2.15	6.599999	11.19	5.67	7.67	5.51	48.78	5.7	4.78	8.27	2.69	35.6	27.98	12.39	9.49	4.21	3.92	58.13	13.16	4.01	11.68	31.73	9.67	28.35	6.01	4.7	3.74	7.55	3.41	0.1	22.28	8	12.38	8.219999	2.67	47.32
225	6	15	0.6	yes	0	16.58	10.17	10.66	20.57	4.03	9.089999	5.89	13.66	5.92	8.58	9.799999	8.559999	4.79	4.27	5.19	6.32	3.32	5.82	3.49	18.89	47.05	13.02	15.06	6.5	6.27	14.84	12.11	6.92	14.85	10.32	23.15	20.23	6.5	9.74	4.57	26.23	3.02	0.1	999.9	10.55	5.38	8.679999	5.35	12.68
225	7	15	0.6	yes	0	2.31	2.46	2.94	4.41	0.89	1.46	2.42	2.33	1.37	1.94	2.72	1.84	1.31	1.12	1.2	2.34	0.29	2.49	1.17	4.91	9.43	2.73	2.99	1.39	1.7	2.33	3.63	2.54	1.71	1.19	3.17	6.95	0.93	2.59	2.44	5.05	2.23	0.17	397.61	3.51	5.35	1.74	2.29	9.97
226	1	11	3.4	yes	0	4.65	3.86	7.95	2.13	4.68	0.5799999	2.53	0.51	0.71	0.73	0.9100001	4.42	1.25	0.8099999	0.17	0.1	0.8499999	0.23	1.24	1.05	6.23	1.09	1.81	0.54	0.52	1.72	1.56	2.44	3.16	2.84	1.67	4.05	3.02	2.62	0.6099999	0.9300001	1.92	0.1	2.63	3.08	5.95	1.49	0.5699999	20.03
226	5	11	3.4	yes	0	1.9	3.01	5.23	1.36	1.61	5.64	2.8	0.8100001	2.52	0.58	0.1	7.3	1.64	16.15	0.47	0.24	2.08	7.490001	40.21	33.89	19.98	1.54	1.13	0.34	0.99	3.43	0.5500001	4.71	15.74	1.58	1.24	7.45	19.58	2.75	0.1	4.48	7.59	1.67	2.58	14.8	45.93	0.42	1.04	51.25
226	6	11	3.4	yes	0	23.86	3.41	40.59	19.48	0.1	9.49	6.48	13.71	6.93	9.339999	7.64	202.58	6.87	2.49	0.1	6.93	3.44	5.85	5	15.36	21.52	20.09	17.25	9.17	4.45	16.74	6.06	8.929999	14.81	4.1	17.06	11.06	6.9	14.18	0.1	8.36	0.1	0.1	7.86	7.26	2.51	13.96	5.36	24.83
226	7	11	3.4	yes	0	90.01	7.88	6.18	2.39	0.15	5.76	5.12	4.12	1.36	3.39	0.64	414.97	3.43	2.3	0.9999999	1.6	6.7	4.01	13.1	6.18	13.91	2.99	3.38	8.13	0.1	8.639999	8.25	34.01	12.61	1.88	3.13	20.14	3.07	3.03	1.07	22.98	1.74	1.92	5.01	3.29	16.15	0.1	0.9	16.87
227	1	8	0.5	no	0	0.1	0.1	0.1	0.1	0.4200001	0.1	4.63	0.1	0.1	0.1	0.1	0.1	0.1	0.1	0.1	0.1	0.1	14.84	0.7200003	2.07	18.86	6.22	0.1	0.1	0.1	0.1	994.17	0.1	0.1	0.1	0.1	0.1	0.1	3.77	0.1	0.1199999	0.1	0.1	0.1	0.6300001	3.89	227.08	0.1	8.97
227	5	8	0.5	no	1	2.99	1.89	24.55	7.94	1.62	0.83	5.89	3.77	1.67	2.98	0.85	2.71	1.25	2.42	1.35	2.01	0.56	2.65	3.01	3.98	8.4	11.81	1.81	22.72	4.86	1.62	10.68	87.91	6.01	3.75	2.67	2.18	4.98	4.96	1.23	3.81	43.53	0.1	1.24	148.85	9.629999	10.51	4.1	18.02
227	7	8	0.5	no	0	2.9	2.02	2.73	2.86	1.74	3.92	10.51	1.38	0.67	2.23	2.36	1.75	1.14	1.15	1.04	1.49	0.76	0.76	4.34	2.67	6.91	5.99	1.64	4.27	1.09	2.86	3.02	9.96	1.4	1.26	3.01	5.65	0.86	1.64	9.91	4.33	5.77	0.37	4.34	7.99	3.81	1.4	1.18	4.13
230	1	16	0.1	no	0	0.5199999	0.1	0.1	1.9	0.1	0.1	0.1	0.15	0.1	0.1	0.15	0.1	0.1	0.38	0.1	3.42	0.35	0.1	0.1	1.2	0.2	1.41	0.1	0.1	0.46	1.14	0.55	1.5	0.1	0.9999999	0.1	1.34	0.1	0.3	2.96	6.54	0.25	0.1	0.1	1.44	2.81	0.39	1.46	3.68
230	5	16	0.1	no	0	2.96	1.11	11.03	5.89	0.22	3.18	6.13	1.34	8.62	1.21	0.1	1.87	0.71	67.76	2.84	8.63	7.57	36.15	57.42	10.22	12.14	3.78	1.5	0.39	16.33	2.91	1.99	1.79	115.94	1.86	3.38	15.7	84.15	1.48	1.98	5.59	1.19	0.1	0.47	71.43	136.06	0.1	11.13	122.76
230	6	16	0.1	no	0	1.88	1.64	1.15	1.59	0.1	3.31	1.04	1.09	0.1	0.73	0.59	0.1	0.1	3.37	0.1	4.12	0.1	7.08	1.84	3.96	2.78	1.9	0.27	1.21	2.24	0.1	2.9	0.1	8.42	1.52	1.72	2.55	1.54	1.52	1.82	2.56	1.39	0.1	1.2	2.41	5.12	0.1	0.64	5.23
230	7	16	0.1	no	0	0.74	0.37	0.84	1.36	0.44	1.78	1.13	0.83	0.63	0.86	1.17	1.01	1.23	1.29	0.49	1.36	1.06	8.530001	1.33	1.3	0.77	1.25	1.12	2.07	1.28	0.96	1.58	0.98	5.6	0.6	1.27	8.72	0.84	0.47	1.99	2.09	1.65	0.1	0.29	1.89	4.12	0.59	1.34	8.12
237	1	10	2.9	no	0	1.95	14.64	10.12	10.43	2	24.95	3.75	5.24	2.69	3.01	1.31	4.02	0.9400001	0.95	0.17	1.78	0.1	3.81	4.51	8.21	11.98	7.04	6.34	0.11	1.17	4.59	4.93	18.86	12.22	54.39	6.08	3.15	3.41	4.41	1.51	7.94	0.8299999	0.1	2.29	3.7	1.24	6.42	1.77	8.37
237	5	10	2.9	no	0	7.03	1.41	12.08	9.52	0.1	12.35	3.23	10.93	1.5	6.55	2.55	2.69	4.73	0.1	59.24	74.61	16.78	213.72	0.7199998	7.25	67.97	12.72	8.32	1.34	0.27	3.88	2.95	18.83	5.9	25.69	10.18	1.94	1.23	4.87	0.23	2.21	0.1	0.1	0.1	18.17	0.1	3.87	0.1	4.21
237	6	10	2.9	no	0	10.38	43.64	34.95	11.62	17.97	40.82	51.81	27.3	7.92	15.38	8.65	11.28	28.43	34.54	82.97	222.11	35.09	460.12	77.52	167.29	188.52	13.94	12.03	14.26	5.13	30.67	284.9	100	18.64	172.4	14.27	54.37	14.61	12.88	2.67	66.78001	24.12	9.950001	270.56	22.99	41.55	3.32	4.36	25.79
237	7	10	2.9	no	0	5.91	6.4	11.6	5	2.94	11.49	8.969999	6.56	4.46	6.15	8.73	4.45	10.26	7.62	49.89	143.08	27.76	29.14	12.74	10	26.5	6.28	7.82	9.7	0.55	6.44	13.24	269.5	9.03	47.22	4.56	9.45	6.98	6.4	1.85	16.67	5.33	0.1	50.2	7.48	13.56	3.6	0.1	12.59
243	1	12	1.6	NA	0	18.63	15.17	43.76	39.17	39.54	94.27	36.52	19.8	95.85001	10.68	12.28	90.52	7.120001	196.23	10.98	12.12	28.39	96.37	238.07	104.5	93.21001	34.74	25.84	8.15	36.65	29.88	6.76	30.41	515.56	16.78	19.22	314.59	222.59	42.14	28.81	28.48	37.54	0.1	56.06	263.55	376.34	0.1	19.98	254.73
243	5	12	1.6	NA	0	6.43	322.15	12.91	32.26	1.09	7.24	647.75	23	71.82001	2.21	0.5099998	15.89	7.79	3.85	0.1	0.9099998	0.1	1.42	5.099999	11.41	98.75	12.13	8.79	11.9	0.3399997	7.04	3.12	8.49	74.96001	2.23	8.16	32.15	6.16	9.09	0.1399999	95.19	4.86	0.1	5.45	4.11	1.01	4.45	0.9200001	24.82
244	1	14	2.8	no	0	0.6200004	2.29	2.300001	0.1	68.42	0.4000001	2.26	10.99	0.1	0.1	0.1	1.45	13.02	15.42	0.1	0.1	0.1	2.23	17.13	32.4	19.97	0.1	0.1	0.1	0.1	1.880001	0.1	2.99	9.74	0.1	0.1	10.52	1.16	1.36	108.26	6.75	5.69	7.94	5.210001	3.69	12.55	0.1	0.1	8.530001
244	5	14	2.8	no	0	2.19	2.37	2.58	3.02	22.37	0.1	0.1	11.27	0.1	1.54	0.1	0.1	0.1	0.1	0.1	0.6799999	0.1	0.1	0.1	0.97	5.14	0.1	0.1	4.73	0.1	0.1	9.5	3.09	0.1	0.1	0.69	0.1	0.1	1.98	18.04	2	0.1	0.1	1.74	29.81	2.93	0.1	0.1	3.43
244	6	14	2.8	no	0	1.55	0.55	3.22	3.56	6.46	3.11	0.1	8.18	0.5999999	1.93	0.1	1.49	0.55	0.1	0.27	1.35	0.28	0.1	0.1	2.9	18.27	2.78	3.09	3.21	0.1	1.75	2.18	63.49	1.39	0.53	3.68	1.43	0.1	2.48	11.22	2.05	0.1	0.1	0.79	3.43	0.1	1.11	0.54	1.65
244	7	14	2.8	no	0	22.86	29.11	61.8	10.09	1.98	3	10.56	10.8	4.25	24.29	8.15	13.59	4.04	7.920001	5.52	23.76	2.66	7.53	4.63	28.41	32.51	20.37	9.809999	10.22	14.27	12.98	5.8	4.71	311.26	2.73	13.74	10.18	6.35	17.59	47.14	46.86	12.59	2.78	10.25	45.24	119.72	10.69	26.39	28.52
256	1	11	6.3	yes	0	12.28	959.8	33.75	32.74	18.34	0.1	0.1	2.259998	0.1	0.1	0.1	0.1	0.1	35.96	0.1	0.1	0.1	81.71001	5.91	302.31	76.92	0.1	91.8	0.1	21.83	39.82	62.26	122.83	140.12	9.110001	0.1	65.47	1.329998	8.630001	135.14	24.26	50.61	0.1	282.57	42.32	73.19	62.52	9.549999	23.69
256	6	11	6.3	yes	0	3.51	209.96	6.63	4.2	0.1	1.17	2.31	1.41	0.36	13.84	1.54	0.63	3.45	0.1	1.55	1.75	0.1	4.02	0.1	5.06	11.81	2.43	3.95	0.4499999	6.07	1.4	1.16	14.01	18.3	4.59	2.55	6.72	0.1	2.4	3.35	1.21	0.1	0.1	0.1	1.58	4.75	2.33	3.99	0.9599999
256	7	11	6.3	yes	0	0.36	0.1	0.56	1.17	0.42	0.28	0.1	0.42	0.16	0.21	0.63	4.74	2.56	0.22	0.15	0.25	0.1	0.43	0.83	2.52	0.9399999	0.66	0.58	0.1	0.36	0.1	0.52	1.4	0.35	0.69	0.57	0.29	0.1	0.1	0.1	0.85	4.3	0.1	0.1	0.75	0.8099999	0.31	0.36	4.13
257	5	15	6.3	yes	0	10.93	3.68	22.15	122.21	4.02	9.71	12.65	33.33	16.47	8.25	17.28	22.24	8.759999	4.41	1.45	11.29	3.78	5.91	5.4	26.82	37.15	48.19	38.32	9.94	7.5	36.27	13.75	5.87	34.96	7.55	39.69	37.23	12.44	25.78	4.75	6.41	7.04	0.1	7.69	10.55	3.8	28.99	10.4	11.63
257	6	15	6.3	yes	0	2.45	0.8000001	4.26	7.79	0.48	0.9400001	1.62	6.07	1.19	2.12	70.15	2.7	1.23	0.26	0.22	0.76	1.39	0.3000001	0.74	5.32	5.65	4.65	3.62	4.08	1.33	3.21	2.78	1.44	14.96	1.44	3.5	4.16	0.9	3.08	2.42	2.28	0.6900001	0.1	2.86	2.47	0.22	2.28	1.19	20.21
257	7	15	6.3	yes	0	5.93	3.67	12.79	8.12	1.22	5.42	5.66	4.57	5.41	4.35	61.15	3.39	4.91	11.01	1.9	3.02	4.14	3.46	7.36	4.49	9.86	6.15	6.37	6.41	2.11	4.16	7.12	4.15	11.8	2.83	5.84	5.95	7.02	4.43	2.64	8.77	11.64	0.62	9.259999	4.27	4.57	2.82	2.7	45.36
260	1	13	6.3	yes	0	0.73	0.36	0.39	1.92	0.1	0.28	0.6799999	0.1	0.63	0.73	91.62	0.1	0.1	0.1	0.1	0.1	0.1	3.65	0.1	3.9	147.27	1.85	0.1	0.1	0.1	0.1	1.51	1.78	1.26	1.58	0.89	1.01	0.1	0.55	0.1	1.72	0.1	0.1	3.03	0.1	1.86	7.65	0.1	1.72
260	5	13	6.3	yes	0	2.28	1.04	94.13	1.46	0.1	0.6300001	5.56	1.09	0.52	0.58	2.7	1.2	0.97	0.4899999	0.39	0.31	0.1	6.26	2.29	3.4	132.88	1.09	0.83	0.56	0.54	0.52	0.59	5.06	1.45	0.82	0.89	1.04	0.46	1.1	0.3	4.25	0.35	0.1	2.42	2.37	2.58	3.03	0.65	2.76
260	6	13	6.3	yes	0	20.57	3.860001	29.72	167.19	3.12	11.31	16.36	41.91	14.53	14.81	14.9	23.59	11.38	5.37	0.1	14.95	2.15	8.14	1.21	61.45	127.41	60.29	64.35001	12.43	7.98	54.36	16.79	9.14	37.09	6.63	51.16	8.52	13.11	35.28	8	11.73	4.47	0.1	10.46	23.29	5.97	32.48	13.25	5.96
260	7	13	6.3	yes	0	8.98	3.63	4.41	9.940001	1.65	4.75	4.54	5.38	2.67	3.51	5	5.48	2.45	2.55	1.67	3.47	0.96	4.7	1.04	12.95	22.13	7.9	6.53	3.09	2.13	5.33	7.96	3.4	4.21	2.07	6.04	3.99	3.96	6.49	3.68	5.84	4.77	0.1	5.82	8.549999	5.29	3.35	3.99	4.43
267	1	7	6.3	no	0	1.23	1.89	5.63	7.030001	49.74	0.1	0.29	2.51	1.73	1.42	0.5599999	1.07	0.1	1.7	9.58	0.1	0.1	12.4	0.1	4.11	14.42	5.1	3.78	0.1	0.75	1.59	1.36	14.45	5.92	1.59	1.94	85.06001	3.43	2.45	3.2	3.6	4.98	0.1	0.3900001	2.1	17.32	0.5	0.78	24.92
267	5	7	6.3	no	0	0.7600001	2.77	1.45	1.01	61.52	0.2600001	2.1	0.1	2.7	0.1	0.1	3.77	0.13	0.33	2.23	0.1	0.1	0.91	2.32	0.61	4.75	1.45	0.7	1.86	0.22	1.23	0.5000001	29.01	2.29	1.72	0.67	4.81	0.9	0.39	0.1	21.86	2.53	0.1	0.65	1	7.4	0.1	0.12	15.74
267	6	7	6.3	no	0	2.77	2.87	5.11	2.97	20.71	3.77	1.28	1.81	0.33	1.43	0.88	18.8	0.1900001	0.1	3.41	1.25	0.24	0.64	0.1	3.91	4.45	31.77	1.33	4.1	0.1	0.58	1.39	3.06	1.46	0.47	8.35	4.33	0.78	1.43	2.96	2.3	2.9	0.1	1.87	1.66	8.98	0.5	0.28	6.29
267	7	7	6.3	no	0	3.38	0.1	5.35	4.43	20.51	3.49	0.1	4.97	0.1	0.1	1.32	32.35	0.1	0.1	0.1	0.1	0.1	0.1	1.2	6.47	8.48	21.46	1.55	3.54	0.1	2.65	11.64	4.19	0.79	0.1	4.38	4.65	0.1	0.1	3.24	4.32	2.46	0.1	4.29	4.42	19.66	0.1	0.1	7.82
268	1	10	5.8	yes	1	25.27	19.19	16.88	7.48	12.39	15.94	8.82	0.1	0.1	1.58	225.86	11.11	0.1	50.45	90.59	121.27	11.89	11.61	161.81	131.31	60.67	0.8299999	1.679999	0.1	1.67	30.22	38.64	10.11	2.889999	4.559999	0.9499998	46.1	2.07	12.86	0.3599997	19.04	66.29	3.15	28.58	18.87	56.77	2.9	0.1	12.04
268	5	10	5.8	yes	0	25.58	0.1	0.5200005	0.1	34.63	0.1	0.1	0.1	0.1	0.1	29.27	3.879999	0.1	79.46	0.1	0.1	0.1	0.1	0.1	8.470001	18.23	0.1	0.1	0.1	0.1	0.1	76.79	0.1	52.66	0.1	0.1	13.87	0.1	0.1	20.83	0.1	0.1	0.1	0.1	0.1	0.1	0.1	0.1	0.7800007
268	6	10	5.8	yes	0	19.89	1.28	12.12	33.94	1.52	3.84	8.809999	39.4	6.77	5.02	4.36	8.89	4.8	11.57	4.33	9.02	3.4	6.74	0.1099999	16.28	20.16	16.43	17.88	5.74	3.48	11.99	12.61	2.37	17.67	9.08	18.63	5.67	6.49	7.93	3.41	4.41	4.07	0.1	0.8499999	4.84	3.6	9.11	5.35	6.93
268	7	10	5.8	yes	0	29.68	0.7099999	1.76	3.43	0.6899999	1.02	0.8399999	16.37	1.18	1.55	1.52	1.9	1.01	6.73	1.79	1.76	0.8	1.21	0.66	2.03	3.96	1.92	1.89	1.13	0.9399999	1.9	2.44	0.9399999	2.11	1.25	3.51	1.64	1.17	1.7	0.64	1.62	0.8	0.1	1.42	1.43	2.23	1.27	1.15	3.89
269	1	13	1	yes	0	10.03	2.59	4.09	0.42	0.1	1.19	1.56	0.26	10.77	1.18	0.2	5.14	1.79	1.6	0.1	0.1	0.1	0.1	4.58	0.39	3.34	0.86	1.72	1.98	0.1	1.74	1.22	2.7	3.78	2.73	0.1	4.74	4.47	0.1	0.1	4.4	2.94	0.1	1.87	3.3	6.62	0.75	0.1	8.9
269	5	13	1	yes	1	0.86	5.91	2.27	0.1	0.1	0.1	0.1	1.08	8.77	2.25	0.1	3.95	0.78	1.91	1.05	0.1	0.1	0.16	1.03	0.85	0.1	1.06	0.92	1.32	1.66	0.1	1.79	1.46	2.35	0.1	0.1	1.96	5.89	2.15	0.59	1.77	0.64	0.1	0.72	0.71	5.33	10.35	1.53	4.7
269	6	13	1	yes	0	9.18	14.24	160.84	2.81	43.26	188.67	146.47	68.33	61.03	101.54	448.03	10.59	206	99.88	80.78001	43.86	182.61	55.1	152.22	15.63	17.5	19.99	52.39	224.64	2.66	20.54	246.48	3.52	65.42001	16.5	21.9	55.08	70.18	18.96	43.86	72.34	6.83	0.1	34.19	16.33	118.8	23.09	4	333.41
269	7	13	1	yes	0	115.7	185.12	998.21	9.1	707.72	998.21	998.21	809.35	998.21	857.21	998.21	126.89	998.21	998.21	998.21	976.27	998.21	730.86	998.21	73.42	561.77	395.86	998.21	998.21	16.33	364.48	998.21	21.93	998.21	489.32	440.09	608.7401	998.21	292.01	281.22	653.53	75.5	1.83	149.9	192.49	998.21	587.37	21.59	998.21
273	1	9	6.2	no	0	0.1	0.1	0.1	0.1	184.36	42.4	0.1	0.1	0.1	0.1	0.1	0.1	0.1	38	0.1	0.1	0.1	14.32	73.33	190.06	70.92	0.1	6.91	0.1	0.1	15.08	0.1	0.1	43.47	11.6	0.1	36.92	2.07	0.1	2.41	2.119999	21.55	0.1	37.86	21.8	123.87	0.1	0.1	30.2
273	6	9	6.2	no	0	169.97	1.42	7.33	5.51	79.71	43.14	4.2	1.95	0.1299999	1.99	6.820001	4.28	0.1	3.5	0.3900001	1.3	0.53	1.58	0.1	4.82	8.8	3.02	12.36	0.1	0.78	1.68	1.43	0.1	2.74	0.1	4.86	151.4	3.71	2.21	2.46	5.6	3.08	0.1	4.07	15.91	12.74	0.8099999	2.82	6.49
273	7	9	6.2	no	0	11.07	1.61	40.41	0.5599999	5.62	12.53	1.88	0.5599999	0.1	0.22	0.24	2.73	0.1	0.5699999	0.1	0.3899999	0.3799999	8.65	5.25	1.93	5.69	1.04	0.6800001	1.55	0.8	0.8599999	0.1199999	3.23	0.24	0.1	0.26	5.79	0.1099999	0.5699999	2.46	4.08	0.74	0.1	0.1	11.85	8.39	0.1	3.43	1.86
275	1	13	6.2	yes	0	20.81	21.98	14.24	17.05	248.95	7.6	0.1	0.1	2.9	0.1	985.66	5.200001	0.1	46.61	0.1	0.54	0.1	5.16	46.83	76.5	53.18	0.1	7.780001	6.809999	15.91	13.2	34.3	58.33	9.289999	13.18	0.1	42.38	1.67	2.289999	54.65	14.5	34.55	1.65	10.6	192.04	20.16	0.1	9.1	30.74
275	5	13	6.2	yes	1	8.12	5.24	27.35	23.9	78.41	5.98	5.94	8.78	6.09	25.44	38.29	6.15	3.62	5	1.98	6.5	1.28	7.86	2.38	11.54	19.05	12.99	8.2	4.24	4.17	5.06	11.02	21.6	10.74	3.24	6.92	13.91	3.87	6.17	9.95	10.26	6.28	0.1	3.16	28.57	10.53	12.6	5.39	21.86
275	6	13	6.2	yes	0	18.46	5.470001	67.13	978.44	83.96	14.2	35.82	84.73	27.83	19.96	51.38	43	15.04	12.43	0.1	47.67001	0.1	17.83	13.13	209.48	359.97	145.08	97.52	10.1	16.82	70.16	39.44	39.4	89.38	6.120001	62.65	35.14	17.86	61.01	87.05	139.29	11.33	0.1	74.06001	151	52.15	47.16	41.42	978.44
277	1	7	6.5	yes	0	0.1	0.3200002	0.1	3.99	0.1	0.1	0.1	0.1	0.1	0.1	0.1	0.1	0.1	0.1	0.1	0.1	0.1	0.1	0.1	0.1	10.51	0.1	0.1	0.1	0.1	0.1	3.68	0.1	3.37	0.1	0.4499998	0.1	0.1	0.3099999	0.9700003	1.15	0.1	0.1	0.4200001	0.1	8.34	1.26	0.1	0.9299998
277	5	7	6.5	yes	0	1.61	5	12.41	40.44	0.1	1.7	2.22	3.31	2.39	8.120001	0.1	104.46	0.1	0.1	0.1	0.1299999	0.1	0.1	0.1	4.24	38.15	12.83	5.76	0.23	1.44	2.63	6.66	43.79	9.75	3.25	2.83	5.9	3.27	7.76	0.4099998	4.23	0.1	0.1	3.63	1.44	18.17	63.21	2.42	8.280001
277	6	7	6.5	yes	0	6.920001	4.91	40.69	6.880001	0.72	4.58	4.36	4.39	0.3900001	2.67	1.47	46.14	0.1	0.2800001	1.96	6.69	0.1900001	23.01	4.98	7.340001	31.48	3.44	2.89	2.55	6.8	4.37	5.41	5.25	21.35	2.14	4.38	2.12	0.5	1.42	3.76	7.58	2.99	0.1	14.98	4.28	18.08	19.76	7.95	13.38
277	7	7	6.5	yes	0	2.44	2.38	14.34	2.01	0.2	2.89	3.17	1.85	0.19	1.14	0.57	7.74	0.5000001	0.78	0.1	2.34	0.16	5.71	16.75	2.84	7.9	1.88	1.03	1.33	3.6	1.82	14.35	4.71	13.85	1.44	1.57	2.81	0.8	0.68	4.25	8.79	3.01	0.1	4.26	8.89	9.01	10.17	5.87	14.53
280	1	8	5	no	0	0.1	0.1	0.7599993	0.1	0.1	7.849999	0.1	0.1	0.1	0.1	0.1	0.1	0.1	0.1	0.1	0.1	0.1	0.1	21.7	25.11	132.25	0.1	0.1	0.1	0.1	0.6499996	0.1	0.1	0.1	3.559999	0.1	3.52	0.1	0.1	0.1	12.58	3.44	0.1	0.1	0.1	15.78	442.92	0.1	61.61
280	5	8	5	no	0	17.28	3.1	37.22	20.55	3.77	8.21	17.88	9.629999	5.44	4.62	6.58	6.02	4.59	2.87	4.33	5.54	1.89	4.26	5.9	13	18.83	12.16	11.09	5.43	4.12	12.02	7.53	6.8	10.33	4.36	11.94	6.63	5.09	8.99	3.08	12.14	5.43	0.1	5.69	6.24	10.44	9.04	5.77	48.5
280	7	8	5	no	0	8.09	15.79	23.48	20.82	4.91	20.71	13.2	11.97	18	12.57	14.05	14.39	7.8	8.56	3.86	8.12	10.82	6.52	29.49	22.64	29.01	16.38	15.11	6.18	5.88	19.68	6.99	18.22	18.18	7.360001	13.6	15.47	7.320001	28.85	5.28	31.41	7.98	2.28	14.49	13.53	30.83	6.97	5.14	29.2
282	1	10	5.3	no	0	6.84	1.08	3.85	1.59	0.13	1.8	3.42	1.09	0.47	0.55	0.64	0.1	0.1	0.1	0.1	0.44	0.1	0.9299999	0.1	2.12	14.65	2.59	1.24	1.33	0.1	0.1	1.6	5.58	9.12	34.89	1.6	1.68	1.24	1.96	0.1	87.33	0.61	0.1	8.83	0.51	1.59	3.55	0.1	49.7
282	5	10	5.3	no	0	6.39	10.91	1.3	1.98	0.1	0.1	0.9200001	0.79	5.6	0.1	0.1	0.8600001	0.1	0.2	0.1	0.1	0.1	0.35	11.57	8.69	47.04	0.72	0.1	0.1	0.1	6.7	2.22	43.77	5.54	4.42	0.1	0.97	0.1	1.96	0.1	5.96	7.82	0.6600001	0.1600001	0.1500001	2.31	0.1	0.1	22.35
282	6	10	5.3	no	0	3.29	2.46	1.41	3.16	0.1	2.78	5.27	2.16	1.68	1.82	1.73	5.38	1.45	0.27	0.65	0.61	2.09	0.76	6.8	12.04	12.78	2.08	0.9299999	0.1	3.79	4.3	1.62	999.37	6.11	3.43	0.8200001	2.19	0.29	0.74	1.61	2.72	10.95	0.39	1.3	2.88	3.82	0.9299999	1.4	18.45
282	7	10	5.3	no	0	5.36	2.18	6.32	24.88	1.91	5.02	16.3	9.78	8.29	5.12	11.81	4.84	4.07	1.79	1.62	4.18	1.49	3	1.28	14.31	17.09	12.35	11.53	3.21	2.27	7.809999	5.16	209.59	9.34	3.11	9.82	3.22	3.35	8.16	1.47	3.06	9.5	0.1	3.69	3.51	1.46	7.12	2.78	8.36
284	1	10	5.3	yes	0	7.45	4.62	3.99	5.03	151.02	4.03	3.93	3.08	19.38	2.49	1.88	2.45	0.65	4.76	1.94	2.13	2.43	3.02	3.13	4.31	16.11	4	3.26	4	11	4.45	3.19	2.95	48.36	9.86	1.64	27.86	6.33	3.32	1.61	5.02	2.51	5.25	6.78	6.37	9.65	5.96	6.19	11.96
284	5	10	5.3	yes	0	9.5	2	9.129999	6.69	19.7	7.11	2.53	2.96	5.73	5.13	1.32	3.29	1.87	10.47	1.18	1.32	0.61	6.9	9.03	8.48	28.28	4.75	3.79	6.53	5.69	7.69	6.88	7.58	51.37	6.13	4.19	33.61	8.58	4.96	3.57	11.28	3.71	3.22	6.08	7.53	15.2	2.44	4.13	17.98
284	6	10	5.3	yes	0	0.78	0.28	2.32	2.63	0.67	10.6	0.29	2.02	0.1	1.58	1.38	9.36	0.1	3.69	0.5	0.1	0.1	1.14	23.58	3.56	10.01	2.13	5.84	1	0.1	0.8299999	2.33	3.45	10.61	1.97	2.58	8.65	3.84	0.67	0.5999999	0.63	0.79	0.1	1.92	5.37	7.17	2.09	0.27	10.18
286	1	16	12.5	yes	0	12.91	182.14	7.46	7.27	3.2	5.72	2.74	4.73	2.17	7.84	23.43	4.4	2.28	5.81	1.2	2.39	1.09	2.57	2.88	6.92	32.19	6.64	5.24	10.44	3.48	4.39	12.78	7.44	6.53	2.22	4.52	9.37	7.69	4.05	83.63	19.21	137.93	2.37	4.56	202.22	76.38	5.64	3.43	6.21
286	6	16	12.5	yes	2	3.34	60.37	9.92	10.19	2.39	2.22	2.47	3.47	1.86	11.36	6.4	5.37	2.73	2.75	1.36	3	1.14	2.27	2.76	7.68	9.36	2.75	2.82	3.61	9.469999	2.87	2.1	235.71	3.01	2.17	2.35	6.15	2.72	2.52	119.53	4.33	434.89	6.4	13.27	427.05	398.44	2.92	10.17	4.73
286	7	16	12.5	yes	0	4.26	22.07	1.33	3.02	3.97	6.37	1.78	0.6299999	0.1	3.46	61.42	2.39	0.1	3.08	4.55	0.1	0.1	8.889999	14.46	14.55	9.66	1.18	2.87	14.37	3.13	2.31	1.21	0.75	1.96	0.8299999	3.82	11.38	0.1	0.48	78.55	3.06	148.27	0.1	3.73	118.66	138.75	2.78	3.26	19.15
287	1	7	10.7	yes	0	0.1	0.1	6.27	0.1	0.1	0.1	0.1	0.1	0.1	0.1	0.1	0.1	0.1	0.1	0.1	0.1	0.1	0.1	0.1	0.1	3.2	0.1	0.1	0.1	0.1	0.1	0.1	5.22	0.1	0.1	0.1	0.1	0.1	0.1	0.1	0.1	0.1	0.1	0.1	0.1	0.1	4.96	0.1	1.86
287	6	7	10.7	yes	2	2.48	4.2	5.19	3.97	2.92	4.91	2.47	3.79	1.26	6.13	4.99	4.3	1.71	5.8	1.44	2.09	0.72	3.36	13.58	19.46	12.18	4.15	3.67	1.6	1.97	5.38	6.5	999.9	3.79	3.42	2.67	6.73	1.77	4.62	8.41	5.42	8.04	2.78	7.54	6.56	27.31	2.33	1.98	7
287	7	7	10.7	yes	0	7	9.039999	14.18	0.1	6.19	13.27	3.76	0.1	0.1	3.27	14.41	11.58	0.1	18.68	0.1	0.1	0.1	11.89	80.44	122.18	44.91	2.82	1.62	0.1	0.1	18.56	0.1	170.49	0.1	7.13	1.27	29.9	0.1	1.58	10.87	19.63	33.87	1.15	12.91	9.07	23.97	0.1	0.1	7.349999
288	1	17	5.4	no	0	2.38	7.2	2.35	4.51	0.49	2.6	3.32	2.23	0.1	3.24	1.91	2.45	0.1	0.91	1.28	1.39	0.1	1.26	0.98	38.76	10.66	2.53	2.34	0.31	2.21	1.5	3.02	2.86	3.47	0.61	0.84	2.59	1.07	1.87	2.34	3.59	3.02	0.1	2.88	6.86	4.49	1.15	2.32	5.76
288	5	17	5.4	no	0	13.8	4.53	1.9	4.82	1.19	2.42	4.39	2.75	0.5100001	6.57	0.1	2.16	0.43	0.6300001	2.06	1.93	0.6	1.22	4.53	16.94	11.16	2.31	1.03	0.65	1.29	1.95	2.1	2.38	7.21	0.43	1.48	1.78	0.72	2.22	2.43	5.46	5.09	0.1	4.06	7.63	6.07	2.32	1.76	5.06
288	7	17	5.4	no	0	43.68	4.92	4.92	8.68	2.37	2.72	2.36	5.98	1.55	3.67	3.02	3.57	2.14	1.83	1.82	3.2	1	2.33	0.64	9.18	10.27	5.03	4.41	2.71	2.03	3.81	3.51	3.22	6.83	1.73	4.37	4.63	2.26	4.77	2.22	3.34	4.35	0.84	7.83	3.98	2.56	3.47	2.7	3.58
289	1	13	5.9	no	0	0.1	0.1	38.27	0.1	0.1	0.1	0.1	0.1	0.1	0.1	0.1	0.1	0.1	134.97	155.91	87.16	0.1	38.09	60.6	164.94	62.02	0.1	0.1	0.1	0.1	22.47	0.1	0.1	0.1	0.1	0.1	28.08	25.1	0.1	40.26	5.450001	41.37	0.1	40.87	50.49	21.44	0.1	0.1	0.1
289	5	13	5.9	no	0	0.3900003	32.61	20.87	19.47	0.1	3.61	0.1	2.55	1.15	0.1	0.1	0.77	0.1	25.68	0.1	0.1	0.1	0.1	0.1	6.590001	11.63	8.59	4.4	2.35	0.1	2.96	4.27	0.2000003	3.71	0.1	4.5	0.1	14.38	3.13	0.1	2.53	0.1	0.1	0.1	0.1	2.29	5.48	0.1	2.69
289	6	13	5.9	no	0	0.1	0.8399999	0.3799999	0.1	0.1	0.1	0.1	1.3	0.1	0.1	0.1	4.56	0.1	3.89	0.1	0.1	0.1	0.1	0.1	0.8199999	9.71	0.4300001	0.1	0.1	0.1	0.1	1.23	0.1	1.19	0.1	0.1	0.1	7.820001	0.1	3.68	4.09	0.1	0.1	0.1	0.1	3.97	0.1	0.1	0.3299999
289	7	13	5.9	no	0	2.28	1.06	4.37	6.35	0.1	1.03	1.12	3.52	1.14	0.6600001	0.1	1.57	1.03	6.2	0.1	0.73	0.34	0.37	0.75	3.66	4.49	3.95	2.7	1.04	1.24	2.73	1.73	0.49	7.38	4.46	2.56	1.46	10.79	0.95	1.75	1.95	0.2800001	0.1	0.3200001	3.06	3.14	0.95	1.46	2.24
293	1	10	6.2	no	0	2.59	3.77	3.89	5.84	2.27	999.9	1.02	1.99	0.1	1.94	6.99	3.19	0.1	1.45	0.9	0.1	0.1	2.53	1.92	12	5.03	2.48	1.54	1.69	1.43	2.82	2.34	2.64	37.86	2.56	1.84	3.37	2.25	2.23	0.86	2.54	1.77	0.86	2.79	3.4	8.87	3.31	0.78	30.16
293	5	10	6.2	no	0	1.7	2.24	6.63	4.49	1.1	519.24	3.1	1.74	0.76	1.5	0.42	5.57	1	0.29	0.1	0.5700001	0.12	1.1	0.92	12.56	8.15	2.05	1.64	1.05	0.64	1.03	1.6	52.88	16.42	2.31	2.84	2.48	0.92	0.99	0.22	6.74	3.69	0.1	3.89	2.2	3.95	0.26	0.73	42.32
293	6	10	6.2	no	0	1.01	3.26	13.91	1.78	0.22	264.37	1.87	0.4100001	0.36	0.5500001	0.63	1.43	0.3100001	0.26	0.28	0.1	0.15	0.2	1.43	4.75	6.14	2.21	1.08	6.65	0.1	1.11	1.78	4.39	27.86	0.47	1.4	2.59	0.1	1.84	0.1	2.35	0.5	0.1	1.5	1.48	5.58	1.94	0.1	2.97
293	7	10	6.2	no	0	2.24	1.91	6.62	3.38	0.98	81.81	1.32	2.15	0.65	1.59	1.62	1.56	1.22	1.03	1.07	1.44	1.36	1.58	1.32	4.58	4.48	1.88	2.3	5.08	1.14	1.46	3.49	2.83	14.7	1.21	2.24	6.55	0.67	1.93	0.6899999	3	1.24	0.1	3.89	2.32	4.36	2.8	1.28	3.8
294	1	11	6.5	yes	0	2.05	3.79	3.6	4.33	0.1	8.21	1.93	3.08	0.1	1.18	40.75	8.429999	1.5	2.41	1.74	2.71	0.6799999	0.9599999	5.22	13.98	7.02	4.88	15.04	1.04	0.71	1.85	2.37	22.65	13.58	1.9	1.64	3.37	4.43	1.17	0.1	9.11	2.14	0.1	2.44	4.11	7.74	1.81	0.5	18.19
294	5	11	6.5	yes	0	0.1	0.1	0.1	0.1	0.1	1.21	1.02	17.2	0.1	0.1	2.39	2.22	0.1	0.1	0.1	0.1	0.1	0.59	0.1	0.9599999	0.3100001	0.1	0.1	0.1	0.1	0.1	0.1	1.93	0.1899999	0.1	0.1	0.1	0.1	0.1	1.52	0.91	0.1	0.1	0.1	0.1	1.68	0.1	0.1	0.5299999
294	6	11	6.5	yes	0	2.1	6.64	4	3.72	0.36	7.18	3.05	5.33	1.62	3.16	11.32	6.94	1.39	1.65	2.45	3.45	2.9	1.11	12.63	5.82	14.02	3.93	9.13	10.1	1.07	10.94	8.45	22.74	15.39	2.4	3.65	10.78	2.15	2.35	2.07	14.84	2.48	1.18	6.37	4.87	4.32	1.6	2.27	6.22
294	7	11	6.5	yes	0	7.22	5.81	15.66	1.98	5.86	22.86	11.45	9.61	9.5	11.13	9.299999	4.15	28.01	12.18	13.22	9.7	19	14.73	32.66	2.65	3.59	3.93	32.36	23.71	1.64	6.8	27.42	187.28	18.02	5.81	8.639999	24.71	10.04	7.33	5.37	21.91	3.78	0.62	10.43	6.9	22.75	3.02	1.99	31.6
300	1	14	6	no	0	16.35	2.23	5.88	5.55	0.1	0.1	0.1	2.4	0.97	0.43	2.37	3.26	0.1	0.14	0.6	0.8100001	0.1	26.15	2.66	3.93	19.85	2.08	1.19	0.1	1.66	1.93	2	2.66	4.57	0.97	0.1	3.51	0.66	0.1	3.45	3.02	3.09	0.1	5.03	3.4	4.28	35.47	2.15	7.53
300	5	14	6	no	1	51.76	0.7599999	6.22	4.91	0.1	0.13	1.33	0.73	1.2	0.47	0.1	10.14	0.47	4.38	0.1	0.54	0.16	4.26	0.1	7.3	10.24	2.06	10.81	0.24	2.28	2.97	1.96	1.9	4.52	1.55	2.04	0.82	1.07	0.95	0.23	2.6	0.44	0.1	2.32	1.12	2.58	1.34	1.03	17.01
300	6	14	6	no	1	14.38	0.34	1.38	1.83	0.1	0.1	0.31	0.72	0.1	0.95	1.32	1.47	0.31	0.53	0.49	0.1	0.1	1.32	0.74	7.99	2.07	1.7	2.18	0.37	0.51	0.9	1.71	1.09	1.95	0.1	2.03	1.52	0.1	1.55	1.81	2.96	1.81	0.1	6.73	0.52	1.62	1.27	0.26	1.59
300	7	14	6	no	0	547.38	1.42	1.6	0.1	0.1	0.1	0.6199999	0.6599998	0.1	0.1	0.1	6.309999	0.1	5.22	0.1	0.1	0.1	1.37	16.83	16.08	24.2	6.22	0.1	0.8199997	0.1	4.7	0.1	0.5499997	0.1	1.19	0.1	4.7	0.2799997	0.1	5.9	5.66	10.39	3.37	8.42	2.06	7.03	0.1	0.1	6.25
301	1	10	5.9	yes	0	0.1	2.379999	10.75	0.1	10.22	0.1	0.1	0.1	0.1	0.1	43.37	19.76	0.1	8.309999	114.75	92.7	3.379999	0.1	9.58	163.89	86.32	0.1	0.1	0.1	0.1	20.94	0.1	12.85	86.5	0.1	0.1	351.6	0.1	2.199999	57.1	35.68	112.83	0.1	15.55	7.99	43.05	0.1	0.1	0.1
301	5	10	5.9	yes	0	4.72	2.32	4.46	4.65	1.72	12.58	2.67	3.99	1.4	3.18	5.02	6.43	2.06	2.14	1.68	3.18	0.61	2.2	1.33	117.29	11.88	4.03	3.46	1.6	2.39	2.38	2.43	2.69	6.64	10.22	3.35	9.639999	1.68	2.79	2.43	3.05	3.15	0.33	4.74	3.51	2.24	2.25	2.31	5.19
301	6	10	5.9	yes	0	1.94	0.1	1.49	1.66	0.21	3.2	0.1	1.05	0.1	0.82	0.7499999	2.26	0.8	0.2	0.33	0.1	0.1	0.15	0.1	180.09	5.86	2.25	1.62	0.7499999	0.1	0.73	2.03	1.14	1.44	4.68	1.59	6.29	0.1	1.31	0.1	3.54	0.1	0.1	1.81	1.41	3.88	0.78	0.45	2.4
301	7	10	5.9	yes	0	0.1	15.2	3.12	8.24	0.1	0.1099999	4.02	1.06	0.1	0.6700001	0.1	2.33	0.1	0.1	0.1	0.1	0.1	0.1	0.1	57.59	5.7	2	1.93	0.1800001	0.29	0.1	0.5999999	0.1	0.99	5.45	0.53	1.84	0.1	0.1	0.78	6.75	0.8499999	0.1	0.1	5.07	3.84	0.1	0.1099999	3.51
302	1	16	5.9	yes	0	3.07	37.28	6.68	0.77	2.42	0.2099999	1.93	2.61	0.1	10.35	33.86	16.75	3.34	11.83	0.8199999	2.76	0.1	5.26	3.45	6.39	14.64	2.79	19.16	0.8799999	0.4299998	3.17	0.8	0.9400001	6.71	0.5	1.27	8.32	9.129999	1.58	5.52	9.01	3.93	0.1	1.53	15.06	97.34	3.95	2.5	84.61
302	5	16	5.9	yes	0	3.5	2.99	20.78	8.79	0.1	3.19	1.66	3.91	0.1	1.12	2.83	11.95	3.23	1.48	0.1	2.69	0.1	1.98	0.1	15.4	49.07	4.86	4.51	1.72	0.3800001	1.11	0.75	17.85	6.8	1.56	4.76	2.46	3.65	3.8	2.38	14.65	0.24	0.1	0.3500001	8.76	11.49	3.35	5.81	23.7
302	6	16	5.9	yes	0	9.79	7.89	7.52	12.08	5.44	4.75	4.17	6.18	2.56	7.35	11.7	7.37	24.66	4.98	2.04	4.78	1.54	3.78	2.33	17.07	45.72	7.13	7.02	3.58	3.85	43.43	7.59	9.280001	7.08	3.16	9.910001	4.36	6.93	5.24	4.83	18.85	4.69	0.1	4.97	10.67	7.36	5.29	3.87	25.84
304	1	10	6	no	0	5.22	1.44	7.72	3.76	0.41	2.69	2.85	1.31	1.74	2.49	0.63	1.69	0.1	7.9	0.28	1.14	2.38	3.17	9.700001	5.97	24.61	3.65	1.48	6.92	27.48	2.8	2.19	11.15	23.28	4.35	1.63	37.75	14.1	1.1	2.13	5.42	6.4	0.1	1.16	10.36	24.83	4.91	21.78	21.97
304	5	10	6	no	0	2.64	0.1	3.89	1.28	0.1	0.99	1.35	0.1	0.1	0.1	0.1	7.049999	0.1	1.92	0.6699998	0.6299999	0.1	0.6799998	7.96	8.469999	63.93	2.51	0.1	1.51	3.8	1.69	1.64	1.22	2.81	3.07	0.6699998	16.6	1.13	0.6199999	31.59	3.57	5.05	0.1	0.1299999	4.72	65.65	0.1	2.46	5.57
304	6	10	6	no	0	8.48	3.67	9.68	11.02	5.13	420.09	7.38	5.8	5.34	10.73	3.54	4.12	7.78	6.9	4.03	4.11	7.63	5.36	9.89	12.41	13.4	7.36	8.28	11.45	12.59	5.63	9.17	5.1	10.04	4.76	7.91	9.92	7.68	4.66	3.99	6.64	7.5	0.1	3.37	6.98	7.67	4.65	10.35	16.83
304	7	10	6	no	0	5.86	6.22	12.36	3.3	7.57	17.32	4.71	13.82	6.31	10.75	4.95	1.59	9.41	8.42	4.5	3.55	6.91	5.08	13.13	5.54	10.05	3.1	5.2	12.94	0.1	3.87	9.66	4.79	5.13	4.08	5.73	9.66	6.35	2.94	3.14	10.72	5.62	0.1	4.33	9.12	8.24	2.26	0.1	15.66
305	1	7	6.5	no	0	0.1	0.1	0.1	0.1	0.1	0.1	0.1	0.1	0.1	1.88	0.1	0.1	0.1	0.1	0.1	0.1	0.1	0.1	0.1	0.1	5.65	0.1	0.1	0.1	0.1	27.07	0.1	0.1	0.1	0.1	0.1	0.1	0.1	0.1	0.1	0.1	0.1	0.1	0.1	0.1	0.1	58.18	0.1	0.1
305	5	7	6.5	no	0	0.69	2.25	1.91	2.65	0.1	0.36	1.85	40.61	5.08	0.31	7.16	1.18	0.1	5.59	0.57	0.28	9.110001	0.86	3.17	1.54	11.37	3.42	0.77	0.41	1.34	3.71	2.83	2.32	13.38	0.5100001	0.52	1.47	14.12	0.46	0.1	1.37	0.39	0.1	0.5000001	8.42	28.04	0.95	1.61	38.4
305	6	7	6.5	no	0	10.08	0.1	94.09	968.44	0.1	10.23	24.79	146.58	27.54	12.65	8.550001	38.44	20.9	0.1	0.1	21.69	0.1	0.1	0.1	130.86	269.02	215.91	218.81	0.1	1.17	96.94	46.68	0.1	101.82	2.539999	173.97	2.609999	27.69	98.67	0.1	0.1	0.1	0.1	0.1	10.7	0.1	142.59	10.91	0.1
305	7	7	6.5	no	0	7.06	2.43	28.59	17.59	1.21	7.62	4.45	8.129999	3.93	4.5	3.25	5.8	8.16	0.1	0.1	3.21	2.67	2.47	0.1	8.94	20.24	11.75	8.91	5.11	0.1	7.16	2.57	3.62	11.03	2.66	7.98	4.85	4.89	7.65	0.1	6.98	0.1	0.1	0.1	4.57	1.71	6.52	1.38	9.259999
312	5	13	6.5	no	1	1.95	2.35	1.91	1.47	0.1	1.93	1.64	1.47	0.91	1.57	0.1	8.46	0.1700001	0.8200001	0.13	1.87	0.1	75.50999	4.48	3.88	6.55	1.94	1.58	11.95	4.54	1.48	5.26	18.51	16.51	0.73	1.71	19.73	0.6700001	1.17	3.11	3.99	4.05	0.1	6.56	3.04	6.900001	12.88	4.64	3.46
312	6	13	6.5	no	1	2.7	3.63	4.41	4.55	0.4400001	5.26	5.01	3.85	0.1	2.97	2.51	5.73	0.5800002	4.3	0.1	0.1	0.1	3.43	15.26	25.34	21.42	5.8	1.02	2.25	5.5	3.54	0.8800001	8.04	6.14	1.58	1.59	8.89	0.1	5.99	0.1	22.47	8.400001	2.65	11.71	5.1	15.89	0.1	4.15	70.39
312	7	13	6.5	no	0	1.5	0.1	4.11	5.56	0.1	0.1	0.1	4.52	0.1	5.62	2.69	4.29	0.1	0.1	0.1	1.4	0.1	2.63	3.27	8.29	9.139999	5.94	3.94	2.33	14.76	3.3	2.37	4.41	10.91	0.1	3.49	3.06	0.1	3.72	0.1	5.62	2.95	0.1	6.69	4.02	24.1	1.91	10.16	24.02
313	1	16	6.5	no	0	17.25	21.05	77.87	4.22	19.88	87.65	47.2	15.14	28.95	48	28.54	13.95	121.59	39.22	42.97	35.02	79.37	71.89	131.27	10.61	7.22	18.9	34.53	76.79	4.46	27.48	91.4	3.95	111.63	22.31	25.76	59.56	28.34	16.61	13.19	32.27	9.429999	0.12	10.1	22.49	65.86	8.82	4.97	111.73
313	5	16	6.5	no	0	23.34	19.33	60.93	7.19	14.42	70.47	26.75	19.4	22.59	40.94	34.23	12.55	81.01	30.55	35.76	24.55	44.01	73.06001	84.48	15.87	11.33	16.06	33.8	47.01	5.11	21.82	59.62	8.78	52.87	23.68	29.69	198.85	23.23	13.66	13.77	38.07	9.099999	2.68	16.96	22.14	49.98	6.64	6.89	86.36
313	6	16	6.5	no	0	45	27.65	341.05	8.969999	73.67	201.7	172.39	68.26	133.34	140.98	75.58	41.75	311.19	118.29	159.36	300.86	207.36	215.99	330.99	39.75	21.03	68.64	182.23	200.27	15.34	97.11	269.35	13.01	214.74	51.2	134.77	164.62	84.81	84.4	47.24	138.41	30.73	3.68	70.4	86.4	227.74	35.92	20.85	306.6
314	1	13	6.5	no	0	0.1	50.3	0.1	0.1	0.1	0.1	0.1	0.1	0.1	0.1	0.1	0.1	0.1	42.97	0.1	0.1	0.1	43.43999	80.26	119.72	31.6	0.1	0.1	0.1	0.1	14.07	77.48	0.1	17.26	0.1	0.1	40.56	0.1	0.1	0.1	2.599998	13.17	0.1	0.1	0.1	67.79	0.1	0.1	936.6
314	6	13	6.5	no	0	12.22	988.15	15.92	12.16	0.1	0.1	0.1	2.879999	0.1	84.99	0.1	11.35	0.1	8.48	0.1	0.1	0.1	3.059999	18.95	38.59	133.43	1.25	0.7799997	3.82	5.789999	2.83	12.62	4.18	1.08	0.1	64.86	14.43	5.059999	1.62	189.36	71.01	31.38	0.1	15.51	157.5	81.87	0.1	11.47	41.5
314	7	13	6.5	no	0	702.87	80.75	14.6	216.92	119.14	8.23	4.219999	7.110001	9.129999	883.1	0.1	22.87	0.1	51.76	61.46	157.54	24.68	7.41	156.09	135.79	153.4	7.289999	2.29	0.1	812.96	22.05	6.809999	4.76	0.1	5.67	986.58	102.67	3.98	13.38	882.13	47.01	147.95	4.35	57.51	279.9	178.21	0.1	446.47	56.94
318	1	10	6.5	no	0	0.1	0.1	1.37	10.16	0.9000001	0.1	0.1	0.5500002	13.7	0.4700003	0.1	0.5700002	0.1	0.1	0.1	0.1	0.1	0.1	0.1	7.12	9.450001	3.32	4.19	0.1	0.6400003	13.25	0.1	0.1	6.090001	0.1	2.7	0.1	2.23	8.16	0.1	4.73	0.1	0.1	0.1	7.05	0.2800002	1.85	0.1	28.96
318	5	10	6.5	no	0	2.3	4.8	2.92	5.99	3.75	2.78	2.56	3.29	1.71	1.98	2.46	2.02	0.1	2.62	0.7399999	1.84	0.1	5.99	4.61	6.25	14.38	4.38	2.17	0.1	1	11.24	2.52	5.74	4.46	1.91	3.12	2.11	0.1	3.09	1.95	7.31	3.36	0.1	3.23	17.34	8.339999	0.1	1.2	15.78
318	6	10	6.5	no	0	3.19	4.43	2.46	1.56	0.98	2.03	0.4	2.23	0.1	2.47	1.46	6.33	0.2	0.51	0.89	1.61	0.1	0.86	1.42	4.98	5.64	1.64	2.01	1.24	0.1	22.14	1.28	2.43	3.7	0.73	1.93	1.67	0.1	1.64	0.6900001	4.89	1.39	0.1	2.62	8.8	5.71	1	0.49	12.56
318	7	10	6.5	no	0	4.5	11.94	10.66	7.51	5.72	12.58	7.73	11.71	1.38	4.96	2.12	5.81	3.85	12.92	1.32	1.6	0.9	10.6	42.37	84.77	80.63	5.66	4.93	3.12	2.06	20.02	13.3	14.34	6	11.79	1.94	18.66	5.75	4.52	2.23	14.02	12.49	5.14	7.46	11.55	16.15	1.73	2.66	36.67
320	1	10	12.4	yes	0	4.26	8.19	6.03	11.82	0.97	7.15	2.62	3.41	2.53	2.57	1.28	3.77	2	1.13	0.85	1.93	0.9400001	2.84	2.51	6.01	16.21	6.43	5.71	2.07	2.71	4.93	5.23	6.04	5.27	4.04	5.19	4.77	3.82	6.79	2.28	15.87	2.99	0.67	6.6	9.03	2.59	30.48	3.13	21.62
320	5	10	12.4	yes	0	4.01	1.03	4.99	4.34	1.04	6.75	0.8599999	4.34	0.3599999	2.72	3.08	5.7	2.06	0.4400001	0.1	1.18	0.1	2.41	0.1	6.08	12.1	2.6	2.62	1.17	6.72	2.29	3.87	1.58	3.88	1.81	3.52	1.48	0.8499999	3.9	0.54	2.18	12.65	0.1	3.2	1.78	0.78	5.53	3.28	17.87
320	6	10	12.4	yes	0	4.59	0.1	2.81	4.78	0.1	4.72	0.1	1.18	0.1	3.39	10.65	3.21	0.1	0.1	0.1	0.1	0.1	0.1	2.52	8.61	8.67	2.66	0.1	0.1	0.1	6.43	0.1	3.17	0.1	0.1	0.1	14.93	0.1	2.2	0.3	0.1	1.85	0.1	3.46	2.72	3.99	1.81	0.1	5.6
320	7	10	12.4	yes	0	1.4	0.1	0.1	2.36	0.1	0.1	0.1	1.45	0.1	0.1	0.3400002	0.1	0.1	0.1	0.1	0.1	0.1	2.74	4.57	5.36	5.17	0.1199999	0.1300001	0.1	0.1	2.41	0.1	5.62	4.42	0.1	2.32	4.1	0.1	0.1	0.1	1.62	2.34	1.47	13.3	1.99	9.280001	0.1	0.1	0.1
322	1	7	4	NA	0	13.13	3.66	0.1	0.1	0.1	8.75	0.1	0.1	0.1	0.1	0.1	0.1	0.1	0.1	0.1	0.1	0.1	0.1	86.65	205.3	122.32	0.1	0.1	0.1	0.1	10.63	0.1	0.1	0.1	0.1	0.1	43.09	0.1	0.1	0.1	0.1	6.450001	0.1	0.1	0.1	17.64	0.1	0.1	259.48
322	6	7	4	NA	0	3.210001	21.14	10.76	993.65	2.07	4.65	0.1	2.05	0.1	0.1	0.1	10.16	0.1	11.44	0.1	0.1	0.1	2.36	26.46	47.94	32.7	7.210001	0.1	0.1	2.61	7.960001	0.1	2.32	3.920001	4.32	0.1	40.64	1.14	0.8099999	90.2	9.84	19.1	4.36	8.530001	3.95	31.71	48.56	0.1	113.19
322	7	7	4	NA	0	7.61	86.85	7.41	66.49	0.3499999	1.88	1.1	24.6	1.86	6.67	14.29	2.16	1.4	1.65	0.1600001	1.43	1.12	2.12	1.42	5.95	14.34	6.17	5.99	2.54	1.51	3.32	8.36	3.39	12.42	3.41	4.28	19.21	2.08	2.53	5.53	3.54	1.36	0.1	2.52	4.61	4.69	3.19	1.44	63.39
323	1	16	3.8	yes	0	4.69	1	11.4	9.179999	0.1	0.1	2.55	20.52	0.1	2.82	1.89	2.36	0.54	2.84	0.1	5.58	0.1	1.4	0.1	13.21	31.3	7.11	4.24	0.1299996	4.4	2.56	7.02	3.66	8.58	8.929999	4.49	5.59	3.62	6.139999	13.79	8.65	3.21	0.1	1.6	10.27	8.37	5.54	6.94	13.79
323	5	16	3.8	yes	0	0.1	0.1	10.64	4.53	0.1	0.3100002	0.5800002	0.22	0.1	1.54	0.1	0.3500001	1.3	0.1	0.4000001	0.97	0.1	1.79	0.97	6.860001	11.03	2.5	1.78	0.1	1.28	0.1	0.1	17.24	5.29	5.320001	0.3	39.74	1.27	0.1	0.5900002	1.26	0.1	0.1	0.1	2.89	5.12	0.8900001	1.04	51.69
323	6	16	3.8	yes	0	7.36	3.24	16.56	46.25	2.51	8.85	6.81	15.33	7.05	7.18	23.73	11.71	6.93	4.36	0.6300001	6.460001	2.23	6.88	2.17	28.85	48.83	32.68	26.89	5.95	9.280001	18.29	20.33	19.13	14.87	5.54	20	4.94	8.610001	11.83	4.64	12.49	10.03	0.1	11.39	11.21	8.66	13.81	7.69	18.98
323	7	16	3.8	yes	0	2.56	2.19	4.63	5.62	1.4	1.51	1.19	2.1	0.67	2	4.28	57.75	2.31	1.14	1.06	1.6	0.23	2.06	8.11	5.3	11.57	3.26	3.02	1.36	2.24	3.37	4.06	1.88	2.29	3	2.97	2.83	0.95	3.47	1.08	5.95	2.85	0.1	2.57	2.95	2.39	1.78	1.94	5.84
324	1	8	3.7	yes	0	3.47	4.65	10.3	2.3	1.26	4.5	5.52	4.84	2.35	5.2	2.07	5.82	4.15	2.02	3.25	7.29	4.89	8.26	10.13	8.33	9.59	7.36	3.88	18.66	2.42	5.37	7.51	3.32	9.02	3.83	4.44	13.21	2.97	3.21	6.33	8.379999	2.69	0.1	1.96	15.48	15.17	2.49	4.51	14.93
324	5	8	3.7	yes	0	0.1	0.1	0.76	0.1	91.87	0.1	0.1	0.33	8.5	0.1	0.1	0.1	0.21	0.1	0.39	1.64	0.1	0.1	0.1	1.79	9.74	0.64	0.51	0.72	0.1	0.1	9.25	0.1	0.1	0.1	0.1	0.51	0.1	0.1	0.1	0.1	0.1	0.1	0.21	0.1	0.1	0.1	0.1	0.28
324	6	8	3.7	yes	0	0.1	0.5899999	0.1	4.18	88.25	0.1	0.1	0.1	3.62	0.1	0.3799999	7.5	0.1	0.1	0.1	0.1	0.1	0.1	0.1	1.22	14.2	0.2299998	1.53	0.1	0.1	0.1	34.71	3.19	3.21	0.1	0.8599999	0.1	0.6099999	2.11	0.1	0.1	0.1	0.1	0.9599998	0.1	3.53	8.509999	0.1	6.37
324	7	8	3.7	yes	0	2.77	11.8	1.7	3.3	38.59	0.96	1.05	2.04	1.83	1.45	1.69	2.61	0.9300001	0.84	0.73	1	0.1	1.18	1	2.69	7.81	2.02	2.11	3.57	1.45	1.82	18.47	5.53	3.62	0.91	1.81	2.7	1.75	2.32	1.89	1.94	1.9	0.14	2.25	2.25	4.72	1.89	1.94	2.77
327	1	7	3.1	yes	0	40.84	1.370003	45.03	964.9	114.33	13.47	14.86	74.29	8.800003	0.1	89.06001	16.22	7.810001	15.91	0.1	8.080002	0.1	78.1	964.9	964.9	171.12	64.69	84.18	0.1	0.1	90.53	10.49	26.71	57.6	5.200001	38.71	27.16	3.77	39.61	50.56001	14.27	57.76	0.1	42.71	13.57	12.22	384.16	0.1	964.9
327	5	7	3.1	yes	0	7.960001	38.54	7.59	5.8	3.62	4.74	2.85	3.5	1.63	4.83	0.1	2.71	0.67	0.9599999	5.04	1.64	4.48	5.82	6.33	8.96	21.89	3.92	3	0.92	1.93	9.28	7.17	16.75	29.83	2.57	4.85	4.36	1.62	3.23	1.76	10.71	6.82	0.1	4.17	3.65	3.56	1.18	1.19	5.95
327	6	7	3.1	yes	0	10.01	17	29.18	5.05	5.83	19.75	27.92	5.76	8.99	9.62	21.04	6.09	31.57	10.42	15.57	6.4	40.96	11.89	36.97	14.83	35.97	5.41	6.42	16.13	1.65	8.11	30.02	29.14	44.72	4.99	4.75	8.44	15.69	4.69	3.18	17.02	3.75	0.1	50.82	5.13	35.83	3.45	1.35	62.83
327	7	7	3.1	yes	0	12.31	3.07	67.8	14.65	2.52	42.02	10.84	3.6	7.45	5.45	6.33	13.34	14.28	4	4.61	3.2	16.64	12.96	17.86	6.14	20.84	7.55	10.51	7.08	1.38	7.84	13.26	24	24.41	1.89	6.97	6.19	6.75	2.31	1.68	9.030001	1.55	0.1	2.05	3.16	13.71	2.39	1.84	66.79
329	1	16	3.6	yes	0	3.94	1.46	3.02	5.25	2.91	41.88	5.23	2.26	1.44	4.79	3.77	1.91	9.02	3.68	2.17	2.16	5.76	2.53	1.69	45.35	6.03	2.99	3.02	10.82	1.21	2.03	7.22	15.21	2.05	2.35	2.08	7.36	3.08	11.37	2.52	3.67	4.97	0.1	9.06	3.88	5.18	1.94	1.79	15.52
329	5	16	3.6	yes	0	0.99	0.89	1.81	1.62	0.71	3.24	0.61	1.08	0.53	1.38	1.35	0.1	1.57	0.57	0.76	0.91	0.1	0.38	0.1	18.38	5.22	1.28	3.84	2.96	1.17	0.9499999	2.21	21.6	0.67	0.9499999	0.9	1.6	0.72	2.63	0.9299999	1.64	3.35	0.1	3.25	0.99	2.61	5.52	0.9399999	12.85
329	6	16	3.6	yes	0	1.5	0.8200001	1.24	0.11	0.48	3.47	2.78	1.12	0.1	1.8	1.57	6.6	0.19	0.1	0.8100001	0.48	0.1	0.21	0.1	8.24	18.01	0.91	1.14	1.25	0.34	0.97	0.71	5.57	1.14	1.39	1.13	1.24	0.1	2.41	0.1	2.47	0.5	0.1	2.56	9.42	2.95	1.31	0.47	8.86
332	1	13	2.9	no	0	10.13	6.9	8.360001	5.6	3.84	4.69	5.32	3.28	0.1	2.37	25.37	84.72	0.46	10.74	0.4700003	0.1	0.1	10.11	21.7	36.24	28.69	4.31	1.57	0.1	1.84	10.68	1.52	6.95	139.87	3.78	5.49	15.31	0.1	5.16	2.78	20.28	14.3	3.8	11.27	7.14	13.75	0.1	0.5100002	29.19
332	5	13	2.9	no	0	52.99	0.1	62.51	44.64	0.1	19.34	17.86	84.34	0.1	4.860001	35	1.09	60.29	0.1	0.1	2.880001	0.1	14.75	0.1	78.44	117.68	67.28	58.8	0.1	0.1	0.1	5.709999	0.1	265.75	0.1	66.88	4.720001	0.1	3.66	0.1	0.1	0.1	0.1	0.1	0.1	0.1	7.509998	0.1	14.18
332	6	13	2.9	no	0	11.4	1.17	13.11	20.65	0.8199999	5.74	5.05	7.52	3.85	6.98	7.28	8.16	7.65	0.4899998	0.1	5.6	0.6999998	3.64	1.03	15.35	26.06	18.77	11.86	3.72	5.97	7.01	4.65	2.94	65.46	2.09	14.57	3.65	3.97	9.78	10.69	7.16	3.06	1.49	4.25	11.72	7.559999	6.45	6.98	6.39
332	7	13	2.9	no	0	5.16	0.83	5.97	5.32	0.65	11.71	1.54	2.95	1.4	2.06	2.87	3.17	3.28	0.58	0.5	2.6	0.66	4.7	1.85	4.2	7.81	6.55	3.41	1.9	2.71	2.36	2.02	0.9299999	22.54	1.36	4.16	1.47	1.43	3.51	4.38	3.07	2.06	0.22	1.85	7.21	4.71	1.41	2.64	12.2
337	1	12	2.9	no	0	4.3	1.47	1.29	3.33	0.7499999	0.86	41.49	2.11	0.7499999	0.36	4.2	4.06	0.41	1.54	0.9	0.72	0.57	1.46	0.1	3.91	6.92	2.06	1.2	0.1	1.48	2.52	6.29	1.72	14.22	1.88	1.56	1.59	0.7599999	0.85	0.7499999	1.81	2.32	1.89	0.81	12.61	4.97	1.57	0.44	20.19
337	5	12	2.9	no	0	24.64	1.15	30.15	178.84	0.1	9.98	38.54	41.98	12.85	7.78	21.1	14.36	15.08	2.12	0.1	9.48	1.81	7.32	1.59	31.31	79.35	54.88	56.37	4.91	3.48	30.36	191.96	9.92	36.76	7.02	51.26	3.21	13.68	25.08	1.04	2.84	4.44	0.1	0.1	5.78	0.1	28.19	3.76	11.28
337	6	12	2.9	no	0	5.08	3.51	6.88	4.34	0.4300001	4.57	11.76	2.42	0.3200001	4.86	1.93	2.32	2.16	1.02	0.63	0.5500001	0.1	2.55	0.59	4.24	10.55	4.95	3.49	0.25	1.01	2.14	40.44	12.52	5.18	2.4	3.77	2.51	1.76	2.11	0.1	2.47	3.72	4.85	1.9	2.35	12.43	2.7	0.7900001	5.83
337	7	12	2.9	no	0	5.22	4.14	34.39	10.48	0.1200001	8.46	10.38	7.03	1.4	6.92	2.88	7.54	1.88	1.56	0.3499999	3.77	0.4000001	2.86	6.09	17.49	13.98	24.83	129.39	3.14	11.15	5.02	15.97	95.46	7.33	3.76	9.57	27.88	2.75	5.93	1.64	15.74	4.92	0.1099999	26.56	8.09	2.05	2.54	9.19	7.08
341	1	14	1	no	0	0.3399999	5.49	2.31	3.3	0.29	0.1599998	0.6799998	4.96	0.1	0.9399998	4.41	1.62	2.1	0.1	0.1	0.1	0.1	0.1	1.48	7.68	15.14	3.46	2.39	7.07	1.09	2.43	0.28	225.94	19.58	0.1	4.95	1.98	0.1	0.77	0.1	6.98	0.3699999	0.1	3.55	3.54	0.3399999	1.03	0.3	11.17
341	5	14	1	no	0	2.28	5.33	5.51	4.25	0.1	1.45	2.03	3.16	0.59	1.08	3.19	1.83	1.52	0.38	0.1900001	0.89	0.1	0.84	2.37	5.46	28.36	2.28	1.43	1.77	0.49	2.15	1.58	87.58	14.16	3.67	2.58	1.37	0.88	1.83	2.01	10.74	3.49	0.45	2.47	2.19	4.23	1.52	1.19	3.68
341	6	14	1	no	0	2.06	5.2	10.28	3.32	0.6099999	0.1	3.26	5.09	0.4799999	5.13	3	2.41	0.8299999	1.55	2.5	3.67	0.1	1.32	0.76	13.23	9.92	6.97	1.54	1.43	5.63	2.58	1.96	15.83	11.69	1.89	3.45	18.95	0.8599999	3.96	7.01	9.26	2.85	0.1	9.8	5.81	6.26	4.73	8.48	10.9
342	1	13	1.2	yes	0	14.8	997.76	11.44	24.59	1.32	14.48	7.02	16.45	5.87	6.08	6.68	7.24	4.9	2.07	1	6.29	1.85	46.43	0.1800001	17.22	15.28	14.88	14.46	3.61	3.01	12.4	12.21	5.45	10.85	5.32	14.47	6.87	5.6	16.27	4.17	4.24	9.860001	4.71	3.8	6.070001	1.84	18.3	4.5	5.3
342	5	13	1.2	yes	0	6.03	6.1	28.89	3.09	0.92	2.48	2.76	2.65	1.42	2.22	1.86	3.66	1.81	1.87	1.36	1.79	0.5	3.13	2.53	4.17	7.41	2.93	3.28	1.44	1.31	3.85	2.69	5.03	3.05	2.39	1.98	13.94	1.92	8.099999	1.2	3.99	3.56	0.41	2.36	2.03	2.89	3.47	0.1	10.56
342	6	13	1.2	yes	0	4.47	7.63	7.17	9.599999	4.39	6.02	12.84	6.54	2.04	3.95	2.88	4.22	0.49	9.049999	1.68	2.7	0.1	6.35	19.86	18.39	12.31	4.23	4.66	1.12	2.67	6.78	11.31	6.5	13.01	5.42	3.49	8.25	4.96	32.52	5.38	9.82	23.64	3.32	10.54	12.97	25.24	11.17	2.87	11.78
342	7	13	1.2	yes	0	0.1	4.53	4.95	4.26	2.19	3.43	7.97	2.51	0.1	0.1	0.1	1.24	0.1	4.83	0.1	0.1	0.1	4.98	21.88	12.9	8.58	2.89	2.15	0.1	0.1	5.09	3.59	100.79	17.06	5.86	0.1	4.23	0.1	15.86	0.1	8.45	19.36	0.1	89.84	7.71	84.31001	3.54	0.1	2.24
343	1	16	1.1	no	0	0.63	7.21	2.17	1.98	3.44	0.1	0.1	1.66	0.1	0.6799999	1.07	3.65	0.1	5.73	0.1	0.1	0.1	1.52	0.1	1.84	2.88	0.1	0.75	0.1	2.11	0.35	1.33	0.86	4.6	0.61	0.1	145.53	4.88	0.48	0.26	3.46	0.1	0.1	0.9	1.35	4.72	0.79	1.85	0.25
343	5	16	1.1	no	0	2.21	13.59	2.3	1.51	8.15	0.15	0.44	1.34	2.23	0.67	0.16	7.02	0.19	2.63	0.1	0.23	0.1	0.6200001	0.7300001	2.29	25.74	1.21	1.47	0.1	2.93	1.9	1.92	3.94	3.07	1.44	1.45	187.27	1.47	2.2	0.1	0.77	0.3800001	0.1	1.53	2.84	5.14	0.2	1.82	0.8
343	6	16	1.1	no	0	6.84	4.97	6.59	27.81	6.05	6.35	5.5	10.91	7.12	6.69	4.93	8.86	5.89	4.66	2.49	6.53	1.77	4.75	3.89	15.29	24.74	140.44	12.92	4.62	5.86	9.79	6.88	7.47	15.51	4.82	12.95	203.72	6.17	9.74	3.28	5.6	4.7	0.1	7.21	5.89	4.1	7.23	6.83	3.61
346	1	8	1	no	0	12.78	5.599999	996.74	2.36	9.389999	3.06	0.1	2.38	11.08	1.5	0.1	2.11	0.1	2.07	0.1	0.1	0.1	6.24	1.14	10.09	21.12	3.7	1.01	0.1	1.83	0.6099999	0.5999999	0.54	996.74	0.1300001	0.1	3.24	2.14	1.19	0.1	8.59	14.63	0.1	2.86	1.56	15.54	15.32	1.62	5.38
346	5	8	1	no	0	4.71	0.1	10.27	3.71	0.1	0.8099999	2.36	0.8799999	3.91	0.1	0.1	5.33	0.1	0.1	0.1	0.1	0.1	7.26	16.24	2.14	18.9	2.28	0.73	0.1	0.1	0.1	2.03	4.19	112.36	6.32	1.39	1.42	0.1	1.57	0.1	4.15	0.8399999	0.1	0.1	0.1	6.8	1.07	0.1	7.14
346	6	8	1	no	0	14.23	12.47	7.9	11.89	1.97	12.2	5.51	7.16	4.53	5.41	3.36	23.63	2.13	1.79	0.9599999	3.87	0.1	53.84	8.21	8.19	13.19	7.83	8.16	2.89	2.77	8.42	3.28	14.35	23.91	4.17	8.049999	10.23	3.93	6.89	6.83	13.27	3.77	0.1	3.54	7.46	11.01	3.85	3.95	6.08
347	1	10	1.2	no	0	3.47	4.22	1.41	4.68	0.6199999	12.75	3.12	4.17	2.77	2.13	2.21	3.29	0.2500001	1.21	1.01	1.46	0.5000001	2.18	0.1	6.72	27.59	4.49	3.75	0.1	1.2	5.11	3.96	133.37	31.41	1.54	4.1	7.59	3.64	1.59	2.26	3.35	0.67	0.1	4	3.27	4.11	1.2	1.63	54.37
347	5	10	1.2	no	0	1.8	1.8	1.67	6.02	0.1	0.22	0.6600001	1.33	2.69	0.29	14.06	1.29	0.75	0.1	0.1	0.6199999	0.1	10.81	0.1	3.32	21.73	10.18	1.77	0.1	0.25	0.53	8.639999	194.41	25.93	0.3299999	8.179999	3.37	2.26	1.15	0.8199999	0.6499999	0.1	0.1	0.1	0.29	1.06	0.1	0.3499999	20.59
347	6	10	1.2	no	0	3.43	1.06	5.78	17.59	0.6899999	2.07	2.25	8.809999	5.1	3.29	1.61	4.51	2.29	1.76	0.28	2.72	1.01	5.1	0.28	18.2	14.03	9.58	8.09	1.72	1.51	8.02	28.38	6.28	31.14	2.66	8.709999	2.3	4.01	6.07	2.46	4.03	1.68	0.1	1.52	5.32	4.24	5.43	3.37	4.58
349	5	16	0.4	no	0	2.4	1.92	2.96	5.72	2.4	0.47	0.1	1.6	0.7200001	1.79	0.1	1.33	0.63	0.1	0.1	0.1	0.1	3.98	1.37	3.63	7.87	3.33	2.02	0.48	0.48	0.62	0.62	132.1	1.54	4.53	0.45	3.58	0.1900001	2.26	1.25	0.8100001	1.71	0.1	0.61	1.65	0.9399999	1.72	0.6	0.1
349	6	16	0.4	no	0	7.23	2.83	1.58	1.92	0.79	0.39	0.6799999	1.61	0.1	1.47	1.52	0.1	0.1	0.1	0.31	0.25	0.1	3.11	1.12	4.82	3.13	2.12	0.55	0.1	1.15	0.1	1.72	4.57	0.1	1.87	0.89	5.2	0.1	0.9	0.1	2.98	2.66	0.1	2.69	2.13	3.84	0.9599999	0.1	1.56
351	5	7	0.3	no	0	0.4599996	0.1	6.15	3.44	995.22	3.09	0.1	3.44	55.61	0.1	2.68	0.9499998	0.1	6.789999	0.1	0.1	0.1	1.89	0.8399997	59.97	14.29	3.97	2.4	8.74	0.1	0.1	0.1	8.02	12.94	0.1	2.72	26.56	9.219999	2.1	0.1	0.8199997	0.1	0.1	0.1	16.09	50.49	9.389999	0.1	14.63
351	6	7	0.3	no	0	1.45	2.21	3.55	3.91	507.21	1.1	3.25	2.81	27.87	3.45	2.92	3.88	1.03	6.31	0.83	2.08	0.1	1.93	1.35	18.11	7.51	4.6	3.79	2.51	3.24	1.28	4.51	3.74	3.32	1.81	3.49	3.69	9.9	3.21	1.33	3.45	2.35	0.1	12.26	16.74	36.3	2.53	2.94	2.98
355	1	11	0.9	yes	0	0.1	0.1	1.22	3.5	0.1	31.79	0.1	13.59	0.1	0.1	0.64	0.1	0.1	9	0.1	0.1	0.1	0.9299999	0.1	4.36	7.29	8.39	0.5	0.1	0.64	0.64	0.23	11.98	7.41	0.72	0.24	0.52	1.38	4.05	0.9299999	0.89	0.1	0.1	0.1	1.1	2.44	4.94	0.1	4.84
355	5	11	0.9	yes	0	1.54	0.71	4.17	6.53	0.1	3.77	0.35	3.42	1.61	1.15	0.1	2.71	1.77	0.52	0.17	0.1	0.1	3.17	1.14	4.85	9.96	6.62	3.57	1.11	1.04	2.33	1.53	7.32	4.01	0.1	3.86	1.3	1.55	3.28	4.75	2.04	0.1	0.1	0.31	1.06	0.1	2.65	2.1	4.52
355	6	11	0.9	yes	0	0.35	1.14	0.1	0.28	0.1	0.29	0.1	0.71	0.1	0.19	0.52	0.4899999	0.1	0.1	0.1	0.1	0.1	0.1	0.35	1.51	3.68	0.9899999	0.79	0.1	0.1	2.15	3.5	1.29	1.05	0.1	1.45	0.4	0.1	0.21	0.1	0.24	0.1	0.1	0.8	0.1	0.7	0.41	0.1	31.6
357	1	13	1.2	no	0	0.1	3.04	3.46	5.22	0.1	2.25	0.1	8.059999	1.35	3.78	1.48	1.51	0.1	0.1	0.1	0.1	3.89	0.24	0.1	136.97	7.04	17.93	3.25	0.8799999	0.1	2.59	2.33	7.349999	20.78	30.76	1.29	17.4	0.1	2.23	0.1	2.07	2.73	18.53	1.66	1.18	12.92	2.83	0.1	3.66
357	5	13	1.2	no	0	5.94	2.41	3.73	4.81	2.39	4.1	1.9	5.04	0.8	4.47	3.82	1.78	1.72	1.7	2.3	2.95	0.75	3.11	0.9	25.43	12.28	8.86	3.02	2.18	2.25	1.93	3.05	3.63	7.18	2.56	2.38	6.43	1.23	3.72	2.17	3.38	5.02	7.87	5.14	3.65	2.33	4.42	1.83	2.72
357	7	13	1.2	no	0	1.92	4.3	1.51	4.69	70.29	1.5	1.77	3.38	3.32	3.66	3.27	1.75	1.6	1.74	1.73	1.98	0.1	2.41	2.08	6.31	10.24	2.04	2.31	4.1	1.49	2.34	15.85	7.52	3.18	3.22	2.98	103.93	1.12	2.55	0.97	6.44	3.29	2.61	5.65	4.75	1.94	4.72	1.57	10.99
358	1	8	1.1	no	0	6.08	77.88	11.89	18.87	0.1	13.3	3.03	4	1	4.66	9.66	5.860001	0.3600001	7.09	2.4	2.67	0.1	5.62	15.57	8.71	30.4	5.16	4.68	14.56	17.88	4.92	227.5	5.67	8.900001	4.7	4.51	19.94	9.16	4.940001	0.9400001	6.070001	10.56	0.3300002	3.65	42.82	7.59	26.59	11.2	33.46
358	5	8	1.1	no	1	4.16	11.94	4.4	4.29	1.6	1.59	0.7	2.96	3.35	1.71	1.46	3.12	1.01	2.25	0.42	0.1	0.73	2.48	16.05	4.14	22.38	3.97	2.75	2.02	2.05	2.67	13.25	8.629999	7.1	1.87	2.77	5.73	4.31	13.95	1.21	7.43	3.62	0.1	1.71	7.46	5.5	4.46	1.39	28.61
358	6	8	1.1	no	0	4.34	8.469999	8.83	13.23	11.31	5.67	2.91	10.76	2.95	3.42	28.41	8.99	1.03	0.3699999	0.1	3.18	1.06	1.88	12.99	12.04	24.76	14.37	10.47	10.15	1.27	6.44	12.03	6.09	11.22	5.96	7.539999	8.440001	2.35	20.81	0.5700002	4.85	25.31	0.1	2.64	11.61	1.06	5.039999	1.59	23.41
360	1	8	1	no	0	2.67	2.66	2.62	2.5	0.79	4.73	0.71	6.69	1.05	0.1	14.68	3.43	0.1	4.05	0.1	0.1	0.1	2.75	9.35	14.16	8.950001	2.68	1.93	0.1	0.24	4.94	0.1	26.88	2.23	1.68	0.1	6.9	2.01	0.1	0.1	8.959999	5.12	0.1	7.21	3.2	5.8	2.14	0.1	3.7
360	5	8	1	no	0	3.21	0.84	3.79	6.2	1.44	3.77	1.06	34.21	1.94	2.55	2.66	6.37	1.58	1.29	1.18	0.1	0.1	2.23	1.53	4.31	8.059999	4.36	3.09	3.05	1.91	2.43	2.11	10.6	4.36	0.41	2.88	2.21	1.98	1.54	1.62	2.55	1.44	0.1	1.81	1.96	4.37	2.86	0.81	6.16
360	6	8	1	no	0	6.4	2.62	2.36	5.84	1.7	1.78	1.2	30.06	5.16	2.26	4.93	2.55	1.79	1.88	2.43	1.66	0.1	1.69	3.4	5.97	6.6	3.86	3.13	3.21	2.56	4.73	3.79	7.87	4.75	3.39	4.28	2.01	2.04	3.29	2.1	3.45	1.67	0.1	13.1	4.7	3.1	3.12	1.7	6.43
361	5	17	1	no	0	993.9	1.85	18.28	12.56	5.03	33.7	9	14.75	1.37	4.65	11.69	5.34	19.57	0.9900002	0.1	4.33	0.5	21.04	4.06	17.8	52.15	14.48	12.38	7.29	1.14	2.06	10.12	6.84	22.39	3.35	15.03	11.94	1.66	46.43	1.67	10.71	0.1	0.1	4.66	0.6500001	3.9	6.6	0.1	21.95
361	6	17	1	no	0	257.73	10.92	7.66	3.34	1.9	12.55	5.22	9.530001	1.17	9.73	1.97	7.210001	7.57	1.02	0.79	2.13	2.77	9.809999	13.06	7.94	39.39	5.78	5.27	5.81	0.1500001	5.72	8.59	28.19	12.26	0.5700002	7.12	10.43	0.45	12.2	1.8	36.56	1.91	0.9300003	14.26	8.139999	9.889999	2.79	0.6800003	4.39
361	7	17	1	no	0	57.65	2.56	7.2	3.87	1.07	4.89	3.95	3.6	1.17	3.46	2.18	2.68	4.22	0.1	1.67	1.91	2.95	5.9	3.52	3.85	17.13	4.29	4	4.21	1.85	3.27	3.87	8.65	7.17	2.07	5.13	5.8	1.95	5.54	2.76	16.67	2.3	0.1	2.44	5.83	4.02	2.47	1.76	2.03
363	1	12	1.1	yes	0	0.1	5.360001	0.1	0.1	0.1	0.1	0.54	0.1	0.1	0.1	0.1	0.1	0.1	0.1	5.55	0.1	0.1	0.1	0.1	0.1	0.1	0.1	0.1	0.1	0.1	5.51	0.1	0.1	0.1	0.1	0.1	0.1	0.1	0.1	0.1	0.1	0.1	0.1	0.1	0.1	0.1	0.1	0.1	127.72
363	5	12	1.1	yes	0	5.62	0.3	5.969999	2.02	0.1	56.77	2.6	22.02	0.1	1.35	4.37	1.71	3.3	0.1	0.1	0.1	0.1	1.31	1.67	4.42	14.76	3.03	1.55	0.1	0.1	5.34	0.1	0.1	4.75	9.96	3.57	5.36	0.22	0.9799998	38.07	0.1	0.1	0.1	0.1	0.1	0.3099999	0.1	0.1	95.55
363	6	12	1.1	yes	0	2.31	2.81	3.63	5.14	2	36.04	1.9	9.77	1.1	2.36	3.25	4.3	2.55	6.81	0.92	1.72	0.1	2.06	12.94	5.02	9.429999	3.65	2.15	2.1	2.02	3.57	2	26.02	4.61	7.71	3.55	2.01	8.94	2.28	10.17	2.88	1.55	0.1	3.33	5.93	6.14	192.93	0.1	13.08
363	7	12	1.1	yes	0	0.68	0.1	0.8799999	1.31	0.1	11.38	0.1	3.67	0.1	0.2	0.72	1.54	0.52	0.4899999	0.1	0.1	0.4999999	0.22	1.07	0.83	2.4	0.9	0.58	0.1	0.6399999	1.93	0.6199999	1.36	0.65	3.74	1.01	0.22	1.11	0.1	1.61	0.34	0.21	0.1	0.1	0.3	1.08	61.77	0.82	4.35
364	1	13	1.2	yes	0	10.83	32.31	30.98	6.910001	22.47	30.86	9.7	3.96	0.1	0.1	3.05	24.47	19.81	62.9	14.62	0.1	13.47	27.3	100.59	124.73	120.87	3.88	3.48	6.63	204.49	17.94	21.99	9.760001	15.47	8.44	0.1	49.68	93.82	20.8	33.14	24.12	171.28	6.98	41.32	23.95	34.77	0.1	121.18	138.89
364	5	13	1.2	yes	0	19.35	12.99	63.33	6.19	14.95	62.96	88.54	57.01	27.1	24.68	53.93	12.24	152.65	43.75	48.13	34.24	95.87	57.48	160.24	34.98	32.2	20.42	32.84	95.74	48.3	16.84	97.21	0.1	62.61	14.83	17.8	78.74	38.65	16.41	13.79	194.44	6.1	0.1	20.33	24.09	114.21	10.98	28.23	164.22
364	6	13	1.2	yes	0	38.96	28.31	155.23	4.88	28.3	101.14	104.34	41.54	35.21	71.78	111.27	17.72	212.2	54.88	68.6	53.28	126.96	72.7	246.12	17.79	23.13	31.97	64.37	134.61	28.82	42.67	175.92	2.26	94.24	21.2	29.52	104.01	49.5	32.44	26.36	109.64	10.42	2.4	37.3	26.55	150.43	11.24	23.57	199.8
365	5	8	0.7	no	0	5.97	12.69	8.58	7.69	1.35	4.81	6.41	3.65	2.52	3.2	0.85	8.58	4.28	0.9599999	0.62	2.16	0.84	2.46	0.75	9.929999	16.25	8.17	7.82	3.19	3.03	3.96	4.15	3.84	9.21	1.99	7.74	23.55	2.72	9.71	1.66	2.98	3.1	0.1	0.9	1.37	0.85	4.67	3.42	16.94
365	6	8	0.7	no	0	11.53	0.1800003	62.59	68.56001	0.1	4.01	12.43	32.91	7.49	11.13	6.35	14.3	7.96	0.1	0.1	7.85	0.1	69.99001	4.58	23.82	39.14	30.21	35.86	7.08	5.54	20.61	49.3	12.48	22.62	2.34	31.22	15.44	5.66	23.33	1.45	6.360001	0.5800004	0.1	12.78	16.5	1.22	14.57	5.96	6.09
369	1	11	0.6	yes	0	0.1	3.06	0.1	2.34	8.01	0.1	0.1	1.25	0.1	0.1	0.1	0.16	0.1	0.1	0.1	0.1	1.03	0.1	0.1	2.84	4.1	0.42	0.37	0.1	0.1	2.52	3.29	4.24	7.71	0.1	0.6	1.24	0.1	0.1	0.1	1.39	1.86	0.7700001	0.1999999	0.7299999	0.1	19.21	0.1	0.3
369	5	11	0.6	yes	0	8.66	10.82	17.25	15.49	1.27	11.8	7.639999	18.02	7.759999	6.98	5.91	7.36	7.73	4.33	2.86	6.57	1.28	12.51	10.48	18.96	30.72	17.35	15.09	6.54	3.87	8.25	11.33	30.28	14.59	3.93	17.97	14.68	6.309999	5.9	5.96	11.79	1.37	0.1	8.15	6.139999	2.53	16.4	3.17	2.08
369	6	11	0.6	yes	0	6.58	11.04	12.04	17.99	2.48	6.31	6.68	13.2	5.37	8.469999	4.72	9.799999	4.38	2.92	2.68	6.32	2.56	3.8	27.9	12.8	21.97	11.78	13.33	4.25	4.95	12.05	22.08	25.74	10.19	3.9	13.93	8.74	4.96	9.46	3.6	13.89	3.61	3.7	8.66	9.469999	5.29	7.71	4.94	4.69
369	7	11	0.6	yes	0	3.71	10.26	12.52	5.45	1.95	4.52	4.54	11.66	0.1	8.559999	4.78	4.37	2.34	7.9	2.41	2.11	0.1	3.01	20.28	10.34	14.68	6.61	4.82	0.1	11.07	6	3.56	22.03	9.16	0.91	6.24	70.37	8.2	5.28	1.3	17.29	4.4	3.62	11.68	7.58	6.58	6.63	9.41	2.72
372	5	17	0.5	no	0	3.98	5.44	10.42	7.88	0.1	3.45	3.77	5.9	5.15	12.19	1.93	4.44	3.2	6.72	0.1	4.04	2.94	7.53	8.27	6.55	8.759999	7.57	5.59	6.28	4.98	4.47	4.69	6.69	15.54	8.259999	7.84	4.62	11.72	5.73	0.1	4.89	1.28	0.1	85.14	8.17	13.94	1.82	4.14	25.51
372	6	17	0.5	no	0	5.89	0.1	0.1	0.1	0.1	0.1	0.1	0.1	0.82	0.1	0.1	0.1	0.1	0.1	0.1	0.1	0.1	1.13	0.1	5.22	0.36	0.1	0.1	0.1	0.1	0.1	0.1	3.97	1.92	0.1	0.1	3.81	1.34	0.1	7.12	0.1	0.1	0.1	0.1	0.1	5.44	3.68	3.88	4.63
372	7	17	0.5	no	0	1.83	2.79	1.62	3.16	0.66	0.7	0.9	2.33	1.04	3.17	1.92	1.41	1.05	0.6799999	0.64	1.06	0.87	1.03	0.56	2.31	6.96	1.93	2.03	8.56	1.41	1.3	2.29	1.37	1.74	0.9	2.01	2.59	0.52	9.150001	0.37	2.61	1.53	0.1	32.14	1.51	1.59	1.23	1.38	15.02
374	1	13	0.6	no	0	5.12	3.34	1.59	2.26	0.29	12.1	2.17	1.04	0.22	0.1	6.56	2.02	0.1	1.19	0.7600001	0.19	0.13	6.52	0.1	3.6	6.03	2.16	1.46	0.1	0.7	1.17	2.22	1.18	1.59	2.73	0.69	14.74	0.53	1.43	0.44	3.52	1.76	0.1	0.73	1.76	0.8	11.66	0.1	4.47
374	5	13	0.6	no	0	6.17	5.15	15.65	4.8	0.36	4	1.87	2.73	0.84	1.6	0.1	9.66	0.88	5.93	0.49	0.4299999	0.27	3.66	5.62	3.49	11.2	3.39	2.09	1.56	1.29	2.94	6.57	18.19	23.67	0.8	2.8	12.54	17.3	2.09	0.5599999	11.17	2.04	0.97	2.86	5.33	20.21	25.22	1.45	2.7
374	6	13	0.6	no	0	4.57	8.52	11.33	2.14	104.13	5.45	1.85	4.8	13.93	1.53	1.52	39.7	0.97	3.78	1.87	1.14	0.1	1.24	5.85	4.64	10.22	5.27	1.71	10.44	4.99	1.77	1.6	15.16	4.79	4.71	1.84	52.16	4.02	1.41	0.27	12.52	3.58	2.41	12.11	6.24	17.81	6.46	4.06	5.75
386	1	15	0.4	yes	0	3.44	22.17	2.77	11.13	0.17	1.63	0.6900001	6.95	0.83	0.4300001	1.01	3.12	0.1	7.1	0.25	0.1	0.25	1.36	0.42	3.93	6.57	2.61	1.92	0.1	0.9	1.71	9.63	131.95	13.51	1.21	0.22	88.43	8.49	0.71	1.25	2.15	5.47	0.1	7.91	6.35	1.42	16.03	0.16	11.47
386	5	15	0.4	yes	0	24.6	0.29	16.95	16.19	0.1	10.84	4.79	10.46	2.03	2.01	4.04	6.12	15.24	0.1	0.1	2.36	0.96	11.98	0.1	15.98	40.71	16.42	12.68	2.09	0.1999998	0.1999998	6.95	0.1	20.39	1.61	24.24	12.65	4.61	2.07	0.23	0.1	2.71	0.1	0.1	0.1	0.1	4.63	0.1	10.71
386	6	15	0.4	yes	0	7.71	7.64	4.92	6.34	1.27	7.48	2.41	4.19	2.18	4.52	2	10.88	2.58	1.7	0.6	2.2	7.17	29.63	5.4	6.07	20.97	10.79	3.61	2.22	2.43	3.48	4.88	4.71	14.57	3.01	3.97	5.68	2.66	4.01	2.08	17.72	6.22	0.1	999.9	6	1.91	6.63	0.25	14.08
387	1	8	0.4	NA	0	0.86	4.21	1.53	2.34	0.1	12.47	0.1	3.74	0.1	0.2399999	1.7	0.1	1.9	0.1	1.05	0.4399999	0.1	26.11	0.1	7.19	3.28	1.44	0.1	0.4399999	0.1	1.08	5.31	8.89	0.1	9.55	0.1	0.89	0.1	6.24	0.1	1.95	2.87	0.1	1.44	1.02	0.1	6.11	0.1	26.78
387	5	8	0.4	NA	0	7.25	1.83	10.16	2.1	0.89	0.46	0.1	2.5	0.76	1.08	0.85	3.22	0.86	0.39	0.46	0.1	0.1	9.99	0.1	3.24	6.67	1.99	1.96	0.48	1.08	0.8	3.64	9.66	3.29	22.16	1.82	1.7	0.81	2.01	1.2	1.77	4.38	0.1	1.76	1.7	7.09	0.1	0.52	10.6
392	1	9	2.2	no	0	1.48	22.12	1.82	1.24	0.1	13.43	0.15	1.35	0.1	3.67	0.76	1.67	0.1	3.02	0.26	0.1	0.1	0.1	0.1	36.87	5.68	2.42	1.07	0.1	5.6	0.11	1.25	4.59	11.73	2.19	0.1	11.75	3.58	0.1	0.1	0.1	0.77	0.5999999	2.41	2.34	0.52	27.01	5	3.84
392	5	9	2.2	no	1	14.43	3.17	12.63	6.68	0.1599998	12.37	7.849999	9	0.1	6.63	12.81	2.7	11.34	0.46	0.3899999	3.91	0.1	24.06	0.4899998	14.41	25.98	11	7.65	5.98	1.58	0.4899998	3.92	0.8399997	9.09	3.79	9.23	9.559999	1.57	4.58	3.27	4.23	6.45	0.1	5.87	5.7	3.47	5.73	0.6700001	6.71
392	6	9	2.2	no	1	5.48	3.47	12.44	9.86	1.77	7.13	4.77	8.62	3.29	5.68	5.29	7.98	3.96	2.75	2.12	5.22	0.4	9.07	23.23	10.68	23.09	11.99	9.04	3.12	3.89	7.43	6.45	3.17	6.9	3.32	8.71	2.72	4.82	6.57	5.96	9.759999	3.98	1.74	4.78	10.69	9.32	4.75	5.74	7.2
392	7	9	2.2	no	0	13.18	4.150001	18.12	7.610001	0.1	22.43	1.43	5.71	0.1	5.09	6.380001	6.77	0.1	10.64	0.7700005	2.22	0.1	7.35	28.52	38.49	79.64	8.02	6.280001	0.1	1.660001	9.34	1.81	0.8400002	3.330001	9.25	11.93	18.83	0.1	4.64	28.74	15.46	95.24001	0.9700003	11.59	13.57	20.04	17.6	0.2200003	53.56
394	6	14	0.4	no	0	2.47	17.11	0.1	0.1	0.1	0.1	0.1	0.1	0.1	0.1	0.1	0.1	0.1	0.1	0.1	0.1	0.1	0.1	0.1	2.97	8.67	0.1	7.79	0.1	0.1	0.1	0.1	0.1	0.1	0.1	0.1	0.1	0.1	0.1	0.1	0.1	0.1	0.1	8.04	3.66	3.7	0.1	0.1	0.1
394	7	14	0.4	no	0	1.04	0.94	0.1	0.2699999	0.1	0.3899999	0.1	0.2699999	0.1	0.1	0.1	0.79	0.1	0.1	0.1	0.4999999	0.1	0.1	0.1	0.32	1.56	0.6199999	0.6199999	16.15	0.1	0.68	0.5199999	0.18	1.09	0.3	0.15	0.81	0.1	0.1	0.55	0.96	28.63	0.1	1.26	2.73	0.71	0.1	0.1	0.43
396	5	12	12.5	no	1	10.09	0.76	21.12	4.65	0.1	3.21	2.36	1	0.99	1.25	1.27	2.57	0.1	3.02	0.1	1.09	0.1	4.82	0.34	4.57	4.89	3.67	0.1	0.1	0.1	2.3	3.93	6.11	2.31	0.1	3.15	126.42	1.57	1.19	1.5	13.12	2.55	0.1	5.25	2.63	4.43	0.56	0.1	2.8
396	6	12	12.5	no	0	5.88	3.99	7.48	2.83	1.64	2.85	15.22	3.09	0.1	1.57	2.28	9.02	0.1	7.67	0.1	1.8	0.1	17.06	26.36	40.51	32.61	2.6	2.01	0.1	0.1	10.78	0.1	5.85	0.1	9.299999	1.09	407.4	0.1	7.55	5.15	17.16	10.88	1.41	17.22	13.35	18.15	0.1	1.55	1.6
396	7	12	12.5	no	0	14.41	16.8	16.12	12.44	8.69	10.6	11.73	15.06	1.85	9.929999	8.559999	11.8	6.39	184.95	6.9	8.73	3.17	12.85	21.4	31.32	33.99	11.09	10.45	6.17	6.48	13.18	307.39	22.17	10.62	9.04	9.95	733.87	819.13	11.66	8.719999	24.89	57.72	4.56	21.6	16.51	17.71	6.52	6.96	9.9
397	1	8	12.8	yes	0	1.18	6.3	8.370001	10.03	0.1	10.45	5.64	5.89	1.8	2.66	32.02	8.210001	0.8200002	4.44	0.1	2.09	0.1	1.28	2.68	6.33	11.33	6.57	5.47	1.06	0.78	3.81	1.92	9.110001	9.549999	1.17	6.98	2.15	12.29	4.72	0.28	12.69	0.3600001	0.1	1.88	4.98	2.35	3.03	0.95	77.4
397	6	8	12.8	yes	3	17.59	12.88	16.86	6.59	0.1	3.26	8.96	19.91	0.1	12.33	6.01	8.969999	0.1	5.28	1.57	5.62	0.1	0.1	11.82	11	31.61	5.96	7.79	0.1	3.17	5.64	6.42	40.68	16.54	0.1	7.39	11.89	3.91	7.97	13.49	35.16	10.5	1.21	16.48	11.3	30.46	0.1	1.64	30.4
397	7	8	12.8	yes	0	1.14	0.1900001	0.1	0.1	0.1	0.5599999	0.1	0.1700001	0.1	0.1	0.1	1.16	0.1	0.6200001	0.1	0.1	0.1	0.1	2.97	2.27	4.57	0.1	0.1	0.1	0.1	0.3800001	0.1	0.3600001	32.39	0.1	0.1	1.54	0.1	0.1	1.15	2.79	0.4000001	0.2	0.1	0.26	16.65	0.1	0.1	2.43
398	1	9	4.6	no	0	0.75	1.54	3.88	0.99	0.4	0.29	1.05	1.05	0.53	0.1	0.1199999	0.1	0.1	0.1	0.1	0.1	0.1	0.7099999	0.1	2.34	3.88	0.42	0.1	2.47	1.06	0.77	4.15	1.87	1.64	0.61	0.1	4.53	0.1	0.27	0.5799999	1.82	1.57	0.1	1.25	1.69	1.26	3.14	0.1	2.62
398	5	9	4.6	no	0	5.74	27.63	7.09	4.86	0.1	3.91	2.06	3.39	2.07	2.4	2.28	4.87	4.54	0.34	0.1	3.12	0.1	3.97	1.94	5.44	11.69	5.7	5.27	19.41	1.84	1.92	4.03	2.4	5.82	2.94	5.91	4.87	2.23	2.67	0.24	26.01	3.37	0.1	2.92	2.31	5.87	4.66	1.95	13.51
398	6	9	4.6	no	0	0.1	5.18	0.46	0.1	0.1	0.1	0.1	0.1	0.1	9.219999	2.04	0.47	0.1	0.1	0.1	0.1	1.79	0.1	0.1	3.22	4.06	0.1	9.179999	19.78	0.1	0.1	5.19	3.93	2.47	5.05	0.1	26.17	0.1	0.1	0.1	12.06	0.1	0.1	0.1	0.1	0.3	14.71	0.1	5.53
398	7	9	4.6	no	0	1.31	3.14	3.44	2.67	0.1	6.16	5.41	4.66	5.16	6.27	2.11	4.09	7.14	1.53	1.12	1.9	7.88	2.76	7.8	1.8	5.69	2.77	7.3	14.91	0.3100001	1.68	8.14	0.76	5.65	15.52	4.28	17.14	3.33	1.66	0.74	5.14	1.7	0.1	1.21	2.33	6.4	10.56	0.45	9.74
401	5	16	12.8	yes	1	32.5	21.45	13.85	7.06	3.58	9.339999	17.81	12.59	2.9	9.98	8.94	14.82	4.56	5.77	4.7	5.65	5.21	6.42	20.78	22.6	25.79	8.309999	6.41	8.309999	7.37	8.27	12.86	49.94	16.22	4.32	9.67	22.52	3.27	6.64	5.64	35	8.15	5.35	24.87	15.74	16.65	3.78	7.36	36.26
404	5	13	0.3	yes	0	2.07	17.38	3.16	3.24	0.87	0.9299999	0.65	24.07	0.97	2.7	3.36	1.7	1.11	0.82	1.32	0.87	0.45	1.3	0.67	8.19	3.68	1.52	1.9	0.9299999	5.41	1.89	1.64	5.22	1.56	1.83	1.35	1.46	0.69	1.53	0.9399999	3.73	1	0.14	3.08	1.21	2.05	2.47	3.51	6.44
404	6	13	0.3	yes	0	4.87	3.07	1.47	2.53	0.59	0.1	0.1	20.17	0.78	4.55	1.27	1.86	26.06	0.1	0.56	0.1	0.1	0.77	1.02	8.28	14.47	2.95	1.55	0.64	1.22	1.31	2.4	3.93	1.85	1.36	1.44	1.3	0.1	1.93	0.1	2.85	1.56	0.1	1.96	2.37	1.9	2.26	1.36	14.98
404	7	13	0.3	yes	0	5.98	0.1500006	29.44	245.15	0.1	16.85	10.31	123.81	13.89	11.82	6.95	17.88	51.58	0.1	0.1	15.26	0.1	4.77	2.51	58.73	91.12	57.61	50.8	4.43	6.48	29.51	11.8	6.6	38.18	5.61	40.68	2.81	9.2	31.2	0.3199997	10.56	4.46	0.1	0.2600002	11.46	0.1	35.54	6.77	11.24
405	1	9	5.9	yes	0	0.1	2.69	1.61	0.1	0.1	0.3200001	0.1	0.1	0.1	0.1	2.17	0.1	0.1	0.1	0.1	0.1	0.1	10.51	0.1	1.11	90.96	2.12	0.1	10.13	0.1	0.1	0.22	3.52	19.51	19.16	0.1	1.84	0.1	0.1	0.1	3.9	0.1	0.1	0.1	1	2.48	0.1800001	0.1	5.42
405	5	9	5.9	yes	0	0.1	2.72	0.1	0.1	0.1	0.1	0.1	0.1	0.1	0.31	0.1	0.1	0.1	0.1	0.1	0.1	0.1	2.24	0.1	0.1	31.41	0.1	0.1	2.48	0.1	0.1	0.1	0.1	10.12	4.59	0.1	0.1	0.1	0.1	0.1	4.02	0.1	0.1	0.1	2.38	2.08	12.88	0.1	1.19
405	6	9	5.9	yes	0	0.75	10.41	0.22	1.83	0.1	8.62	1.96	0.22	0.22	0.1	2.03	1.08	0.1	0.38	0.56	0.8	1.33	0.54	0.1	96.36	12.38	1.64	0.2	9.71	0.33	0.91	0.1	1.69	4.87	0.8	0.51	1.48	0.11	0.42	2.21	2.51	1.06	0.34	0.1	6.45	2.64	1.03	0.79	4.28
405	7	9	5.9	yes	0	0.1	3.72	4.17	5	0.1	6.27	0.1	4.36	0.1	0.1	2.44	0.1	0.1	0.1	0.1	0.1	0.1	0.1	0.1	9.71	14.85	5.77	3.23	6.73	0.1	2.84	2.76	0.1	4.91	0.1	2.92	22.26	3.44	3.08	0.1	3.39	4.12	0.1	1.96	4.18	1.52	3.18	0.1	44.77
415	5	10	8.9	no	0	5.5	4.08	3.9	7.6	2.94	10.79	4.02	4.81	2.14	2.47	4.58	3.35	1.67	3.98	1.24	0.6	0.1	2.86	4.2	6.51	15.98	4.95	3.66	1.29	1.85	4.52	3.35	29.22	14.38	7.42	2.88	21.75	6.51	2.63	2.78	4.75	2.47	0.1	11.18	2.72	5.25	2.61	1.7	9.87
415	6	10	8.9	no	0	1.93	0.1	0.1	0.1	0.55	0.1	0.1	0.55	0.1	0.66	1.64	0.86	0.1	0.1	0.5	0.1	0.11	0.24	0.1	1.01	1.29	0.25	0.7	1.15	0.1	0.81	0.79	1.34	3.04	0.1	0.91	3.57	0.1	0.82	0.1	0.1	7.13	0.1	0.97	0.1	1.06	3.6	0.1	1.06
415	7	10	8.9	no	0	1.79	46.92	6.75	2.93	0.1	3.94	7.89	1.83	2.89	2.77	16.72	3.09	695.1	7.07	1.35	1.46	5.03	1.97	3.32	5.98	25.9	2.79	2.73	9.02	1.74	2.59	17.53	4.39	11.64	1.82	3.17	20.29	14.12	1.47	0.26	7.7	12.33	0.1	76.92	2.75	6.11	1.42	2.01	5.31
417	1	17	6.4	yes	0	1.48	2.61	2.24	2.45	0.1	1.9	3.38	11.79	0.1	0.8199999	5.81	1.66	0.1	0.77	1.02	2.22	0.1	2.58	0.21	2.87	4.3	1.36	1.34	3.66	0.7199999	4.03	1.84	10.11	1.38	1.52	1.25	2.42	0.2	1.19	2.57	4.5	0.43	0.1	1.4	4.33	4.64	1.01	1.75	12.95
417	5	17	6.4	yes	0	0.1	51.26	10.92	2.1	0.1	0.1	0.7399999	3.58	0.85	1.23	1	2.78	0.86	2.51	0.54	0.1	0.1	1	1.24	13.47	8.96	335.07	1.38	2.43	1.04	2.2	2.79	2.55	3.21	0.1	1.82	2.68	4.13	1.54	50.1	2.48	1.64	0.1	0.69	2.79	7.24	0.1	2.76	9.16
417	6	17	6.4	yes	3	12.21	43.43	12.06	5.51	4.52	12.72	9.58	35.57	0.1	4.17	14.42	18.32	4.23	8.65	80.35	53.59	6.68	7.08	14.23	56.04	80.42	87.62	4.26	0.4499998	2.05	5.85	3.53	7.55	2.23	4.11	3.87	51.38	1.43	12.58	21.58	60.87	18.07	2.23	24.5	32.47	37.4	3.87	7.34	11.81
417	7	17	6.4	yes	0	1.42	9.75	4.92	2.56	0.1	1.43	0.9499998	16.99	0.1	1.37	1.36	4.35	0.1	5.14	11.49	36.53	0.8599997	3.46	18.77	24.36	17.96	33.13	2.98	0.1	1.13	5.78	1.86	1.13	0.2399998	2.36	0.1	24.97	0.1	2.75	16.03	19.33	10.16	1.67	3.8	30.95	32.18	0.1	1.75	7.1
420	5	17	4.3	yes	0	1.6	1.68	8.839999	16.66	21.34	0.5699999	1.99	4.84	3.35	5.4	0.84	1.43	2.03	24.26	0.48	0.6999999	1.92	1.86	3.12	6.29	10.08	3.93	5.31	4.34	1.81	2.98	2.14	2.41	8.45	1.24	3.08	2.97	9.49	8.099999	3.6	1.52	30.47	0.1	1.03	7.32	7.170001	1.97	1.86	7.74
420	6	17	4.3	yes	0	4.63	3.13	11.09	5.24	25.73	4.64	4.85	9.179999	0.1	13.4	6.48	0.1	5.08	39.06	0.1	0.1	2.31	1.85	0.1	17.46	10.64	3.8	6.33	10.23	0.1	3.02	8.4	6.93	3.86	0.1	3.89	8.27	11.21	8.599999	4.89	6.66	20.75	0.1	8.98	9.179999	4.61	0.1	0.1	5.68
420	7	17	4.3	yes	0	1.83	1.39	7.2	5.04	16.44	2.05	2.22	3.66	1.91	3.55	2.69	1.72	0.78	36.9	2.1	3.86	3.33	1.02	1.8	20.63	5.37	2.52	4.28	10.12	1.14	2.35	3.85	4.64	4.28	1.49	2.2	4.85	7.8	2.73	10.35	3.94	17.63	0.1	1.97	6.98	3.48	6.02	1.35	1.36
421	1	9	3.1	yes	0	2.66	8.7	18.5	8.35	0.8499999	5.13	3.27	2.63	1.35	14.01	7.05	3.33	2.99	8.11	2.62	4.67	4.16	4.51	3.08	8.29	17.3	3.89	5.59	8.76	3.8	2.45	8.08	25	48.27	2.98	2.92	12.5	5.6	3.64	4.18	4.7	4.44	0.1	44.71	10.14	40.9	9.42	4.92	17.88
421	5	9	3.1	yes	0	2.86	2.76	11.53	34.53	1.98	4.31	4.82	21.96	4.9	1.59	1.32	6.6	3.52	0.1	0.1	5.41	0.1	2.31	0.1	14.34	28.73	17.28	14.14	5.15	1.52	7.32	6.51	578.33	13.45	4.32	13.89	2.41	4.45	13.17	0.1	3.73	0.1	0.1	4.91	3.19	0.1	9.559999	2.87	3.48
421	6	9	3.1	yes	0	232.42	12.77	39.5	10.75	61.42	157.23	288.62	10.77	83.21	45.81	9.530001	9.96	97.23	50.34	101.65	22.52	55.11	375.38	112.83	11.47	16.43	7.54	46.16	178.04	6.28	11.18	300.68	638.92	33.15	34.12	14.42	21.76	38.95	35.78	35.51	16.13	128.7	0.1	37.94	120.71	58.77	4.2	5.25	999.01
421	7	9	3.1	yes	0	15.13	8.09	22.5	3.22	5.61	22.69	19.53	4.42	11.36	9.25	3.72	5.05	16.95	8.63	7.69	6.02	13.19	26.61	21.08	2.69	7.16	5.01	8.73	20.54	1.25	7.32	24.65	39.37	11.23	6.39	7.14	12.94	8.47	11.41	5.57	5.09	12.75	0.1	6.78	14.55	12.46	2.8	1.44	61.37
422	5	8	0.8	yes	0	2.7	3.87	4.46	2.84	1.04	2.22	2.18	2.24	1.33	1.53	5.65	2.97	2.01	1.34	1.24	2	0.67	1.72	1.45	3.71	9.129999	3.57	2.57	1.85	1.33	1.68	3.05	5.1	2.44	3.4	4.27	2.49	1.79	2.3	1.37	2.25	12.37	1.14	22.38	1.52	1.82	2.9	0.28	6.04
422	6	8	0.8	yes	0	5.27	7.36	3.32	13.25	1.49	2.91	1.5	4.78	1.32	3.01	3.17	5.87	1.74	1.78	2.12	2.61	0.1	3.11	1.89	6.53	14.42	3.65	3.73	0.91	2.56	3.57	5.07	7.18	3.52	5.57	3.97	3.01	2.7	7.08	1.67	3.14	9.46	0.1	102.54	4.86	2.2	4.75	2.12	9.49
422	7	8	0.8	yes	0	2.48	5.47	3.19	4.77	0.1	2.74	0.1	4.42	0.1	11.58	6.05	5.49	0.1	7.29	4.87	1.21	0.1	0.1	0.71	6.63	9.29	3.45	3.82	0.1	7.070001	1.31	1.01	2.76	2.76	1.34	2.3	6.64	8.070001	17.31	0.1	6.190001	3.93	0.1	63.13	3.61	2.22	10.12	4.13	17.94
423	1	14	6.5	no	0	2.32	5.45	9.59	0.9300001	9.55	7.26	4.13	0.6100001	0.24	0.6200001	2.75	0.1	0.1	8.89	0.1	0.1	1.03	10	3.47	4.36	5.8	1.18	0.1	2.65	0.3800001	0.1	4.93	51.24	12.03	2.91	0.3800001	10.55	9.76	0.3199999	0.1	16.28	0.1	0.1	0.1	4.08	9.73	3.82	0.3199999	28.11
423	5	14	6.5	no	0	0.1	0.1	3.79	2.5	0.58	0.1	2.24	0.98	0.51	0.9299999	0.1	0.1	0.37	0.58	0.23	0.1	0.1	0.25	0.1	0.69	0.65	2.24	1.08	0.65	1.04	0.72	0.73	0.56	1.64	0.1	1.72	0.1	0.99	1.54	0.5	1.5	0.13	0.1	0.31	6.46	2.22	0.1	0.1	5.08
423	6	14	6.5	no	0	20.41	17.97	20.17	71.71	11.27	7.09	11.7	26.36	7.97	11.79	8.02	10.6	5.66	2.53	0.6000001	8.35	1.4	4.78	0.8700001	36.94	33.12	58.28	34.4	7.16	4.98	19.73	10.37	7.93	15.81	4.73	24.43	5.87	8.960001	17.83	3.63	13.66	1.86	0.1	85.31001	10.21	3.1	26.12	6.85	4.46
423	7	14	6.5	no	0	6.89	5.34	13.19	23.04	4.42	5.24	9.24	17.01	6.36	5.56	5.51	7.56	5.24	3.08	2.28	6.64	3.11	4.99	2.52	13.49	19.66	22.04	13.92	6.48	4.74	9.129999	7.22	9.96	10.21	3.71	11.96	6.49	5.08	12.9	4.01	9.25	4.73	0.1	20.3	9.04	4.74	10.38	5.44	10.96
425	1	10	0.5	yes	0	0.1	0.1	0.1	0.1	0.1	0.1	0.1	0.1	0.1	0.1	0.1	0.1	0.1	0.1	0.1	0.1	0.1	0.1	0.1	197.21	0.1	0.1	0.1	0.1	0.1	0.1	0.1	26.18	5.98	15.1	0.1	0.1	0.1	0.1	0.1	11.16	0.1	0.1	0.1	0.1	28.03	8.36	0.1	0.1
425	5	10	0.5	yes	0	0.4100001	2.29	1.27	0.8099999	0.1	0.1	0.1	0.6600001	0.1	0.1	0.1	0.1	0.1	0.1	0.1	0.1	0.1	0.1	0.6099999	15.9	3.3	2.97	1.86	0.1	0.1	0.1	1.05	1.43	2.81	1.53	0.1	0.1	0.1	0.6299999	0.1	1.27	2.94	0.1	0.3599999	0.1	4.83	3.86	0.1	13.98
425	6	10	0.5	yes	1	7.21	0.66	1.92	1.16	2.07	1.76	0.5999999	1.64	1.27	1.53	0.95	2.29	0.6899999	1	1.42	0.3299999	0.5999999	2.7	20.39	6.75	3.42	3.39	2.34	1.69	0.4599999	0.6799999	1.07	1.86	3.63	1.57	2.86	4.85	0.5999999	2.02	0.1	17.92	7.59	0.1	9.209999	3.43	4.65	1.87	0.3299999	4.28
425	7	10	0.5	yes	0	1.26	0.6499999	1.93	0.5799999	0.4400001	0.1	3.03	0.1799999	0.1	0.53	0.77	2.6	0.1	0.1	0.1	0.4200001	1.22	0.1	13.07	6.65	34.64	2.48	0.2099999	1.2	0.12	0.8299999	0.1	0.1	0.53	0.76	0.9400001	1.64	0.1	2.34	4.39	5.88	3.39	0.1	1.15	6.9	6.889999	0.1	1.66	3.6
426	1	12	3.4	no	0	9.89	10.16	3.63	1.52	0.1	0.6200001	3.35	0.1	0.1	0.1	0.7500002	0.74	0.1	0.1	0.1	0.1	0.1	8.25	1.55	3.74	10.94	0.78	0.1	0.5	0.1	21.58	3.51	45.37	2.38	0.1	0.1	11.86	0.4200001	0.1	30.43	2.86	2.79	0.1	7.81	3.14	7.62	15.36	0.1	6.22
426	5	12	3.4	no	0	6.16	4.44	11.93	4.12	0.1	7.31	3.44	0.63	4.45	1.01	4.33	2.8	1.09	5.48	0.1	0.11	0.1	1.87	0.1	2.45	7.88	3.5	1.45	0.1	3.6	10.42	4.19	135.07	2.76	2.59	16.49	7.04	3.7	2.86	0.35	9.54	1.92	0.1	2.13	7.8	8.059999	6.35	2.64	4.86
426	6	12	3.4	no	0	8.94	2.62	7.24	3.18	2.9	17.62	0.1	0.1	0.1	0.1	0.1	3.21	0.1	0.1	0.1	0.1	0.1	22.75	0.1	5.32	8.16	2.31	0.1	47.42	0.84	9.929999	3.89	51.16	6.66	0.1	0.1	0.1	0.1	5.91	0.1	7.86	0.1	0.1	11.18	10.31	3.94	0.1	0.1	0.1
426	7	12	3.4	no	0	6.64	9.599999	7.69	5	6.81	8.04	5.69	7.84	0.1	3.43	14.2	3.4	0.1	0.1	0.1	6.69	0.1	7.63	20.18	11.75	48.85	4.7	3.23	26.43	0.1	6	4.14	30.47	3.72	5.28	2.16	4.23	0.1	4.43	6.57	18.16	6.91	3.16	9.299999	5.9	6.19	0.1	0.1	6.35
427	1	6	3.4	no	0	33.94	0.1	2.98	0.1	0.1	5.93	0.1	0.1	4.24	0.2400002	0.1	0.1	7.630001	3.5	0.1	0.1	0.1	10.82	7.82	0.1	19.89	0.1	0.1	2.68	0.1	3.56	0.1	0.1	17.22	1.58	0.1	1.25	0.1	6.79	0.1	3.47	0.1	0.1	0.1	0.1	0.1	992.11	0.1	5.75
427	5	6	3.4	no	1	0.1	0.1	0.52	0.1	0.1	0.1	0.1	0.1	0.1	0.1	0.1	0.1	0.1	0.1	0.1	0.1	0.1	0.1	0.1	3.69	10.34	0.1	0.1	0.1	0.1	0.1	0.1	219.43	5.99	1.74	0.1	0.2999997	0.1	0.1	0.1	2.64	0.1	0.1	0.1	0.1	0.1	17.24	0.1	0.1
427	6	6	3.4	no	0	0.1	0.1	0.1	0.1	0.1	0.1	0.1	0.1	0.1	0.1	0.1	0.1	0.1	0.1	0.1	0.1	0.1	0.1	0.1	0.21	8.719999	0.3199997	0.1	0.1	0.1	0.1	0.1	57.78	13.22	0.1	0.1	0.1	0.1	0.1	0.1	1.579999	0.1	0.1	0.1	0.1	0.1	0.1	0.1	1.75
427	7	6	3.4	no	0	0.1	0.1	0.1	2.72	0.1	6.15	0.1	0.1	0.1	0.1	0.1	4.6	0.1	0.1	0.1	0.1	0.1	0.1	0.1	3.58	4.42	0.1	0.1	0.1	0.1	24.32	0.1	143.15	16.07	0.1	0.1	9.03	0.1	0.1	0.1	9.219999	1.83	3.8	0.1	0.1	0.1	0.1	0.1	2.02
428	1	8	3	no	0	8.01	25.63	3.93	2.24	0.1	6.56	1.19	2.38	0.1	0.7099999	1.17	0.29	1.21	1.67	0.15	0.1	0.1	0.8299999	0.65	5.11	10.77	2.97	1.57	3.36	2.23	1.77	0.55	2.66	42.81	5.47	1.18	7.23	1.92	0.87	0.63	0.52	0.15	0.9	0.67	7.69	1.99	5.94	2.07	2.72
428	5	8	3	no	0	12.97	0.1	8.94	4.98	0.1	2.36	1.98	2.49	0.1	1.4	2.48	0.8899999	6.64	0.1	0.1	6.21	0.1	2.96	0.1	5.31	40.74	11.19	6.66	2.1	0.1	0.1	1.66	0.1	12.05	0.1	7.62	24.77	0.98	0.27	0.1	0.1	0.1	0.1	0.1	1.17	0.1	4.31	0.1	0.25
428	6	8	3	no	0	5.66	4.36	4.91	10.2	0.1	2.79	2.29	4.23	0.7800002	2.05	1.49	2.69	2.72	2.21	0.1	13.21	0.1	3.62	0.1	8.610001	12.65	6.23	4.8	4.25	1.1	2.04	7.240001	0.1300001	11.71	1.78	9.360001	35.7	4.35	1.41	2.69	8.64	0.51	0.1	1.16	2.74	1.76	11.33	0.5900002	3.89
433	5	11	6.3	yes	0	4.26	1.91	24.78	4.92	0.52	0.1	2.5	1.86	2.37	2.66	0.49	2.19	1.07	5.29	1.01	1.32	1.92	12.84	6.48	6.63	21.78	3.49	2.92	1.94	1.97	3	2.68	3.65	15.85	0.1	2.88	4.04	6.98	3.61	2.52	5.62	4	0.1	4.37	15.77	18.71	3.83	3.02	12.4
433	6	11	6.3	yes	0	3.99	2.14	6.68	3.23	0.3200001	0.66	2.8	2.87	0.4399999	3.37	2.9	2.93	0.9699999	0.51	0.46	1.63	0.1	1.54	0.5700001	4.76	15.06	3.73	2.09	2.05	0.26	3.05	0.8099999	3.32	14.95	0.62	2.15	12.63	1.75	2.75	2.1	5.43	3.98	0.1	3.57	5.16	4.3	5.4	2.01	24.08
433	7	11	6.3	yes	0	5.14	3.6	33.38	2.81	0.1	1.16	2.55	1.93	0.1	4.42	1.29	7.09	0.6799999	1.45	0.6799999	1.1	9.7	0.79	2.92	2.73	6.16	2.69	2.29	1.93	3.32	1.97	3.97	4.8	11.96	0.1	0.1	50.43	1.51	0.1	1.43	7.22	1.81	0.7	2.52	3.02	2.94	2.79	2.68	17.65
434	1	11	6.5	no	0	1.83	2.21	11.02	7.48	1.06	2.03	1.39	5.87	0.21	4.86	7.61	1.69	0.1	1.05	0.42	0.4499999	0.1	3.05	0.11	3.82	8.34	3.08	3.23	0.1	1.7	3.66	1.37	7.18	12.88	2.01	3.1	4.57	1.6	1.85	1.37	4.87	3.34	0.1	3.26	2.94	7.31	2.91	1.08	1.26
434	5	11	6.5	no	0	2.63	1.84	7.47	5.07	1.39	6.97	35.78	3.41	2.59	5.88	0.38	1.66	0.3	3.93	0.5	0.8199999	0.1	1.56	1.16	45.18	18.97	3.48	2.57	0.4299999	2.72	3.23	3.03	3.65	3.3	1.39	3.1	2.05	1.57	6.01	1.24	2.59	4.48	0.1	2.28	3.35	15.3	4.78	2.4	2.17
434	6	11	6.5	no	0	19.59	1.91	1.78	3.75	73.57999	1.34	1.22	1.73	3.93	0.1	0.79	1.47	0.1	1.1	0.89	0.45	1.31	1.19	0.85	30.95	29.57	12.01	1.3	1.08	1.04	2.09	1.35	6.48	2.9	0.91	2.48	5.18	2.25	3.24	1.16	4.86	25.99	0.1	3.12	5.54	12.72	1.23	1.04	3.98
434	7	11	6.5	no	0	490.5	14.51	16.11	17.23	655.1201	103.22	12.42	18.9	40.51	28.43	20.49	28.77	12.98	93.67	14.33	6.65	2.62	19.34	4.38	73.65	31.5	991.19	9.52	10.79	13.73	13.16	24.32	18.99	333.96	31.81	13.31	92.44	60.57	20.43	5.67	47.41	24	0.22	49.61	26.95	74.84	38.92	9.74	26.66
442	1	7	1	yes	0	0.3	1.98	0.1	1.01	0.22	0.15	0.1	0.1	1.92	0.1	1.92	0.1	0.1	1.43	0.33	0.34	0.1	0.1	0.1	0.4999999	1.34	0.1	0.34	0.1	0.1	0.1	0.39	0.43	0.61	0.1	0.32	0.1	0.93	0.28	0.1	0.1	0.1	0.1	0.78	0.73	0.1	2.34	0.1	0.3
442	5	7	1	yes	0	0.1	0.1	2.14	2.25	0.1	0.1	0.1	0.1	3.51	0.1	0.1	0.1	0.1	37.35	0.1	1.3	0.1	18.92	18.69	0.3699999	11.84	0.1	0.1	0.1	2.73	0.1	0.8399997	0.1	55.4	0.1	0.6799998	1.09	54.97	0.1	0.1	0.1	0.1	0.1	0.1	33.66	108.68	0.4200001	0.2999997	71.02
442	6	7	1	yes	0	2.4	2.37	5.18	2.15	1.03	2.1	3.8	1.73	0.8	4.95	2.69	2.67	1.29	0.34	0.81	0.92	0.1	0.69	1.26	3.44	9.599999	4.39	1.64	0.1	1.19	2.27	32.08	2.34	3.04	2.7	1.53	3.82	1	2.54	0.1	5.05	16.28	0.1	3.67	31.16	2.33	126.02	0.1	0.45
442	7	7	1	yes	0	7.06	2.02	6.1	5.73	0.1	9.69	0.1	3.36	9.41	2.01	0.1	1.59	0.1	0.1	0.1	0.1	0.1	0.1	0.1	5.28	13.6	5.22	4.12	0.1	0.1	3.9	2.68	1.89	3.72	7.42	2.6	3.61	0.1	7.79	0.1	6.62	3.34	0.1	4.62	76.87	12.2	4	0.1	8.509999
444	5	12	1.7	no	0	8.61	5.31	12.41	9.509999	67.91	6.12	9.86	7.44	11.32	4.45	24.59	6.21	7.47	68.94	52.87	59.86	22.88	30	6.85	9.65	21.28	9.559999	9.08	6.88	5.44	5.22	141.75	19.41	10.45	3.38	8.27	6.44	92.78	6.37	5.72	26.6	5.19	0.1	4.1	6.07	12.37	18.94	3.32	12.64
444	6	12	1.7	no	0	5.91	11.49	26.92	21.52	18.51	16.35	12.18	11.88	26.24	18.03	37.95	9.57	8.450001	30.41	51.71	35.43	34.93	32.77	23.89	12.59	17.42	12.46	10.39	8.76	4.64	14.43	6.77	3.15	50.55	6.55	10.6	15.3	27.68	50.29	7.8	54.08	3.24	17.65	10.03	15.74	49.24	5.63	3.68	41.88
444	7	12	1.7	no	0	30.94	15.49	36.42	8.900001	28.62	33.42	30.17	11.17	39.75	26.74	40.43	9.49	23.02	30.97	38.71	40.73	43.93	73.59	49.47	10.84	208.26	9.24	17.55	22.19	4.87	13.45	19.15	5.38	34.74	11.46	10.69	24.41	25.97	44.54	11.51	45.42	15.99	9.43	33.73	34.16	85.26	6.18	4.18	124.55
446	1	12	1.2	no	0	17.16	4.18	25.59	117.21	2.01	7.34	9.96	27.3	13.58	7.73	8.45	14.1	9.059999	3.79	3.99	10.48	2.21	7.639999	0.1	29.45	48.18	33.51	34.11	7.65	4.17	20.82	10.56	7.96	37.4	7.12	31.11	9.86	13.35	22.59	2.35	4.44	2.49	0.1	3.67	6.889999	0.1	25.77	6.46	27.74
446	6	12	1.2	no	0	142.13	0.1	8.95	3.72	0.1	0.96	0.3800001	11.5	0.1	8.64	1.39	0.9099998	3.7	14.35	0.1	0.1	0.1	3.02	0.1	5.42	34.15	2.97	1.93	0.1	0.1	0.1	24.24	6.52	7.82	0.1	4.44	10.01	37.29	1.17	0.1	0.1	0.1	0.1	0.1	0.1	0.1	5.95	0.1	0.3000002
446	7	12	1.2	no	0	5.95	30.14	3.89	2.78	0.1	3.83	2.36	2.55	1.31	0.91	1.18	3.42	2.66	1.33	4.69	2.43	0.1	1.13	2.51	3.59	15.07	5.74	2.32	0.2199999	0.36	2.64	2.43	4.49	6.86	0.6899999	3.53	2.75	5.17	1.39	0.8200001	3.12	0.3000001	0.1	0.1	3.12	7.82	5.29	0.5100001	2.12
447	1	15	1.2	no	0	0.1	0.1	0.1	0.1	0.1	0.1	0.1	0.1	0.1	0.1	0.1	0.1	0.1	0.1	0.1	0.1	0.1	0.1	0.1	0.1	0.1	0.1	0.15	2.19	0.1	0.1	0.1	0.1	0.3	0.1	0.1	0.1	0.1	0.1	0.1	0.1	0.1	0.1	0.1	0.1	0.1	0.1	0.1	0.1
447	5	15	1.2	no	0	6.39	5.83	6.75	6.77	3.16	3.96	5.31	5.74	1.74	5.61	16.28	3.3	4.2	4.38	3.77	5.26	1.32	5.02	4.76	13.45	114.55	4.96	6.28	6.31	4.89	2.73	13.38	8.179999	3.9	2.09	6.03	8.67	2.19	4.34	2.85	11.25	5.51	0.1	12.16	7.18	3.01	4.97	3.72	7.5
447	6	15	1.2	no	0	1.93	7.29	2.72	2.46	0.46	458.77	2.42	2.97	1.24	2.42	1.01	2.62	0.7	0.1	0.48	0.3699999	1.32	14.68	6.37	3.96	16.5	2.73	2.79	5.89	0.45	1.86	3.58	9.129999	2.12	0.69	2.63	29.11	0.12	2.7	0.28	9.74	1.01	0.1	5.33	2.9	2.65	0.91	1.56	4.95
447	7	15	1.2	no	0	5.44	12.88	32.59	12.66	4.35	30.82	8.66	19.78	6.97	10.97	8.799999	9.74	3.78	8.009999	4.5	9.95	3.2	17.32	9.15	14.54	21.48	14.67	12.9	6.36	8.08	8.679999	8.74	25.57	12.87	3.76	16.91	14.9	4.83	16.58	8.589999	21.87	5.89	2.64	19.29	12.97	5.8	5.58	8.98	8.08
449	1	14	0.4	yes	0	1.93	1.8	2.69	2.99	28.81	0.61	10.75	1.1	3.12	0.68	2.05	2.2	0.1	0.4999999	0.16	0.1	0.1	0.42	0.11	4.79	6.9	3.23	1.69	5.64	0.1	1.94	1.23	2.75	3.62	0.9	0.92	3.57	0.16	0.6	2.11	3.57	3.42	0.1	0.1	2.7	2.71	2.41	0.1	9.46
449	5	14	0.4	yes	0	3.31	2.47	6.71	9.71	78.68	7.21	4.57	6.04	5.95	0.1	1.32	40.5	1.71	4.12	0.1	1.49	0.1	2.89	3.42	20.66	17.8	8.81	3.92	5.78	1.55	7.47	7.68	3.14	4.01	2.55	4.61	4.66	1.98	2.86	1.25	3.51	1.57	0.1	3.41	4.04	14.42	3.68	1.59	8.46
449	6	14	0.4	yes	0	6.97	1.95	4.03	2.61	10.51	2.8	5.09	4.76	1.12	2.07	0.97	8.280001	1.58	1.48	0.36	1.01	0.1	2.57	3.63	6.28	9.049999	3.53	2.05	1.83	1.33	2.08	1.36	1.82	3.28	0.22	2.47	47.89	2.39	2.41	3.35	5.5	3.79	0.1	13.62	8.370001	6.09	2.41	1.86	7.64
449	7	14	0.4	yes	0	28.49	6.42	25.47	36.84	13.87	12.88	16.96	25.54	9.26	19.69	11.7	53.12	12.54	6.64	6.43	15.02	2.64	20.75	4.900001	34.15	285.35	27.07	27.38	10.88	8.200001	14.67	15.68	30.83	18.96	5.68	21.78	13.27	8.72	22.33	11.64	14.2	7.18	0.1	20.23	17.6	12.05	17.8	8.67	9.820001
450	5	7	4.8	yes	0	10.94	2.93	13.57	18.66	1.2	6.17	4.56	7.1	6.28	3.9	2.74	7.67	4.41	4.43	1.63	7.07	3.84	12.68	5.35	14.76	19.4	11.74	10.29	4.49	2.8	6.18	5.95	10.79	6.12	19.62	15.48	4.21	4.64	7.28	1.62	4.15	24.64	0.1	2.81	4.75	4.91	6.99	7.05	10.9
450	6	7	4.8	yes	0	7.4	49.75	12.23	5.85	2.28	7.48	15.02	7.97	4.3	8.48	14.31	3.72	11.66	5.96	7.36	6.34	8.54	9.809999	13.2	9.17	89.82	6.57	12.35	9.849999	0.1	7.04	11.62	1.39	12.93	10.64	13.07	10.82	3.67	8.04	3.55	14.73	3.67	1.59	11.99	6.6	11.02	5.25	0.1	21.95
450	7	7	4.8	yes	0	21.14	48.61	78.84	7.39	25.56	115.87	37.57	20.92	38.03	52.69	35.66	17.46	130.07	49.38	34.99	41.14	94.54	84.16	173.79	15.58	7.76	30.8	49	101.67	7.03	23.61	130.66	3.08	81.59	34.35	42.74	86.47	30.96	22.67	16.46	37.87	12.41	0.69	13.55	25.96	95.34	18.6	6.59	132.49
452	1	7	4	yes	0	0.9399999	0.92	1.42	1.4	0.5	0.51	0.73	0.23	0.2	0.16	0.77	0.69	0.1	0.11	0.13	0.33	0.1	0.1	0.1	0.9499999	1.63	0.59	4.8	1.2	0.1	0.45	0.49	5.57	0.62	0.27	0.32	1.32	0.28	2.26	0.1	4.33	0.38	0.1	0.72	4.18	0.13	3.28	0.1	0.67
452	5	7	4	yes	0	6.75	2.46	7.86	12.84	0.33	6.9	2.32	2.73	1.27	2.78	5.34	1.74	1.31	1.09	0.45	1.82	1.28	2.27	0.14	14.98	12.32	7.04	7.33	11.43	0.39	1.67	4.8	10.55	3.03	5.85	2.8	3.25	1.24	8.52	1.1	10.8	2.62	0.1	2.15	5.61	2.42	4.65	0.51	8.74
452	6	7	4	yes	1	8.22	67.11	1.8	2.07	0.1	0.1	0.1	7.19	0.1	0.1	0.1	0.1	0.1	0.1	0.1	0.1	0.1	0.1	0.1	6.89	7.38	6.7	3.57	0.1	0.1	0.1	0.63	10.91	3.29	0.1	0.1	2.93	0.1	0.1	0.1	27.22	0.17	0.1	4.67	0.1	0.1	2.08	0.1	7.079999
453	5	5	4	yes	0	2.97	14.72	4.08	4.3	2.4	4.22	2.44	1.74	0.51	4.21	9.3	2.13	1.69	2.81	4.11	4.65	1.69	6.66	1.21	7.29	13.39	3.59	2.91	1.58	4.99	2.23	2.45	45.82	6.25	5.87	3.44	10.72	1.22	2.39	1.4	4.67	5.29	0.1	13.62	6.21	4.8	3.04	4.31	7.26
453	6	5	4	yes	0	7.56	60.21	11.58	23.41	0.69	7.73	4.31	14.81	7.48	3.05	2.52	9.66	4.64	1.34	7.78	7.23	5.7	5.63	0.1	14.52	98.33	18.03	16.35	5.22	5.94	19.81	6.94	11.48	18.43	1.41	14.77	6.37	5.64	12.67	22.02	9.61	0.14	6.37	11.99	9.17	1.46	10.76	8.2	13.92
455	5	15	4	yes	1	49.18	13.04	22.83	23.33	22.43	993.67	9.83	16.15	0.3800001	10.52	122.87	88.33	27.43	29.49	186.26	26.69	4.93	20.36	45.69	96.06	43.54	17.45	13.49	2.58	45.7	29.05	42.88	11.04	993.67	8.55	14.44	98.95	6.47	28.9	36.61	23.28	48.96	19.17	28.57	51.31	24.96	1.83	27.4	993.67
455	6	15	4	yes	0	16.68	13.3	14.39	12.03	7.05	63.31	8.299999	10.26	5.83	7.46	19.67	133.67	10.78	10.27	13.72	17.61	10.48	4.52	16.33	10.59	13.14	7.37	7.95	15.51	6.16	8.46	23.05	28.33	138.97	3.92	7.43	40.06	9.27	9	7.71	28.79	6.75	3.81	10.68	13.28	8.299999	4.11	6.44	305.39
457	1	13	4	no	0	0.33	0.9599999	0.56	0.8	0.1	0.1	2.47	0.25	0.1	0.39	0.29	0.85	0.1	0.17	1.18	0.85	0.14	0.4	0.1	1.01	1.35	0.54	0.47	0.1	0.1	0.73	0.29	0.55	1.38	0.6799999	0.25	1.43	0.1	0.61	0.1	0.72	0.1	0.1	1.23	0.65	0.14	0.19	0.17	0.79
457	5	13	4	no	0	3.9	5.22	4.29	5.93	0.14	1.95	3.99	2.38	0.34	0.88	1.41	2.91	2.34	1.68	1.22	0.77	1.07	1.9	1.6	7.710001	12.05	3.43	4.12	2.49	1.74	2.24	3.41	4.46	7.63	1.24	2.6	7.06	1.5	0.98	1.14	8.03	100.78	0.1	6.11	2.1	2.1	2.57	1.66	3.29
457	6	13	4	no	0	2.19	6.4	45.16	5.28	1.33	2.15	7.36	8.259999	1.83	1.28	2.15	2.97	1.71	1.43	1.86	2.57	1.56	2.46	3.75	6.36	11	4.09	3.28	3.15	2.29	3.24	15.39	17.62	4.48	1.97	3.32	5.92	1.56	3.61	1.69	9.2	4.27	1.17	11.04	5.13	4.87	2.67	2.6	5.6
458	5	14	4	yes	0	155.38	14.68	11.21	20.42	1.35	10.55	6.09	10.88	3.44	3.95	3.13	6.12	8.17	2.38	1.14	3.13	3.44	5.02	10.5	12.27	24.27	11.6	10.61	5.79	2.45	10.21	5.11	25.1	11.99	2.57	9.24	10.03	4.11	10.3	4.52	24.41	4.2	2.08	6.69	5.68	7.35	7.1	2.29	13.87
458	6	14	4	yes	2	1.83	12.31	12.09	20.58	0.1	10.07	10.94	10.6	5.24	2.88	0.1	2.570001	23.52	0.1	0.3800001	1.3	23.87	6.73	49.6	14.24	18.62	14.31	18.9	10.46	0.1	14.67	31.34	4.450001	14.5	5.59	12.77	11.58	5.9	15.63	3.31	8.050001	0.1	0.1	3.89	1.98	3.990001	10.59	0.1	24.95
460	5	5	4	yes	0	7.27	4.87	2.45	4.12	0.1	6.79	1.24	4.94	0.87	6.56	0.3199999	3.25	0.1	12.57	12.01	4.86	0.1999999	2.9	0.6899999	14.21	7.78	8.429999	2.01	2.34	0.2099999	1.54	6.2	2.82	4.46	0.92	2.03	3.89	9.03	4.34	1.29	2.01	0.9	0.1	1.22	1.23	1.88	8.129999	0.1	11.65
460	6	5	4	yes	0	6.77	55.77	12.59	10.11	11.85	106.18	3.71	7.78	3.55	5.48	3.99	8.24	3.47	2.88	2.24	4.22	1.66	2.87	5.27	10.59	13.65	9.98	8.219999	7.29	2.89	7.920001	4.89	14.09	6.6	3.28	7.87	4.36	3.88	6.28	2.17	7.03	2.92	0.49	3.38	9.469999	2.15	11.95	3.29	6.28
461	5	14	4	yes	0	8.69	4.77	5.12	7.7	3.64	6.23	5.8	5.6	0.1	8.58	3.65	2.96	4.56	7.36	1.19	2.14	0.1	4.4	10.41	19.05	17.71	6.83	5.49	0.1	1.04	6.559999	6.04	59.39	37.01	2.46	3.05	7.099999	2.41	3.66	3.89	11.22	8.58	0.1	8.34	13.59	17.04	9.45	0.22	20.85
461	6	14	4	yes	0	217.66	7.17	21.54	8.99	0.1	30.54	2.6	12.23	3.33	18.79	8.46	55.4	11.49	18.59	1.32	4.01	0.1	6.2	9.969999	13.56	18.19	7.06	8.78	0.1	2.41	6.24	7.04	16.94	26.65	3.82	7.08	21.82	36.05	7.18	6.54	14.09	27.39	0.1	11.93	10.36	10.03	3.28	1.14	25.43
462	1	9	4	no	0	0.1	0.1	0.1	0.1	0.1	0.1	0.1	0.1	0.1	0.1	0.1	0.1	0.1	0.1	0.1	0.1	0.1	0.1	0.1	6.200005	0.1	0.1	0.1	0.1	0.1	0.1	0.1	0.1	0.1	0.1	0.1	0.1	0.1	0.1	0.1	0.1	0.1	0.1	0.1	0.1	0.1	0.1	0.1	0.1
462	5	9	4	no	0	61.64	0.1	61.49	74.16	0.1	40.16	50.1	55.06	0.1	19.06	91.31	5.02	63.01	0.1	0.1	7.650002	0.1	21.35	0.1	320.45	95.72	73.25999	74.44	0.1	0.1	0.1	58.48	0.1	45.05	0.1	74.08	10.26	0.1	15.65	2.240002	0.1	0.1	0.1	0.1	0.1	7.220001	46.09	0.1	3.43
462	6	9	4	no	1	35.36	8.549999	27.52	20.17	6.129999	51.1	11.94	19.81	4.83	20.54	32.33	13.63	27.27	5	0.1	7.27	0.1	16.76	1.190001	52.55	47.8	25.18	29.59	5.82	2.559999	4.83	24.26	0.1	15.57	0.7600002	34.42	14.41	4.68	8.299999	19.61	10.88	6.539999	0.1	10.36	0.6499996	0.1	7.110001	0.1	10.55
464	5	13	4	no	1	0.1	0.1	0.1	0.1	0.1	0.1	0.1	0.1	0.1	0.1	0.1	0.1	0.1	3.09	0.1	0.1	0.1	0.1	121.26	186.79	44.91	0.1	0.1	0.1	0.1	6.079998	0.1	3.889999	0.1	0.1	0.1	31.92	0.1	0.1	0.1	0.3799973	32.18	0.1	11.58	0.329998	37.42	0.1	0.1	0.1
464	6	13	4	no	0	0.8700001	3.25	3.29	0.3099999	0.1	12.47	0.1	0.6600001	0.1	1.03	0.9199998	4.47	0.1	2.22	0.1	0.1	0.1	0.1	13.32	18.41	16.57	3.2	0.1	0.1	0.1	3.14	0.1	3.45	0.1	0.1	0.1	8.51	0.1	2.5	0.3700001	5.96	9.33	0.1	6.32	4.93	13.34	0.1	0.1	0.1
464	7	13	4	no	0	17.17	10.66	12.03	4.4	7.72	13.45	9.02	4.08	23.08	4.79	6.849999	8.889999	2.75	17.32	2.7	0.1	0.1	12.69	83.69	76.7	60.37	6.8	5.61	0.1	2.139999	17	0.9400001	8.99	1.6	10.58	0.2999997	38	2.28	8.059999	2.4	22.77	37.3	5.4	29.31	15.58	59.63	0.1	0.8399997	2.84
473	1	16	5.7	yes	0	0.26	0.67	0.38	0.98	0.1	0.3	0.1	0.77	0.1	0.1	3.03	0.58	0.1	0.6799999	0.25	0.38	0.1	0.33	0.1	1.2	1.38	0.49	0.48	1.26	0.1	0.35	0.32	0.38	1.53	0.23	0.4	0.1	0.1	0.67	0.1	0.2	0.1	0.1	0.16	0.36	0.46	0.53	0.1	0.19
473	5	16	5.7	yes	0	2.7	5.87	6.44	8.69	0.7500001	3.59	1.88	15.99	0.6	1.7	11.16	6.97	1.46	2.34	0.54	0.6200001	0.1	1.78	1.08	5.29	7.39	3.95	4.15	10.38	1.57	2.52	1.73	3.08	7.59	2.1	2.41	6.16	1.56	3.06	1.93	2.23	1.57	0.1	1.61	8.93	7.95	2.18	1.32	2.1
473	6	16	5.7	yes	0	2.58	3.25	8.42	7.78	2	2.77	3.02	6.37	2.87	2.78	3.16	4.7	2.56	1.74	1.58	3.03	1.04	2.54	1.68	7.03	10.4	5.74	5.92	3.06	1.88	5.12	2.62	8.83	4.31	2.48	5.38	2.03	2.39	6.33	2.34	3.42	1.64	0.61	2.3	4.59	3.26	4.22	3.04	2.48
474	1	15	8.2	no	0	0.13	0.63	1.83	0.36	0.28	0.71	1.16	0.1	0.37	1.43	0.1	0.48	0.37	0.27	0.65	0.25	0.43	0.1	0.4	0.86	1.28	0.23	0.35	0.34	0.1	0.49	0.44	0.34	1.42	0.1	0.87	0.14	0.54	0.31	0.1	1.5	0.1	0.1	0.1	0.44	0.42	0.11	0.1	2.23
474	5	15	8.2	no	0	0.41	0.27	1.94	1.94	2.46	0.62	1.15	0.98	0.53	0.46	0.1	1.06	0.1	0.1	0.19	0.1	1.47	0.1	1.89	0.81	23.05	1	0.48	0.1	0.1	2.02	0.89	0.43	0.79	0.7600001	1.81	0.98	0.1	0.1	0.25	1.72	0.1	0.1	0.1	0.68	1.64	1.15	0.1	0.42
474	6	15	8.2	no	1	0.98	1.8	4.7	2.53	2.26	3.37	5.5	3.7	2.14	0.1	1.74	1.59	4.96	2.82	1.64	1.39	5.66	0.9599999	9.94	1.19	5.29	2.1	14.89	4.81	0.23	1.77	3.95	3.32	18.1	1.06	1.46	1.92	2.5	1.97	0.89	5.01	0.88	0.41	2.43	1.33	2.49	8.91	0.1	5.54
475	1	15	6.9	yes	0	1.17	9.77	3.7	3	3.03	6.26	4.52	2.49	0.5	1.01	1.04	4.02	3.96	2.92	0.56	0.51	0.1	7.16	18.23	96.47	999.9	1.46	1.7	0.1	0.12	3.75	0.89	6.51	1.42	7.24	0.53	3.55	1.21	3.69	0.1	4.86	5.47	2.1	9.94	2.36	5.18	0.43	0.13	1.96
475	5	15	6.9	yes	0	4.3	36.53	19.91	7.89	1.2	5.19	9.71	2.6	4.32	1.98	4.32	11.48	4.99	15.35	2.29	2.44	4.83	18.48	33.33	40.7	62.48	3.51	5.86	0.1	4.31	2.6	2.77	7.75	29.57	4.03	3.28	12.1	18.93	4.14	0.61	7.32	3.73	0.8100001	4.7	13.28	33.67	2.87	2.54	39.76
475	6	15	6.9	yes	2	21.68	82.55	42.07	21.37	37.77	74.79	57.2	36.93	3.86	27.1	11.26	36.04	49.64	36.83	9.2	5.33	0.1	74.78	298.34	999.9	999.9	21.71	20.2	0.1	2.64	81.31001	9.379999	93.96	13.14	77.01	12.78	58.82	9.69	31.42	3.81	88.6	69.51	34.23	79.94	35.84	88.78	8.41	1.75	25.17
477	1	12	5.7	no	0	1.02	0.1	0.44	1	0.1	0.43	0.45	0.26	0.26	0.17	0.1	1.97	0.17	1.49	0.48	0.61	0.59	1.14	0.73	4.64	2.6	0.58	0.46	0.1	0.15	0.24	0.73	4.73	3.2	0.51	0.51	7.74	1.99	0.74	0.1	2.39	0.91	0.1	0.11	1.39	2.09	0.95	0.1	3.7
477	5	12	5.7	no	0	3.9	0.73	3.44	4.56	0.1	4.14	3.36	1.74	0.72	1.79	1.74	4.84	1.35	1.12	0.2800001	1.73	4.82	3.71	0.59	13.23	8.53	3.16	4.11	2.78	0.6700001	2.47	3.02	3.98	8.63	3.22	1.9	27.69	1.22	3.97	6.19	10.59	6.12	0.1	1.97	2.02	3	3	0.48	13.7
477	6	12	5.7	no	0	12.66	8.69	20.07	16.43	7.97	38.96	10.54	12.17	12.82	11.75	16.49	11.03	16.01	9.17	8.48	8.969999	16.12	9.62	16.08	42.37	15.28	12.17	13.95	7.75	4.32	12.25	14.36	3.64	16.39	7.59	11.56	33.05	6.51	25.27	7.74	20.99	16.63	0.1	12.5	11.4	26.99	6.15	2.82	29.54
478	5	9	5.7	yes	0	2.99	8.45	7.68	25.08	1.51	7.33	5.74	7.61	3.72	3.79	1.82	6.97	2.58	4.13	0.84	3.58	1.15	4.03	45.89	20.4	21.45	11.26	6.32	2.77	12.2	10.12	5.37	11.94	11.7	3.24	9.66	9.929999	5.04	7.97	5.06	22.19	6.61	1.64	5.46	7.74	13.38	7.38	8.54	11.36
478	6	9	5.7	yes	0	1.68	1.76	3.07	2.47	0.73	0.83	1.01	1.52	1.12	1.74	0.3	2.06	0.77	1.16	0.83	3.96	0.79	0.91	30.94	1.56	6.17	2.28	1.9	1.11	1.79	1.33	1.9	1.9	2.37	2.01	1.41	1.63	1.12	2.58	1.8	4.46	1.47	0.7399999	1.45	2.78	2.64	1.83	1.66	3.87
479	1	10	5.9	no	0	0.73	0.43	0.5	0.64	8	5.88	0.1	0.1	0.63	0.15	0.27	0.27	0.1	0.1	0.17	0.55	0.1	0.1	0.85	1.95	1.16	0.38	0.59	1.99	0.1	0.42	0.1	10.61	0.87	0.1	0.34	0.95	0.1	0.1	0.1	0.48	0.1	0.1	0.1	0.31	0.18	15.02	0.1	2.05
479	5	10	5.9	no	0	3.83	2.57	3.82	5.23	141.52	196.27	2.93	1.76	8.48	0.95	1.8	3.71	1.19	8.49	1.91	2.44	3.46	5.48	7.17	7.33	4	3.18	4.15	17.7	2.44	4.19	3.01	33.03	9.3	1.1	2.19	10.81	8.36	1.11	1.22	1.85	1.12	0.1	1.99	11.25	15.13	5.29	1.9	43.14
479	6	10	5.9	no	1	0.1	0.1	0.46	0.1	25.48	55.51	0.1	0.1	0.1	0.1	15.47	0.1	0.1	0.1	0.1	0.1	0.1	0.1	0.1	4.06	0.1	0.1	0.1	8.48	0.1	0.1	1.8	31.92	0.1	0.1	0.1	27.02	0.1	0.1	0.1	0.1	0.48	0.1	0.1	2.63	0.1	0.1	0.1	8.52
482	1	7	5.7	yes	0	0.1	0.1	0.1	0.1	0.1	0.1	0.1	0.1	0.1	0.1	0.1	0.1	0.1	0.1	0.1	0.1	0.1	0.1	0.1	0.1	0.1	0.1	0.1	0.1	0.1	0.1	0.1	0.1	0.1	0.1	0.1	0.1	0.1	0.1	0.1	0.1	0.1	0.1	0.1	0.1	0.1	0.1	0.1	0.1
482	5	7	5.7	yes	0	6.47	4.9	7.67	2.27	0.1	14.62	4.75	1.74	2.77	9.45	1.29	0.4400001	9.8	3.6	0.1	1.04	0.6199999	1.06	6.97	5.81	14.82	6.79	2.63	0.1	0.1	21.05	6.39	13.67	11.6	4.27	135.34	8.96	4.73	0.9499998	0.1	3.53	47.07	0.1	0.1	1.66	5	0.21	0.1	43.17
482	6	7	5.7	yes	0	7.24	0.1	1.68	5.6	0.1	8.83	0.1	0.1	0.1	1.49	8.15	4.07	0.1	0.1	0.1	0.1	0.1	0.1	0.1	10.02	3.8	0.1	0.1	0.1	2.85	2.9	0.9599999	4.28	6.52	2.49	16.88	9.91	0.1	1.47	0.1	5.75	6.38	3.44	8.799999	4.96	2.82	0.1	0.1	3.62
483	1	9	5.6	no	0	0.36	7.89	0.58	0.73	0.4	4.95	0.23	0.35	1.39	0.4	0.16	0.5700001	0.1	0.31	0.45	0.67	0.1	0.61	0.1	2.08	2.06	0.58	0.63	0.83	0.1	0.4	8.03	1.92	2.38	0.65	0.58	1.92	0.64	0.75	0.18	0.87	0.25	0.1	0.13	2.06	0.17	1.61	0.1	0.79
483	5	9	5.6	no	1	13.14	999.9	12.74	21.72	13.69	10	9.27	9.7	4.22	55.62	7.45	7.61	10.12	12.89	5.71	5.8	2.42	7.32	6.85	27.98	44.97	11.32	9.4	688.27	4.35	7.14	8.509999	10.29	46.81	9.71	9.129999	19.83	5.72	7.17	5.26	9.49	4.79	0.1	9.33	9.2	10.82	79.42	4.96	10.6
483	6	9	5.6	no	0	16.95	45.96	13.48	17.3	14.01	13.51	14.94	16.97	3.21	22.34	18.23	206.67	13.3	12.36	12.34	13.89	1.71	14.91	14.16	26.14	30.02	15.18	13.88	304.98	6.02	8.25	10.61	7.82	15.07	7.31	13.93	132.19	7.59	16.52	31.38	23.11	14.05	0.1	16.68	40.08	22.94	19.37	11.43	27.86
484	1	10	5.6	no	0	0.29	0.49	0.51	0.82	0.1	0.78	0.1	0.1	0.1	0.1	0.23	0.15	0.1	0.1	0.1	0.34	0.1	0.1	0.1	0.58	1.84	0.4	0.56	0.1	0.1	0.56	0.46	0.45	1.35	0.1	0.35	0.64	0.28	0.17	0.1	1.05	0.1	0.1	1.21	0.16	1	4.03	0.1	0.82
484	5	10	5.6	no	0	32.93	0.9000006	28.49	25.29	0.1	22.75	9.330001	17.08	1.190001	9.570001	55.89	5.41	32.26	4.490001	0.1	7.590001	0.1	14.62	0.3299999	30.32	55.28	32.21	24.23	3.84	0.4400005	0.1	11.14	0.1	30.13	2.26	22.72	8.44	10.85	0.75	0.1	32.63	0.1	0.1	0.1	0.1	0.1	24.84	0.1	5.240001
484	6	10	5.6	no	1	14.86	14.1	17.58	6.47	2.4	9.61	7.9	7.72	1.66	10.18	25.37	19.17	12.6	3.8	4.43	5.27	5.43	7.07	8.799999	11.15	20.83	9.089999	12.5	10.19	2.52	9.759999	16.71	8.639999	9.44	2.14	10.27	13.53	3.63	6.18	5.95	24.14	10.24	0.11	18.75	17.7	7.2	7	0.1	22.85
485	1	10	6.8	no	0	0.1	0.3	0.9399999	0.23	0.1	0.47	1.5	0.1	0.8399999	0.1	0.1	0.1	0.1	0.12	0.1	0.1	0.41	0.1	0.13	0.65	0.64	0.24	0.33	0.72	0.1	0.33	0.48	1.52	2.95	0.5	0.9299999	0.54	0.1	2.33	0.1	0.78	1.15	0.1	0.1	0.1	0.23	0.1	0.1	1.41
485	5	10	6.8	no	0	1.63	2.95	3.97	3.88	1.45	26.52	2.41	2.67	1.42	2.82	0.58	1.32	0.7900001	0.7099999	0.1	0.1	0.3000001	3.23	0.1	5.6	19.3	2.49	2.8	1.52	0.27	1.3	2.05	10.14	12.76	1.08	2.14	2.91	0.4100001	9.07	0.38	1.32	0.37	0.1	1.41	0.92	7.690001	2.15	0.1	8.85
485	6	10	6.8	no	1	0.1	2.54	4.94	0.59	11.61	26.55	27.32	2.9	0.1	6.02	0.1	0.1	0.1	0.1	0.1	0.1	0.1	1.06	0.1	5.91	35.45	0.1	6.36	6.05	29.48	1.88	2.8	26.06	36.95	0.46	0.1	0.1	0.1	6.61	0.1	3.75	9.099999	0.1	7.54	2.72	5.95	0.1	17.95	40.67
490	1	12	6.5	no	0	0.29	0.31	0.55	0.6	0.1	0.1	0.22	0.1	0.1	0.2	0.24	1.06	0.1	0.1	0.1	0.37	0.49	0.7	0.4	0.66	0.81	0.79	0.34	0.26	0.1	0.25	0.72	0.76	0.9399999	0.39	0.31	10.52	0.1	0.27	0.1	0.45	0.1	0.1	0.15	0.25	0.81	0.26	0.1	1.69
490	6	12	6.5	no	0	2	1.7	3.16	3.87	1.34	3.56	1.46	2.95	1.57	2.22	3.22	7.94	2.01	1.49	1.13	2.5	0.97	4.86	1.22	3.71	4.86	2.84	2.89	2.2	1.45	2.1	1.62	2.49	2.41	2.04	2.56	34.21	2.06	2.25	2.71	2.85	1.81	0.9299999	3.43	2.5	8.87	1.93	1.43	11.51
490	7	12	6.5	no	0	1.73	2.48	3.1	2.49	1.05	1.61	1.67	3.8	0.44	2.67	2.38	19.02	1.12	1.22	1.27	3.64	0.4	2.35	2.94	5.16	6.4	4	2.79	2.86	2.56	3.15	2.11	4.22	1.44	0.78	2.98	14.57	1.18	4.57	8.11	9.08	4.79	0.8699999	4.66	6.44	11.52	1.64	4.52	16.02
491	1	13	6.5	yes	0	0.64	2.83	0.32	0.78	0.1	0.87	0.14	0.26	0.1	0.1	0.21	0.59	0.1	0.29	0.5	0.45	0.1	1.52	0.72	1.95	4.34	0.53	0.53	0.1	0.1	0.44	0.45	1.06	0.85	0.61	0.47	11.6	0.36	0.51	0.1	0.52	0.59	0.1	0.49	0.7399999	0.47	0.8	0.1	2.53
491	6	13	6.5	yes	0	3.21	13.97	7.66	4.18	0.1	0.1	3.46	0.1	0.1	0.1	0.1	7.63	0.1	0.1	1.03	3.52	6.21	6.2	5.9	2.26	7.16	4.62	4.77	11.72	0.1	4.33	9.94	1.3	3.56	0.1	10.52	27.11	0.1	3.07	4.07	4.86	4.86	0.1	40.89	4.29	8.66	0.1	1.26	18.35
497	1	8	6.5	NA	0	0.76	0.53	0.43	0.76	0.26	0.1	0.1	0.9899999	0.77	0.41	0.17	0.77	0.1	0.38	0.52	0.42	0.1	4.71	0.1	1.01	0.78	0.72	0.51	0.1	0.1	1.9	0.46	4.33	0.58	0.23	0.28	0.24	0.72	0.67	0.1	0.56	0.1	0.1	0.42	0.29	0.12	1.99	0.1	2.89
498	5	11	6.6	yes	0	6.22	60.12	12.73	1.28	0.1	6.37	0.1	2.25	0.71	2.04	0.1	3.45	1.5	1.18	0.82	0.1	0.1	24.93	5.4	20.55	21.67	3.54	3.84	2.69	1.51	3.1	2.55	2.82	8.79	3.3	2.35	4.07	2.65	3.23	0.98	2.3	0.89	0.1	3.19	2.39	3.26	0.1	0.52	9.12
498	6	11	6.6	yes	0	5.23	13.39	21.52	5.82	4.25	16.5	4.34	5.69	1.79	4.32	4.39	3.56	3.7	2.01	2.01	4.5	2.02	7.23	14.38	20.1	16.92	14.86	5.54	6.41	2.58	4.63	5.05	14.21	5.44	5.3	5.05	5.59	2.76	3.72	3.02	14.65	8.04	1.86	7.56	4.7	4.6	3.56	2.99	5.92
498	7	11	6.6	yes	0	3.53	11.75	10.61	2.45	4.59	15.52	13.38	3.11	0.9	2.02	1.62	2.6	3.27	4.86	1.32	1.67	2.04	7.45	14.47	29.32	94.42	7.32	3.58	5.65	2.72	32.14	6.69	8.67	8.639999	10.63	0.64	10.83	2.56	0.1	0.1	8.54	5.18	1.75	3.16	3.5	6.36	0.5	3.19	25.92
502	1	10	6.5	yes	0	0.24	0.71	2.66	0.9	0.21	2.73	1.47	3.05	0.41	1.06	1.76	0.8	0.8099999	1.3	1.22	1.82	0.79	0.88	0.39	3.07	1.49	1.02	1.24	1.47	0.67	2.56	1.31	1.86	3.44	1.07	0.63	0.71	2.31	1.13	0.23	0.95	0.24	0.1	0.51	0.9400001	3.19	1.17	0.34	1.93
502	6	10	6.5	yes	0	4.22	0.9300001	38.79	42.19	0.1	6.27	1.66	4.03	0.1	4.4	3.32	2.5	2.66	0.2	0.1	1.08	0.1	0.98	0.28	8.12	11.44	6.86	4	0.5899999	3.26	12.94	1.67	0.29	2.96	0.5799999	2.88	0.8	2.51	2	0.48	1.11	2.46	0.1	0.1700001	2.93	3.74	2.04	0.8499999	4.68
502	7	10	6.5	yes	0	4.28	1.01	15.88	6.11	0.5699999	3.14	1.72	2.43	0.42	2.72	2.38	2.34	2.19	1.15	0.58	2.02	0.1	2.59	0.88	4.67	8.08	4.12	3.24	1.11	3.37	4.98	1.58	1.02	2	1.64	2.81	2.41	1.81	1.61	1.95	1.72	1.04	0.1	0.98	2.68	2.57	1.8	1.36	2.42
504	1	15	6.5	no	0	0.1	0.26	1.34	0.63	0.1	0.1	0.1	0.1	0.1	0.1	0.1	0.11	0.1	0.1	0.1	0.18	0.1	0.1	0.1	0.46	0.72	0.19	0.31	0.1	0.1	0.1	0.21	0.1	0.64	0.1	0.1	0.1	0.1	0.1	0.1	0.24	0.1	0.1	0.1	0.1	0.1	0.1	0.1	0.2
504	5	15	6.5	no	0	5.56	1.77	4.25	1.62	1.34	2.26	3.12	1.55	0.97	1.15	0.1	0.7399999	0.7	2.08	0.57	0.1	0.1	13	3.17	3.56	7.83	1.59	1.52	1.22	0.81	7.35	1.9	3.09	2.61	0.1	0.8	4.84	4.31	0.49	0.54	3.04	3	0.1	0.98	1.13	5.89	0.1	0.1	4.12
504	6	15	6.5	no	0	13.28	0.1	7.13	54.67	0.1	8.63	2.49	12.74	5.95	3.82	0.1	3.41	1.35	0.1	0.1	2.35	0.1	0.1100001	0.1	9.23	25.92	15.56	13.34	0.8499999	0.1	10.45	3.87	8.6	27.1	0.6399999	9.61	0.1	6.28	7.27	0.1	0.1	0.1	0.1	0.1	0.5700002	0.1	13.97	1.97	0.1
504	7	15	6.5	no	0	12.6	0.1	11.54	14.27	2.79	15.12	3.96	10.25	4.82	4.94	7.08	5.29	3.55	0.1	0.1	4.1	0.1	3.34	0.1	8.889999	13.22	10.12	10.92	3.02	3.59	6.55	5.11	4.48	10.49	2.77	7.61	3.93	4.64	7.33	0.1	1.62	0.1	0.1	3.55	6.32	1.62	17.19	3.21	0.98
506	1	17	6.6	no	0	0.34	0.42	0.22	0.59	0.1	0.1	0.1	0.1	0.1	0.1	0.2	0.35	0.1	0.1	0.3	0.3	0.1	0.33	0.1	0.64	1.04	0.59	0.47	0.1	0.1	0.38	0.15	0.1	0.89	1.19	0.42	0.1	0.1	0.4	0.11	0.28	0.84	0.11	0.1	0.1	0.57	0.1	0.1	0.66
506	5	17	6.6	no	0	76.65	1.42	2	0.1	11.03	12.93	0.1	1.55	0.76	0.66	0.1	0.65	0.59	0.98	0.33	0.1	0.1	1.09	1.2	4.31	5.95	3.49	1.31	1.02	1.12	0.41	2.42	0.1	4.36	3.89	0.9	1.92	1.59	0.34	1.73	2.23	4.4	0.1	0.9	1.33	4.62	0.1	0.45	4.88
506	6	17	6.6	no	1	3.98	3.06	2.6	3.62	2.63	6.9	1.34	3.15	1.74	0.6799999	1.98	2.25	1.69	1.27	1.45	1.94	1.28	1.54	3.45	3.46	5.87	2.16	2.08	1.89	1.7	1.93	6.52	2.81	2.1	2.73	1.75	3.37	0.9499999	2.41	1.53	3.33	2.29	0.85	3.76	2.03	3.7	2.8	0.97	4.71
508	1	8	6.5	no	0	0.3200001	1.68	4.95	0.1	0.24	1.91	1.85	0.41	0.1	0.1	0.1	2.09	0.1	1.5	0.1	0.1	0.1	0.8200001	3.81	15.9	5.46	0.38	0.5500001	0.1	0.1	2.08	0.4599999	8.87	9.69	0.61	0.1	1.91	0.5500001	1.69	7.31	1.39	2.24	0.1	3.3	2.65	8.549999	15.15	0.1	1.86
508	5	8	6.5	no	1	21.51	6.78	10.73	8.33	1.17	8.940001	14.6	2.91	2.85	4.11	2.07	2.49	0.2099998	46.41	2.13	2.82	3.14	16.68	69.63	54.37	15.46	3.03	2.14	0.49	5.91	4.24	4.71	21.48	156.18	1.48	6.88	31.26	67.57999	40.5	2.7	7.21	41.48	0.48	185.1	87.62	214.14	7.35	7.96	257.74
508	6	8	6.5	no	1	0.1	1.33	0.1	0.1	0.1	0.6799999	0.1	0.1	0.1	0.1	0.1	0.1	0.1	1.28	0.1	0.1	0.1	0.1	0.1	2.56	2.48	0.1	0.1	0.1	0.1	0.1	2.97	0.71	19.17	0.1	0.1	0.77	2.81	35.67	0.1	0.1	0.1	0.1	167.61	2.44	10.66	1.47	0.1	4.77
508	7	8	6.5	no	0	0.1	0.1	0.1	0.1	0.1	0.1	0.1	0.1	0.1	0.1	0.1	0.1	0.1	0.1	0.1	0.1	0.1	0.1	0.1	0.1	0.1	0.1	0.1	0.1	0.1	0.1	0.1	0.1	19.67	36.09	0.1	2.22	0.1	17.8	0.1	0.1	0.1	0.1	990.12	0.1	3.59	0.1	0.1	0.1
510	1	11	6.5	no	0	0.1	0.1	0.1	0.1	0.1	0.1	1.32	0.1	0.1	0.1	0.1	0.1	0.1	0.1	0.1	0.1	0.1	0.1	0.1	0.1	0.1	0.8299999	0.1	0.1	0.1	0.1	0.1	0.1	0.1	0.1	0.1	0.3399999	0.1	0.1	0.1	0.1	0.1	0.1	0.1	0.1	0.1	0.1	0.1	0.1
510	6	11	6.5	no	0	9.299999	23.82	15.5	20.86	4.58	5.18	6.11	11.54	11.33	6.58	20.96	15.82	0.1	0.36	3.74	5.56	0.1	5.38	0.1	14.79	16.06	20.43	13.39	0.1	7.35	14.31	20.03	13.29	24.15	12	12.03	24.39	3.48	12.18	7.31	7.02	2.25	0.1	18.12	23.93	40.78	9.2	5.88	25.43
510	7	11	6.5	no	0	10.58	2.65	3.22	4.61	1.68	1.81	12.79	3.46	1.67	2.33	3	2.06	1.58	1.4	1.82	2.22	0.33	2.12	1.06	4.55	5.42	3.42	2.9	1.67	1.96	2.71	2.58	2.52	4.86	2.27	2.84	60.38	0.85	2.75	3.41	8.37	2.89	0.3	5.87	5.46	12.03	2.34	1.46	5.12
511	1	13	6.6	no	0	0.33	0.27	0.88	1	0.1	1.18	1.81	0.28	0.1	0.85	0.17	0.3	0.21	0.1	0.1	0.18	0.39	0.8199999	0.47	2	1.76	0.6	0.54	0.64	0.1	0.49	2.49	5.17	1.45	1.11	0.19	15.15	0.1	0.3	0.11	0.28	0.26	1.29	0.22	0.39	0.45	0.39	0.1	1.26
511	6	13	6.6	no	1	18.11	19.31	52.4	18.22	14.89	41.6	53.1	31.68	28.12	54.59	28.19	22.34	55.15	25.41	28.54	29.96	47.09	30.79	35.45	31.2	24.6	23.02	28.34	56.33	11.06	19.39	50.97	18.18	31.48	17.26	21.4	170.86	25.31	32.15	27.72	36.12	16	85.16	24.96	36.69	37.13	14.4	16.42	64.49
511	7	13	6.6	no	0	14.87	23.39	54.82	12.06	18.86	61.18	44.94	33.37	24.7	47.91	36.72	17.33	84.31001	33.62	35.01	36.22	51.82	44.13	63.65	23.52	21.16	23.21	35.68	75.27	8.379999	27.03	51.67	7.05	53.91	17.11	27.96	96.69	27.38	24.55	30.85	38.84	21.97	2.22	26.2	26.92	51.34	17.8	11.28	70.94
515	1	17	6.6	no	0	3.37	2.94	1.77	1.88	1.61	1.2	0.74	0.68	1.23	2.12	12.27	1.02	0.79	7.42	0.81	0.8800001	0.23	1.14	1.56	5.29	113.11	1.31	1.11	0.43	1	2.1	1.62	2.03	1.47	1.14	3.23	3.05	11.12	1.8	2.81	3.53	6.31	0.1	5.88	2.11	2.38	0.78	0.83	3.67
515	5	17	6.6	no	0	12.07	3.59	7.77	5.4	0.7399999	7.04	4.96	4.14	3.09	4.8	9.54	3.61	2.25	2.73	1.66	2.08	2.93	10.24	2.9	4.74	17	4.85	3.97	2.24	2.3	3.66	5.51	1.92	3.78	1.17	11.96	5.82	3.22	3.9	6.36	8.71	27.11	0.1	6.04	4.46	8.27	0.12	4.24	10.71
515	6	17	6.6	no	0	16.79	2.52	11.65	35.9	1.62	10.18	11.67	11.84	6.26	12.43	7.24	4.76	6.710001	2.45	1.26	5.91	3.29	6.11	4.31	19.85	17.64	15.05	14.56	5.58	1.06	9.93	12.7	3.87	11.52	3.28	16.19	2.5	5.01	14.93	4.25	7.06	8.049999	0.1	18.43	5.77	22.74	10.7	3.17	6.61
515	7	17	6.6	no	1	14.5	3.88	12.54	5.37	3.18	14.1	11.6	5.73	7.02	19.31	8.059999	25.32	10.92	5.87	5.84	8.360001	8.84	9.77	10.08	8.959999	14.24	6.81	12.06	15.08	6.8	5.87	10.13	7.33	15.7	2.46	8.76	6.63	6.14	7.25	37.12	10.5	14.04	0.1	11.19	12.01	17.69	3.28	7.53	16.46
521	6	9	6.6	no	0	11.2	17.41	12.61	17.22	10.43	14.78	11.1	10.95	2.59	6.81	3.6	12.52	5.51	6.55	4.18	5.79	0.1	6.04	27.31	41.67	27.45	10.38	12.35	13.86	4.32	14.01	8.57	34.72	14.77	5.79	8.96	20.25	5.02	13.74	20.11	15.89	7.920001	8.259999	13.71	26.51	24.65	19.75	3.88	30.01
521	7	9	6.6	no	0	43.55	7.54	2.51	4.25	2.51	5.72	2.26	3.92	2.59	3.28	33.91	8.35	0.45	0.8800001	2.98	4.57	0.1	4.26	3.72	6.570001	7.21	3.31	2.12	2	7.64	9.38	3.2	6.490001	9.58	1.5	2.23	3.3	1.21	6.7	3.14	7.09	11.46	4.15	4.29	13.85	6.27	5.91	4.54	7
525	5	10	5	yes	0	1.34	40.3	4.98	1.98	0.1	0.1	0.23	2.16	0.1	0.2700002	1.37	0.5900002	0.1	65.68	0.1	0.1	0.1	12.03	41.17	5.97	14.8	1.03	1.51	0.1	7.47	0.1	1.51	8.780001	74.42	0.1	1.1	40.64	95.99	1.97	0.1	3.94	0.1	0.1	1.17	57.9	125.62	1.17	5.23	43.96
525	6	10	5	yes	1	15.04	29.85	8.599999	6.83	5.09	0.1	0.1	6.28	5.15	4.23	5.6	5.48	0.1	7.3	2.27	2.58	0.1	5.12	6.91	9.94	27.56	7.43	13.67	0.1	1.17	3.72	9.94	20.7	10.96	0.18	4.57	42.91	3.53	8.27	2.22	16.19	1.73	0.1	9.96	5.87	7.54	1.19	0.7399999	48.03
525	7	10	5	yes	0	114	21.9	12.72	0.4300003	8.47	15.33	1.49	9.02	7.03	27.25	0.1	4.5	1.58	16.54	0.1	0.1	0.1	13.18	96.38	103.39	134.07	4.45	4.059999	0.1	0.1	22.68	0.1	30.36	0.1	7.29	0.1	38.11	0.1	11.3	7.7	89.60001	40.72	2.65	37.15	15.45	50.09	0.1	0.1	39.59
527	5	10	4.1	no	0	96.45	5.99	9.219999	20.65	3.99	3.43	4.82	9.45	5.38	6.62	10.26	6.46	4.36	3.5	3.36	5.94	1.4	4.19	4.72	11.26	18.49	9.94	10.92	3.82	4.26	19.63	6.32	5.75	15.2	3.86	8.54	74.05	4.19	8.28	3.31	6.48	5.22	5.39	17.75	5.78	3.37	8.57	4.37	6.65
527	6	10	4.1	no	0	98.84	0.1	8.15	3.56	0.1	25.27	9.28	0.1	0.1	0.1	29.07	0.1	0.1	0.1	0.1	0.1	0.1	0.1	16.67	0.9599999	14.16	9.009999	14.42	1.81	0.1	0.1	2.09	0.1	8.389999	7.08	0.1	14.83	0.1	0.1	0.1	0.1	0.1	12.98	13.26	0.1	0.76	0.1	0.1	10.67
527	7	10	4.1	no	0	91.64	0.9999999	7.51	6.88	1.16	1.79	1.91	4.44	2.02	3.89	6.26	2.98	2.14	1.25	0.92	2.55	0.47	1.56	4.16	3.69	8.01	4.93	7.58	9.16	1.3	3.97	2.55	1.85	4.33	4.43	4.19	4.21	2.36	4.01	1.67	3.3	1.07	2.32	3.43	2.96	1.53	2.24	1.86	5.81
530	5	12	3.3	yes	0	1.33	1.16	5.32	5.28	1.77	1.73	1.57	9.69	3.15	1.28	3.34	2.99	1.61	4.04	0.87	1.96	0.85	1.42	1.2	3.09	13.07	4.89	3.7	1.64	1.42	3.36	3.12	42.76	3.88	1.81	6.57	1.97	1.88	3.67	1.03	1.78	1.2	0.16	1.4	2.15	2.64	2.42	1.31	1.52
530	6	12	3.3	yes	1	3.4	4.51	8.429999	8.719999	4.3	4.95	5.59	4.24	6.49	4.71	5	4.55	2.06	11.31	0.65	2.38	0.1	4.19	26.4	23.88	34.84	7.37	5.98	2.75	2.22	8.17	4.66	46.52	5.52	5.05	7.57	10.88	2.21	5.16	1.2	5.96	8.059999	3.26	6.28	4.7	7.73	5.33	2.43	2.85
530	7	12	3.3	yes	0	6.35	8.6	9.87	3.76	7.46	12.44	4.63	5.76	4.24	4.06	6.63	4.39	0.1	12.53	0.1	0.28	0.1	8.64	50.95	31.71	49.43	6.56	4.1	3.89	1.3	10.34	2.12	10.34	9.62	6.32	2.79	18.42	0.1	3.94	8.34	10.15	16	5.44	18.84	6.82	27.06	2.4	0.1	6.92
533	5	8	3.3	yes	0	3.98	1.16	3.61	2.02	0.1	3.63	0.1	2.61	0.1	0.7399999	0.1	0.9599999	0.8	0.1	0.1	1.74	0.1	12.14	1.41	41.57	32.37	2.4	0.42	0.1	0.1	0.83	0.76	11.21	6.3	4.32	2.75	2.01	1.08	1.01	0.1	0.62	0.9399999	0.1	0.1	0.1	1.01	0.1	0.1	3.44
533	6	8	3.3	yes	0	0.1	0.1	0.1	0.1	0.1	0.1	0.1	0.1	0.1	0.1	0.1	0.1	0.1	0.1	0.1	0.1	0.1	0.1	0.1	15.96	8.69	0.1	0.1	0.1	0.1	0.1	0.1	0.1	0.1	0.1	0.1	0.1	0.1	0.1	0.1	0.1	0.1	0.1	13.34	0.1	0.1	0.1	0.1	0.1
533	7	8	3.3	yes	0	0.4899999	0.1	1.35	1.28	0.1	0.97	0.1	0.46	0.1	0.15	0.4999999	3.74	0.11	0.1	0.1	0.16	0.1	0.22	0.13	3.87	3.91	1.65	4.09	0.1	0.1	0.1	0.46	0.98	3.31	4.97	0.66	0.44	0.23	0.1	0.1	4.52	0.41	0.1	1.33	0.2	0.35	0.1	0.2399999	0.1
539	5	12	2.9	no	0	16.9	5.96	39.32	12.18	2.85	5.03	13.04	9.139999	7.74	10.38	12.98	12.54	6.59	27.33	5.01	9.04	7.65	21.19	62.58	18.07	23.61	10.1	8.21	10.41	11.35	8.12	9.339999	10.56	40.64	3.87	9.929999	16.85	27.84	9.2	4.23	9.86	22.62	2.25	6.18	35.93	103.33	4.43	8.599999	66.99
539	6	12	2.9	no	0	6.54	1.2	10.87	4.03	0.1	0.1	6.69	2.59	0.1	3.92	7.43	4.74	1.36	2.34	1.75	13.1	3.01	4.04	21.73	13.62	46.27	6.05	5.17	11.67	1.2	1.75	7.79	4.83	2.77	0.1	4.76	22.01	0.6900001	3.6	2.95	10.26	9.120001	0.1	19.84	11.23	12.25	0.1	4.21	25.62
539	7	12	2.9	no	0	10.61	0.1	13.92	6	7.79	14.07	20.36	10.29	3.05	9.08	5.12	3.87	8.089999	9.77	12.37	9.7	14.36	6.24	16.65	9.02	32.54	5.1	5.15	14.54	2.21	6.71	21.48	6.73	7.71	3.06	4.96	9.91	8.889999	5.24	7.12	7.1	7.63	0.1	8.379999	8.54	8.089999	6.44	2.65	26.26
542	5	14	4	no	0	6.27	1.42	6.02	7.06	0.27	2.87	3.44	3.78	1.66	1.91	2.81	3.98	4.07	2.84	1.26	3.35	0.1	6.81	2.02	6.68	11.33	6.09	3.6	0.1	1.86	3.52	2.95	2.21	4.83	1.68	5.53	4.62	2.45	4.59	1.69	999.9	10.25	3.48	31.09	6.03	2.69	1.7	1.27	5.37
542	6	14	4	no	1	11.09	13.04	16.37	9.67	0.1	5.92	18.3	11.98	0.1	10.78	20.76	22.98	5.31	8.41	7.71	15.94	1.66	39.45	2.78	21.42	29.87	13.38	9.839999	9.4	5.81	8.5	8.15	7.84	6.52	0.1	12.67	15.91	4.12	19.42	14.7	999.9	34.04	0.1	76.06001	76.86	24.61	0.1	13.56	21.67
542	7	14	4	no	0	3.65	2.34	7.27	3.72	1.7	2.19	5.54	13.56	1.48	3.14	4.04	8.02	3.08	2.79	2.17	5.76	5.91	48.94	18.52	7.829999	7.2	4.75	3.19	7.98	4.48	4.71	7.01	3.04	2.51	1.93	3.52	14.91	1.22	5.21	3.93	999.39	738.42	2.3	25.39	34.9	14.12	1.07	6.6	10.22
543	5	8	4.1	yes	0	4.53	1.34	5.13	3.53	1.03	15.77	2.12	2.21	1.86	4.05	5.51	2.72	3.7	1.29	1.22	1.86	1.15	2.27	3.19	9.339999	8.929999	4	3.43	2.22	1.76	2.26	75.83	9.9	2.51	1.97	2.5	4.57	2.28	2.9	1.51	4.71	3.45	0.34	2.25	3.32	7.89	3.56	0.69	5.77
543	6	8	4.1	yes	0	0.1	0.1	7.72	5.03	0.1	0.1	0.1	0.1	0.1	0.1	0.1	0.1	0.1	0.1	0.1	0.1	0.1	0.1	0.1	16.25	10.02	0.1	4.04	6.82	0.1	3.02	6.34	4.22	0.1	0.1	0.1	11.12	0.1	0.1	0.1	7.18	0.1	0.1	1.66	5.36	8.509999	2.02	0.1	12.52
543	7	8	4.1	yes	0	9.009999	5.96	12.71	7.52	13.58	7.44	7.45	8.49	7.88	12.48	9.67	12.4	8.77	12.32	7.54	9.7	8.57	10.38	8.67	24.85	14.85	10.63	10.01	15.53	9.23	7.5	16.59	5.36	9.889999	5.29	9.99	24.07	9.429999	10.21	14.75	26.16	9.73	0.1	17.84	20.88	18.04	8.889999	11.49	19.48
545	5	13	4.1	yes	0	47.28	13.63	2.77	7.360001	0.1	0.1	0.1	4.54	0.1	4.79	0.1	0.6300001	5.67	0.9900002	0.1	0.1	0.1	0.1	17.91	16.7	141.44	0.1	0.1	0.1	0.1	3.42	0.1	9.75	1.34	0.1800003	0.1	7.05	0.1	5.73	14.84	4.62	12.94	0.3600001	58	3.03	10.05	0.6000004	0.1	3.900001
545	6	13	4.1	yes	0	16.85	7.34	1.98	2.96	19.59	4.97	1.87	17.9	0.1	1.96	1.64	0.1	0.11	0.1	1.15	1.59	0.1	0.86	1.24	4.46	11.26	1.69	4.88	1.03	0.1	0.1	1.18	3.68	2.66	2.09	0.81	1.83	0.1	1.2	0.52	4.35	0.61	0.1	34.96	2.19	4.05	2.65	0.1	3.66
545	7	13	4.1	yes	0	14.18	12.65	29.07	3.91	2.79	0.1	0.1	5.49	0.1	0.61	0.1	3.29	0.1	0.1	0.1	0.1	0.1	0.1	7.02	3.83	37.85	0.76	0.59	2	0.1	2.46	0.1	12.12	9.16	0.1	0.1	3.86	0.1	0.1	0.1	16.17	3.49	4.65	30.2	8.42	6.98	4.38	0.1	8.99
546	5	6	0.2	yes	0	2.86	9.509999	7.73	3.34	298.4	4.01	0.99	1.91	16.67	0.79	0.87	3.04	1.61	1.18	0.98	1.14	1.31	2.1	8.21	5.84	5.48	2.75	3.07	12.09	1.23	2.5	116.65	2.52	2.34	2.03	3.14	9.349999	1.13	4.64	0.82	2.67	5.16	0.33	2.07	0.78	2.44	1.31	4.16	12.26
546	6	6	0.2	yes	0	7	6.19	13.88	11.88	999.9	4.51	6.7	7.47	72.07	9.96	2.97	11.15	0.1	66.01	3.21	4.09	13.67	24.95	36.89	17.9	18.61	10.12	9.32	101.62	9.82	7.32	19.79	6.15	45.89	1.35	10.64	22.57	73.69	7.51	0.1	2.18	7.94	0.1	7.13	51.05	106.85	7.63	9.009999	80.7
546	7	6	0.2	yes	0	0.1	0.1	2.35	1.82	307.31	0.1	0.1	0.1	17.49	0.1	1.49	0.1	0.1	1.38	0.1	0.1	0.1	0.1	6.19	2.3	5.95	0.1	0.1	26.89	0.1	2.11	1.35	14.7	0.1	2.91	0.1	4.52	0.1	0.1	0.1	0.1	0.1	0.1	0.1	1.88	1.15	0.1	0.1	7.08
548	5	6	3.3	yes	0	2.84	1.76	3.5	4.39	0.1	4.25	0.1	1.76	0.1	1.13	0.1	1.37	0.32	1.09	0.1	0.1	0.1	1.84	1.1	4.14	8.57	2.52	2.17	0.1	0.1	2.73	2.23	5.18	5.43	0.1	2.59	1.42	1.25	1.3	0.1	1.2	2.9	0.1	7.18	3.45	1.55	0.1	0.1	8.36
548	6	6	3.3	yes	0	7.66	0.1	6.81	2.55	0.1	28.13	0.1	0.1	0.1	0.1	5.9	0.1	0.1	5.01	0.1	0.1	0.1	0.1	0.1	2.65	683.4	0.1	0.1	0.1	0.1	0.1	3.92	0.1	0.1	2.53	0.1	6.13	0.1	0.1	0.1	9.79	0.1	0.1	8.24	3.75	3.15	0.1	0.1	8.639999
548	7	6	3.3	yes	0	11.88	3.75	15.55	35.05	1.72	6.73	7.08	11.01	6.76	5.92	6.47	8.66	6.15	4.43	1.38	6.5	3.98	4.46	1.34	16.49	27.44	17.26	17.93	7.7	5.32	12.82	10.77	3.03	13.07	3.76	16.27	45.3	5.83	13.61	2.99	5.19	2.5	0.1	3.23	14.82	3.2	10.35	6.38	5.41
555	5	11	1	yes	0	16.26	7.22	18.71	4.47	1.68	5.68	1.51	2.57	1.3	4.71	0.1	5.57	1.96	2.43	0.78	3.27	0.1	2.58	8.129999	14.82	10.01	6.59	7.44	4.86	6.87	8.32	1.59	3.04	7.69	4.6	3.6	6.38	0.1	3.98	1.54	4.4	116.68	0.1	6.45	4.19	4.85	0.1	8.36	6.34
555	6	11	1	yes	0	10.32	8.17	18.82	11.64	6.94	11.31	9.87	12.32	8.349999	18.79	5.78	8.5	13.17	17.15	6.74	11.64	14.28	9.379999	27.24	29.96	17.34	16.65	12.11	11.31	6.8	17.49	36.92	8.08	14.57	7.3	10.08	15.79	17.38	11.36	12.61	19.22	16.18	3.71	16.48	23.21	27.63	4.17	9.799999	35.82
555	7	11	1	yes	0	3.2	3.76	8.379999	3.85	0.1	7.97	3.61	4.09	8.29	7.960001	3.36	4.17	5.38	7.94	2.24	4.17	7.88	1.78	8.21	5.99	6.82	7.44	5.25	5.01	0.1	9.33	11.73	3.91	10.59	1.94	2.99	6.74	9.95	6.86	3.47	6.62	2.88	0.1	7.71	5.46	10.24	0.1	0.1	12.34
556	5	15	12.4	yes	0	7.83	16.15	6.97	6.02	2.28	32.33	3.09	4.22	2.47	18.19	5.77	4.19	4.08	3.13	1.82	9.08	1.39	3.36	8.44	7.9	10.8	3.97	3.54	1.87	2.77	4.05	5.17	3.32	6.22	2.72	5.65	10.6	4.13	3.12	1.82	2.44	6.67	0.34	3.02	4	6.05	4.42	2.56	8.889999
556	6	15	12.4	yes	0	9.509999	13.18	8.37	7.78	2.24	17.68	4.37	5.81	2.91	28.7	2.56	3.86	2.11	10.76	1.91	6.59	2.6	3.73	16.65	8.339999	13.93	5.39	3.86	2.29	4.37	7.17	5.53	29.78	21.55	2.59	4.69	5.89	12.7	3.72	1.51	15.51	4.6	1.85	6.99	14.4	28.34	3.18	4.37	27.92
556	7	15	12.4	yes	0	5.5	14.13	100.65	9.129999	0.1	13.41	8.509999	7.8	0.1	24.54	4.42	6.82	2.82	5.23	2.39	8.45	0.1	4.79	10.16	11.59	19.08	8.03	5.67	2.76	4.48	10.71	5.4	37.99	6.46	3.6	7.23	10.03	5.32	6.24	4.39	22.2	11.86	1.28	11.45	16.05	17.21	6.15	4.69	6.58
557	5	7	3	no	0	1.42	4.97	7.84	8.86	1.1	6.28	2.14	4.57	3.04	2.56	2.46	4.17	1.9	1.97	1.06	2.94	4.74	1.99	3.33	6.15	11.36	5.44	5.07	0.1	2.54	4.15	4.99	4.72	7.06	6.42	5.18	10.58	3.87	5.38	2.47	3.26	1.65	0.1	2.64	2.87	3.25	7.69	2.8	9.309999
557	6	7	3	no	3	0.1	0.1	0.1	0.1	0.1	4.6	0.1	0.1	0.1	0.1	0.1	0.1	0.1	0.1	0.1	0.1	0.1	0.1	0.1	0.1	6.33	0.1	0.1	0.1	0.1	0.1	0.25	0.1	7.36	2.43	0.1	5.46	0.1	0.99	2.72	0.1	0.1	0.1	1.35	2.21	6.45	0.1	0.1	4.82
557	7	7	3	no	0	6.23	7.55	8.2	0.1	0.1	35.69	1.91	4.3	0.1	0.8499994	0.1	3.71	0.1	25.53	0.1	0.1	0.1	0.4899998	88.63	67.61	27.18	0.1	3.72	0.1	0.1	11.97	0.1	4.909999	0.1	1.099999	0.5699997	27.97	8.249999	3.89	31.94	29.76	15.14	0.1	37.43	18.45	24.93	0.1	0.1	0.29
558	5	9	1.1	no	1	6.52	4.72	11.58	11.84	61.49	13.2	6.8	13.24	5.72	5.28	11.29	6.3	3.72	6.48	4.02	5.36	1.53	12.11	5.38	17.29	14.75	7.48	7.32	2.8	4.99	4.9	8.299999	13.89	12.85	4.09	29.93	55.58	8	13.17	3.06	13.05	8.839999	0.1	98.87	9.32	14.63	6.99	5.88	55.33
558	6	9	1.1	no	0	16.96	6.28	18.12	8.38	26.32	9.38	6.54	9.67	0.6500001	7.83	2.78	6.63	2.07	4.37	3.13	3.55	0.1	8.7	18.84	30.07	75.88	11.31	8.34	0.1	3.98	6.190001	3.34	10.5	3.99	2.21	14.25	36.62	1.21	12.41	1.81	12.7	10.3	1.36	40.66	10.48	13.89	9.53	3.65	17.32
602	1	10	1.4	yes	0	0.3099999	0.1	0.1	0.1	0.1	0.1	0.1	0.1	0.1	0.1	0.1	0.1	0.1	0.1	0.1	0.1	0.1	0.1	0.1	0.1	6.940001	0.1	0.26	0.1	0.1	0.66	0.1	0.1	0.1	0.14	0.1	0.3099999	0.1	0.1	0.1	4.66	0.1	0.1	0.1	0.1	0.1	0.1	0.1	0.1
602	5	10	1.4	yes	0	0.6700001	5.89	1.15	0.1	0.1	0.1	0.1	0.1	0.1	0.1	0.1	0.1	0.1	0.1	0.1	0.1	0.1	0.1	0.1	1.08	4.29	0.9400001	0.6600001	0.1	0.1	0.1	5.84	0.1	4.25	0.1	0.1	7.59	0.1	0.1	0.1	0.1	33.59	0.1	0.1	0.1	0.1	0.1	0.1	0.64
602	6	10	1.4	yes	0	3.61	1.56	5.63	1.67	0.1	3.1	0.1	0.1	1	0.5300001	0.3800001	1.29	0.8200002	0.2900001	0.1	1.52	4.49	0.2900001	1.57	2.63	18.88	2.69	2.65	6.66	0.1800001	1.35	9.17	0.1700001	5.56	1.82	1.62	12.14	2.54	0.1600001	0.1	2.69	0.1800001	0.1	0.62	0.5200001	0.3200001	0.1	0.77	3.22
604	5	13	1.4	NA	2	8.99	6.09	203.58	2.9	66.02	4.01	10.34	2.24	5.73	3.07	14.33	14.58	2.76	2.75	2.17	3.7	7.74	10.84	7.95	11.9	22.75	3.83	4.57	22.21	4.66	14.91	22.11	40.38	5.96	5.1	2.36	21.31	3.5	0.6600001	18.51	12.67	6.16	0.1	12.3	5.53	5.28	0.1	5.28	172.13
604	7	13	1.4	NA	0	13.34	82.15	79.28	10.09	20.67	40.29	62.38	27.78	36.71	26.18	21.75	53.43	30.63	53.81	20.79	24.73	19.74	83.86	57.02	149.16	101.47	26.95	35.21	47.05	22.58	29.86	115.83	24.39	124.19	28.97	15.43	52.25	32.41	19.49	31.26	35.66	29.57	22.34	18.8	57.13	43.99	8.27	19.37	158.05
605	1	13	1.4	yes	1	1.59	2.02	0.3699999	9.42	1.64	1.58	2.82	5.02	0.1	1.45	8.08	0.6599998	0.8299999	1.1	5.09	3.23	0.1	5.39	0.1	17.43	3.51	3.19	1.94	0.1	1.5	0.47	2.58	6.81	18.29	3.37	0.9099998	1.43	0.1900001	5.42	2.33	1.76	0.5	0.1	8.93	2.51	0.6900001	5.35	1.03	10.33
605	5	13	1.4	yes	1	0.1	0.1	0.4499998	9.46	0.1	9.61	2.91	3.15	0.1	0.1	0.1500001	38.04	5.08	0.1	0.1	0.1	0.1	9.559999	3.55	13.35	47.42	7.01	0.23	20.26	0.1	10.21	0.1	0.1	22.75	4.64	0.98	19	0.6700001	0.1	9.059999	1.62	12.99	0.1	0.1	3.85	14.3	0.3699999	0.1	9.22
605	7	13	1.4	yes	0	3.49	1.25	10.06	1.27	1.98	14.24	11.32	4.85	8.92	4.1	1.78	69.53	11.21	5.52	3.08	8.71	9.92	10.59	9.02	9.99	18.31	27.85	4.85	21.5	10.68	4.94	25.37	0.3900001	13.27	4.13	5.67	18.57	5.22	8.19	16.79	15.31	8.32	0.1	2.15	14.3	25.41	1.07	18.69	27.6
606	1	16	1.4	yes	0	1.53	6.26	4.07	4.39	0.8200001	3.64	1.95	1.66	0.9799999	1.18	0.6799999	17.52	0.1	1.63	0.9699999	1.77	0.1	4.25	0.1	5.37	31.16	1.96	0.9999999	0.1	2.24	0.9399999	12.36	0.89	17.36	0.58	1.24	3.42	6.34	2.96	0.5299999	3.05	2.18	0.36	2.59	4.19	14.04	0.4599999	1.22	3.92
606	5	16	1.4	yes	0	0.5500001	13.3	4.36	1.19	0.1	23.93	0.1	0.1	0.1	0.1	0.1999999	16.94	0.1	0.36	0.1	0.2900001	0.67	4.63	5.13	2.94	9.190001	0.6799999	0.7299999	1.69	1.55	0.5099999	7.74	2.99	5.11	1.73	0.5400001	11.72	5.44	12.43	0.14	3.24	1.62	0.1	0.7099999	1.53	9.18	0.1	0.9299999	3.33
607	1	13	4	yes	0	0.1100001	8.629999	1.79	0.1	0.1	0.1	0.1	0.1	0.3099999	0.1	0.1	0.1	5.08	0.1	2.07	1.25	0.1	0.1	0.1	1	4.7	1.47	0.1	0.1	0.1	0.1	19.38	1.19	86.17001	1.82	0.1	3.76	0.3	1.71	1.77	0.6200001	0.1	0.1	0.1	0.1	0.1	0.4100001	0.1	14.84
607	6	13	4	yes	0	42.38	29.77	156.08	8	43.55	255.04	127.47	73.25	145.69	80.99	92.08	38.02	372.43	68.69	80.53	100.34	75.03	147.58	132.76	40.62	20.98	62.4	164.92	159.43	12.86	44.08	219.68	2.8	998.78	61.19	159.19	89.24	71.9	76.21	50.15	63.06	24.61	0.5799999	20.42	73.45	998.78	70.96	25.36	162.09
608	1	16	4	yes	0	1.3	2.8	1.67	0.8799999	0.1	0.1	0.1	0.1	0.1	0.1	0.23	0.1	0.1	0.1	0.1	0.1	0.1	0.6499999	0.1	0.97	7.440001	0.5699999	0.3799999	0.1	0.1	0.1	0.99	0.1	1.1	0.1	0.1	4.73	1.51	0.1	0.1	0.1	0.1	0.1	0.73	0.6499999	2.44	0.1	0.1	2.04
608	5	16	4	yes	3	2.5	6.34	8.32	8.120001	0.1	2.83	3.15	5.9	1.48	2.9	6.03	7.74	4.58	0.4300001	1.08	4.18	0.1	3.84	0.1	13.53	14.29	7.49	6.55	2.06	2.43	0.1900001	5.63	15.09	9.450001	2.33	5.41	13.86	2.19	5.71	7.42	2.9	2.5	0.1	1.25	2.4	8.559999	2.65	3.81	4.04
608	6	16	4	yes	1	0.1	0.1	10.95	0.1	0.1	0.1	2.26	2.95	11.98	0.1	1.78	6.36	0.1	0.4999995	0.1	4.92	2.51	0.1	1.87	17.15	19.29	4.65	35.26	1.03	0.1	2.85	7.47	0.1	5.04	0.1	0.1	34.66	0.1	4.86	20.58	8.290001	12.81	0.1	1.98	11.84	9.74	0.1	5.1	7.27
609	1	12	4	yes	0	0.1	0.7100003	0.3500001	1.51	0.1	4.08	1.02	0.7100003	1.86	0.1	2.37	0.1	1.93	0.1	0.1	0.1	0.1	0.1	0.1	0.1	14.67	1.12	0.2	0.1	0.1	0.1	8.08	0.21	0.1	0.1200001	0.1	0.1	0.3200002	0.1	0.1	4.41	0.1	0.1	0.1	0.1	0.1	0.8199999	0.1	1.42
609	5	12	4	yes	0	0.22	0.22	0.99	0.8	0.1	1.79	0.1	0.1	0.1	0.1	0.1	0.1	0.79	0.1	0.1	0.1	0.1	1.22	0.1	5.94	11	1.96	1.49	0.5	0.1	0.1	1.81	0.1	0.3900001	0.1	0.6900001	2.38	0.8199999	0.1	0.4300001	0.8900001	0.1	0.1	0.1	0.9100001	0.1	0.1	0.3900001	1.52
609	6	12	4	yes	0	3.5	1.22	3.07	0.6600001	0.1	4.07	6.13	0.48	1.61	1.95	3.39	0.1	4.66	2.44	0.1500001	1.33	1.99	3.39	1.97	7.14	12.72	2.65	1.39	4.64	1.57	0.1	5.62	0.1	3.16	2.45	2.06	9.17	4.03	1.79	1.72	2.79	1.37	0.1	0.1	3.45	4.19	0.21	1.15	12.09
609	7	12	4	yes	0	1.41	0.87	4.46	0.5600001	0.1	15.04	1.85	2.57	0.8100001	0.62	4.29	0.1	5.91	1.28	0.1	0.3100001	0.61	0.9699999	1.49	4.36	5.8	3.75	1.05	1.13	0.1	0.4	3.05	1.5	1.56	3.34	0.22	2.89	1.9	0.9900001	0.3000001	4.16	3.78	0.1	0.7400001	6.11	12.09	0.1	0.1	3.3
612	1	16	4.4	yes	0	0.23	1.77	0.42	10.99	0.1	0.6499999	0.3299999	1.3	0.4399999	0.1	4.19	0.1	0.1	0.1	0.1	0.1	0.1	0.1	0.1	1.17	59	0.1	0.1	0.1	0.1	0.1	1.01	2.75	25.67	0.1	0.1	1.26	1.2	0.8999999	10.42	0.35	0.1	0.1	3.54	2.26	2.75	0.2099999	0.24	6.19
612	5	16	4.4	yes	0	16.57	5.68	23.68	5.29	5.23	88.37	463.09	14.07	41.38	9.2	102.21	1.25	227.64	21.05	49.59	24	79.17	72.07	41.87	1.58	12.59	5.65	30.56	182.2	10.36	4.47	156.44	0.1	45.35	22.16	4.76	22.09	58.67	7.6	10	29.52	1.35	0.1	4.37	8.44	35.42	1.63	8.27	159.44
614	1	14	4.4	yes	0	127.61	0.1	0.25	1.1	0.1	0.5799999	0.1	0.1	0.1	0.1	0.1999999	0.1	0.1	0.1	0.1	0.46	0.1	0.1	0.1	3.46	2.77	0.71	0.42	0.1	0.1	0.46	35.99	0.34	0.25	0.1	0.1	0.29	0.1	0.13	0.4399999	2.09	6.69	0.1	0.73	3.95	0.27	0.1	0.1	1.95
614	5	14	4.4	yes	0	2.13	0.1	3.09	6.13	0.1	234.92	3.15	3.96	2.49	0.1	0.8899999	5.14	1.34	3.92	0.1	0.1	0.1	3.13	0.1	17.42	37.62	4.93	4.59	0.1	0.1	0.1	11.97	1.99	9.039999	14.26	4.7	3.5	16.32	6.25	0.1	0.1	40.03	0.1	1.25	6.59	2.68	0.1	0.1	9.18
614	6	14	4.4	yes	0	0.32	0.1	1.6	0.32	0.1	24.61	1.67	0.1	0.2600001	0.9899999	0.56	0.9999999	0.1	0.1	0.1	0.5100001	3.71	0.34	2.16	4.49	4.78	1.04	0.9	3.37	0.33	1.05	4.78	0.9999999	2.37	0.48	1.27	5.28	0.1	0.41	0.2399999	2.52	3	0.1	2.46	2.12	1.69	0.3699999	0.82	14.61
617	1	5	4.4	no	0	3.01	0.5599999	3.65	5.72	6.19	7.63	4.15	4.14	19.99	2.35	54.22	3.59	2.18	6.87	1.15	1.21	0.1	5.38	0.7299998	10.1	10.51	5.08	1.27	0.1	7.92	0.1	2.87	1.86	3.51	7.95	2.49	3.17	3.36	3.97	1.47	16.22	0.1	0.1	9.43	2.53	1.76	997.37	5.45	4.08
617	6	5	4.4	no	1	9.440001	11.43	22.47	14.74	123.78	10.27	10.16	12.05	28.2	0.1	0.6300001	7.03	7.51	9.24	0.1	0.1	0.1	8.52	30.78	104.29	142.73	9.52	11.29	7.440001	0.1	16	0.1	10.38	3.42	7.619999	5.03	31.18	2.49	7.15	0.1	11.5	12.24	0.1	14.48	7.03	17.08	6.02	0.1	2.65
618	1	9	4.4	yes	0	1.45	5.61	6.62	6.77	1.71	3.61	2.68	14	0.1200004	11.97	18.53	0.8700004	4.83	9.85	5.74	5.23	0.1	12.53	1.77	40.96	14.81	2.13	6.98	4.62	3.89	0.1	14.34	6.6	20.36	2.57	4.28	8.030001	11.11	6.550001	4.340001	5.800001	3.68	0.1	45.68	14.63	8.809999	3.98	6.29	31.26
618	5	9	4.4	yes	0	2.69	0.1	6.8	3.44	0.1	2.48	0.54	2.45	0.73	0.1	6.59	0.1	3.66	0.1	0.1	0.1	0.1	1.81	0.1	3.21	19.64	5.41	4.21	0.1	0.1	0.1	1.85	0.1	2.12	0.2399998	3.41	5.52	1.22	0.1	0.1	0.1	0.1	0.1	0.1	0.1	0.1	0.75	0.1	5.27
618	6	9	4.4	yes	0	0.9200001	0.95	2.37	2.88	0.1	0.1	2.85	1.09	0.4100001	0.8299999	2.48	2.78	0.6100001	0.1	0.1	0.8500001	0.99	0.1800001	0.1	3.94	5.69	2.43	2.39	0.6200001	0.14	12.46	5.13	0.1	5.18	0.29	0.8400002	7.85	0.21	0.1	0.97	0.74	0.1	0.1	0.1	4.67	1.71	3.12	0.1	44.8
620	1	12	4.4	yes	0	2.74	2.17	24.48	3.01	0.4099998	1.2	16.04	3.47	1.65	8.07	5.19	8.07	0.1	3.93	1.76	4.03	0.1	2.99	0.1	11.75	9.219999	60.41	1.83	0.1	6.799999	1.74	7.839999	7.57	8.429999	9.389999	1.51	3.8	4.599999	9.67	9.79	40.05	10.79	0.1	14.23	17.79	8.46	0.1	10.01	12.25
620	5	12	4.4	yes	0	0.1	0.1	0.1	0.1	0.1	0.1	0.1	0.1	0.1	0.1	0.1	3.66	0.1	0.1	0.1	0.1	0.1	0.1	0.1	0.1	21.18	14.47	0.1	0.1	0.1	0.1	0.1	4.6	3.190001	0.1	0.1	0.1	0.1	4.05	0.1	14.2	8.96	0.1	0.1	3.77	0.1	0.1	0.1	13.76
620	6	12	4.4	yes	1	0.1900001	0.1	0.87	0.1	0.1	1.11	0.14	0.1	3.12	0.61	0.1	7.58	0.1	0.1	0.1	0.4300001	0.1	0.1	0.1	0.9800001	16.37	2.14	0.1	1.08	0.1	0.1	0.7300001	8.08	0.7800001	0.47	0.1	2.54	0.1	0.1	0.7400001	30.04	11.76	0.1	0.35	1.93	3.56	3.46	0.49	8.46
620	7	12	4.4	yes	0	6.23	2.81	8.73	2.16	12.78	4.77	2.46	3.28	5.42	0.5400002	0.1	12.74	2.66	3.31	0.1	0.3700001	0.1	2.82	13.16	26.11	124.95	5.93	1.72	0.6200001	0.1	6.33	3.23	21.89	2.87	5.2	2.12	11.89	0.7	3.7	1.2	22.97	9.84	0.1	4.2	6.09	9.860001	0.1	1.34	15.22
621	1	15	4.4	yes	0	1.7	3.04	43.71	5.950001	0.1	0.7900002	2.11	5.910001	0.1	4.62	0.1	9.54	0.1	1.33	0.1	2.62	0.1	0.74	1.26	6.04	18.49	3.3	24.37	0.6100001	2.75	1.1	1.98	4.99	1.16	0.1100001	1.58	1.13	5.82	3.13	7.3	23.83	1.91	0.1	4.1	6.110001	7.940001	0.1	4.87	6.070001
621	5	15	4.4	yes	0	0.1	2.44	2.73	0.1	0.1	6.53	0.1	13.06	0.1	1.04	0.1	5.68	0.1	0.1	0.1	1.87	0.1	0.14	0.1	3.23	28.14	0.95	1.37	0.1	0.1	0.1	1.09	0.1	1.51	1.14	0.1	1.71	1.3	0.5700001	1.73	21.73	1.25	0.1	0.1	0.72	5.41	0.1	0.58	0.72
624	1	10	1.5	yes	0	1.89	0.1	4.77	4.14	0.1	0.1	0.1	0.1	4.1	0.1	0.1	0.1	0.1	4.08	0.1	0.1	0.1	3.03	11.17	7.35	11.59	3.11	1.57	0.1	0.1	0.2	0.1	0.1	17.73	0.1	0.1	1.85	11.29	1.16	7.45	0.1	0.5500002	0.1	0.1	9.4	16.72	0.76	0.6200001	44.85
624	5	10	1.5	yes	1	0.1	0.1	0.1	6.91	0.1	0.1	0.1	0.1	0.1	0.1	0.1	0.1	0.1	0.1	0.1	0.1	0.1	0.1	0.1	0.1	14.06	0.1	0.1	0.1	0.1	0.1	0.1	0.1	0.1	0.1	0.1	0.1	0.1	0.1	0.1	0.1	0.1	0.1	0.1	0.1	0.1	0.1	0.1	0.1
624	6	10	1.5	yes	2	0.51	0.1	0.1	0.5599999	0.1	0.1	0.1	0.1	0.1	0.1	0.1	0.1	0.1	0.1	0.1	0.1	0.1	0.1	0.1	0.1900001	9.639999	0.1	0.1	2.62	0.1	0.1	2.12	0.1	2.31	0.1	0.1	0.1	2.81	0.1	0.1	1.44	0.1	0.1	0.1	0.1	0.1	0.1	0.1	21.88
626	1	17	1.5	yes	0	0.3700001	0.1	0.1	0.1	48.85	0.1	4.06	29.6	13.42	0.1	0.1	5.43	0.1	0.1	0.1	0.1	0.1	0.26	0.1	14.17	5.3	0.1	0.13	0.1	0.1	1.07	3.06	1.2	5.51	2.65	0.1	0.1	0.4100001	0.1	0.1	18.65	0.1	0.1	0.1	0.1	0.1	0.1	0.1	0.3399999
626	6	17	1.5	yes	0	0.23	5.48	1.21	0.1	63.52	0.1	2.03	3.88	12.55	0.1	0.1	0.8999999	2.9	0.1	0.1	0.49	0.2099999	0.6	0.1	1.37	6.71	1.32	0.24	0.97	0.1	0.1	1.14	0.1	1.36	0.3399999	0.1	1.62	0.9200001	0.2099999	0.5799999	7.32	0.1	0.1	1.31	1.43	1.95	32.45	0.1	1.72
627	1	12	1.5	no	0	0.1	0.1	0.1	0.1	7.92	5.72	6.64	0.1	0.99	0.1	0.1	0.1	0.1	0.1	0.1	0.1	0.1	0.1	3.13	6.14	32.29	0.1	0.1	0.1	0.1	4.04	1.67	0.21	0.1	19.2	0.1	3.44	0.1500001	0.1	0.1	1.94	16.12	0.1	1.07	0.1	1.14	0.1	0.1	0.1
627	6	12	1.5	no	2	11.45	16.33	30.75	0.1	4.57	18.91	31.28	8.200001	14.12	10.37	2.53	21.24	19.49	10.21	3.57	12.95	11.12	10.82	37.93	57.47	457.78	20.53	14.53	17.69	2.71	24.81	27.14	0.1	59.1	13.6	19.8	44.76	9.049999	14.62	24.28	30.43	14.68	2.12	20.17	32.25	37.88	0.2199998	13.39	23.65
627	7	12	1.5	no	2	15.15	9.14	32.61	0.1	9.27	15.48	25.89	6.73	17.54	10.11	6.32	24.04	18.63	7.44	7.28	13.75	12.13	10.44	32.56	42.84	121.89	12	39.26	13.98	9.05	37	18.32	1.89	20.77	11.19	14.64	22.99	11.6	12.15	24.61	27.97	9.8	0.8899999	16.59	33.9	41.8	2.94	12.12	21.11
628	1	9	1.5	no	0	0.1	0.1	0.1	0.1	0.1	0.1	0.1	0.1	0.1	0.1	0.1	54.39	0.1	0.1	0.1	0.1	0.1	0.1	0.1	0.1	0.1	0.1	0.1	0.1	966.3	0.1	0.1	0.1	9.369999	0.1	0.1	0.1	0.1	0.1	0.1	0.1	0.1	0.1	0.1	0.1	0.1	0.1	966.3	0.1
628	6	9	1.5	no	3	16.2	14.48	54.31	999.79	19.29	47.74	63.93	29.49	47.66	29.64	26.28	14.5	69.27	29.36	30.56	39.82	52.65	34	45.35	9.87	6.65	19.02	39.34	48.58	4.82	16.56	71.15	3.75	57.42	22.6	32.83	37.98	35.51	24.46	18	22.4	9.95	0.1	12.52	24.22	30.22	27.58	7.76	59.2
628	7	9	1.5	no	4	8.26	0.1	39.51	989.26	19.66	20.12	29.07	23.73	65.09	28.3	9.960001	14.79	33.98	7.700001	19.78	26.96	33.46	16.91	10.8	29.13	23.69	20.11	27.96	27.4	2.01	11.27	30.2	19.41	16.91	8.110001	28.83	21.52	10.93	23.17	10.89	17.01	10.61	0.1	13.77	15.7	19.38	21.47	2.49	22
630	1	11	1.5	yes	0	0.1	0.91	4.24	0.39	0.91	0.74	0.1	1.2	0.1	0.7	0.1	0.85	0.1	0.58	0.43	0.1	0.1	5.17	0.3	2.33	10.44	0.1	0.1	0.1	0.22	3.55	3.39	3.4	6.85	1.34	0.1	1.76	1.18	4.55	0.1	1.94	3.27	0.1	4.44	0.1	0.88	0.1	0.2	4.56
630	6	11	1.5	yes	0	49.69	26.29	159.16	22.39	40.94	178.82	131.8	68.18	151.35	65.55	59.62	22.3	998.4	100.89	48.93	55.99	80.96	85.07	104.02	19.23	9.62	33.32	106.18	117.23	7.460001	22.78	276.66	1.34	143.87	49.5	126.89	79.79	115.7	44.81	29.28	43.42	24.87	0.1	19.58	46.84	54.23	70.75	8.86	278.94
631	1	6	1.5	no	0	0.1	0.1	105.39	2.4	0.1	13.67	0.1	0.1	20.29	0.4700003	12.53	5.93	0.1	1.59	0.1	0.1	0.1	4.08	1.63	0.1	0.1	17.56	0.1	0.1	3.65	0.1	0.1	0.1	0.1	0.1	0.1	2.08	0.1	9.039999	0.1	10.29	0.1	0.1	24	0.1	1.22	990.16	1.65	0.1
631	6	6	1.5	no	0	0.1	43.23	16.41	0.1	9.12	4.69	3.53	2.51	1.1	0.1	0.1	0.1	1.17	6.27	0.1	0.1	0.1	14.01	33.17	48.01	40.87	0.1	0.1	0.1	0.1	8.94	0.1	13.79	2.13	9.23	4.62	67.25	3.51	0.1	0.1	17.92	11.29	3.14	7.95	6.16	22.3	20.08	0.1	1.91
632	1	12	1.5	yes	2	0.1	0.1	0.1	2.12	35.28	0.1	0.1	3.55	0.1	0.1	5.580001	0.1	0.1	0.1	0.8400002	0.1	0.1	0.1	0.1	8.650001	16.12	0.1	13.07	0.1	0.1	0.1	0.1	2.84	0.1	0.1	0.1	0.1	0.1	0.1	0.1	0.1	0.1	0.1	15.77	0.1	0.1	0.1	0.1	0.7299995
632	7	12	1.5	yes	0	20.77	10.26	98.77	31.24	32.42	48.14	80.57	42.33	60.29	40.71	42.04	20.42	990	21.08	20.65	39.2	59.23	44.17	44.67	38.54	49.17	48.46	64.19	39.87	5.62	40.29	62.72	0.1	92.98	25.82	51.9	40.29	38.27	62.04	17.48	38.41	4.31	0.1	15.74	21.87	45.26	36.71	12.02	76.28
634	1	9	1.5	yes	0	0.1	7.210001	3.73	12.78	0.1	0.1	0.1	0.1	0.1	0.1	0.1	0.1	0.1	0.1	0.1	0.1	0.1	0.1	0.1	11.12	23.7	2.77	7.290001	0.1	0.1	0.1	0.1	0.1	22.47	0.1	3.110001	0.1	0.1	0.1	0.1	0.1	0.1	0.1	0.1	0.1	0.1	0.1	0.1	0.1
634	5	9	1.5	yes	0	0.1	0.1	0.1	952.46	0.1	0.1	2.43	12.01	0.1	0.1	0.1	0.1	0.1	0.1	0.1	0.1	0.1	0.1	0.1	13.34	51.46	0.1	0.1	0.1	0.1	0.1	0.1	0.1	0.1	0.1	0.1	0.1	0.1	0.1	0.1	0.1	0.1	0.1	0.1	0.1	0.1	0.1	0.1	0.1
634	6	9	1.5	yes	0	0.1	12.9	5.120001	7.969999	0.1	0.1000004	12.77	15.5	0.1	4.59	0.1	0.1	0.1	0.1	0.1	0.1	18.75	0.1	0.1	13.25	47.99	5.65	6.33	0.1	0.1	0.1	0.1	17.9	3.81	0.3000002	7.41	14.51	0.1	0.1	0.1	9.76	0.1	0.1	0.4899998	6.440001	0.1	1.8	0.1	3.59
634	7	9	1.5	yes	2	5.58	6.25	298.27	10.26	0.1	0.3900001	9.690001	5.41	1.23	0.1	4.35	5.35	3.65	0.1	0.1	1.52	35.18	4.14	1.42	9.97	16.53	9.450001	6.98	0.6200001	0.97	0.24	1.91	4.990001	5.34	0.1500001	7.46	8.06	2.2	4.75	0.1	6.16	0.1	0.1	2.65	11.64	1.68	1.92	0.8900001	0.1
635	1	12	1.5	yes	0	1.3	2.1	0.79	0.1	0.12	0.84	0.1	2.43	0.1	1.04	1.73	0.1	0.1	0.6	2.49	0.4	0.1	0.1	0.31	3.56	3.84	0.1	1.09	0.1	0.18	0.59	1	14.97	0.67	0.1	4.16	0.1	0.1	4.87	0.1	1.74	1.13	0.1	11.64	0.32	0.1	0.1	0.61	2.37
635	5	12	1.5	yes	0	2.35	7.35	5.15	1.14	1.01	5.14	8.73	2.78	5.67	3.01	7.05	2.71	5.62	2.17	2.48	3.2	7.56	6.16	4.88	8.29	22.04	3	10.11	7.09	0.12	1.41	7.59	55.24	7.85	9.26	16.34	3.25	4.67	3.22	2.66	3.21	2.02	0.1	10.08	7.06	6.56	1.44	0.13	8.83
637	1	17	1.5	no	0	3.06	4.31	2.27	3.32	0.1	7.14	4.09	0.1	0.72	0.1	0.1	1.01	0.1	1.95	0.1	1.08	0.69	0.1	2.14	13.54	5.01	3.8	0.1	1.77	0.56	1.99	4.75	18.44	3.65	2.08	1.86	2.85	6.58	0.85	0.1	2.31	1.45	0.1	1.86	1.45	4.16	0.12	0.26	14.9
637	5	17	1.5	no	0	0.27	0.7	2.19	2.46	0.1	1	2.13	0.1	0.1	0.87	0.1	1.49	0.81	1.66	0.1	0.46	0.66	7.83	1.49	63.06	5.48	10.69	0.1	2.19	1.14	0.9	3.33	2.56	6.32	64.24	1.25	7.99	5.59	0.1	0.1	0.91	1.43	0.1	2.26	2.57	2.29	0.1	0.43	5.95
637	6	17	1.5	no	0	7.95	1.99	7.35	6.56	3.96	11.79	12.01	3.93	7.2	4.5	1.06	10.04	15.08	4.5	4.19	7.22	10.02	15.12	11.08	13.83	7.69	7.4	7.3	8.66	2.19	3.4	17.75	2.07	15.65	56.96	6.12	9.469999	7.32	1.75	7.18	6.5	1.97	0.1	4.34	5.76	5.72	1.52	2.74	12.87
638	1	7	1.5	yes	0	0.1	0.1	0.1	4.74	0.1	0.1	9.6	3.970001	0.1	0.1	0.1	0.1	49.11	0.1	0.1	0.1	0.1	0.1	0.1	0.1	30.11	0.1	0.1	0.1	0.1	0.1	0.1	39.37	3.550001	0.1	0.1	5.08	0.1	0.1	0.1	0.1	0.1	0.1	0.1	0.1	0.1	0.1	0.1	0.1
638	5	7	1.5	yes	1	0.1	1.04	4.8	8.68	5.81	4.57	19.04	0.21	2.54	0.1	0.1	19.08	0.1	0.1	0.1	0.1	0.1	1.95	0.1	8.15	4.21	995.43	0.1	0.1	1.11	0.1	0.1	25.28	16.51	0.2799997	0.1	39.45	0.1	1.17	0.4899998	5.25	12.61	0.1	1.48	8.039999	9.58	0.1399999	0.4199996	3.11
638	6	7	1.5	yes	1	3.44	3.05	11.15	8.759999	3.3	19.03	15.47	7.48	10.7	4.16	6.76	20.04	17.43	5.84	5.46	8.469999	11.54	11.73	10.73	4.74	95.56001	14.95	8.969999	16.2	2.67	4.35	18.27	3.92	21.73	6.03	5.28	22.34	6.37	4.82	6.87	10.76	7.76	0.13	4.97	13.17	13.8	4.2	4.2	13.9
641	1	10	1.5	yes	0	10.54	13.58	74.29	5.150001	45.39	0.96	2.05	10.22	3.16	0.7900002	0.1	0.1	0.1	1.02	0.1	0.1	0.1	0.1	7.79	26.59	26.47	0.1	0.1	0.1200001	0.1	0.1	0.1	28.65	8.83	0.1	0.1	2.24	3.69	0.1	0.1	9.77	0.1	0.1	5.35	25.76	4.68	0.1	0.1	6.57
641	5	10	1.5	yes	0	0.1	1.36	23.32	3.4	66.11	0.1	0.1	1.06	9.28	0.1	0.1	0.1	0.1	0.1	0.1	1.62	1.33	0.1	1.41	3.22	7.58	2.63	0.1	0.73	0.1	1.96	1.28	4.98	6.84	0.1	0.1	3.4	0.66	0.1	0.14	2.89	1.21	0.1	1.45	0.1	0.1	0.1	0.1	0.1
641	6	10	1.5	yes	1	3.56	17.83	11.9	5.37	180.99	25.9	9.589999	10.17	18.31	4.83	2.7	9.719999	9.42	2.78	3.04	6.96	8.36	3.95	11.02	30.07	57.03	25.46	4.68	15.04	4.79	7.83	34.5	27.95	27.38	2.86	8.32	36.81	2.48	8.379999	13.6	25.28	7.49	3.36	14.92	19.96	12.13	0.16	8.98	11.72
643	1	11	1.5	yes	0	0.14	0.1	0.1	0.1	0.88	0.1	0.1	0.1	0.73	0.1	0.67	0.1	0.1	0.1	0.27	0.1	3.36	3.31	0.1	1.28	2.88	0.1	0.1	0.1	0.1	0.1	0.1	2.12	1.4	2.8	0.3200001	6.4	0.35	0.1	0.1	0.49	2.3	0.1	0.1	0.1	0.42	1.39	0.1	6.41
643	6	11	1.5	yes	0	0.1	0.1	0.17	0.1	0.1	3.12	0.1	0.1	4.35	0.1	6.15	0.1	0.1	0.2500001	0.1	0.1	0.1	0.42	1.64	1.18	3.65	0.16	0.1	0.1	0.1	0.55	0.1	0.33	0.1	0.67	0.1	5.11	0.15	1.78	0.1	0.95	1.61	0.1	0.32	0.53	2.81	0.1	0.1	0.91
643	7	11	1.5	yes	0	0.1	0.1	0.1	0.1	0.1	8.4	0.1	0.1	11.49	0.1	6.39	0.1	0.1	0.1	0.1	0.1	0.1	0.1	2.66	11.44	18.01	0.1	0.1	0.1	0.1	0.1600003	25.55	5.41	0.1	4.73	0.1	13.23	0.1	5.08	0.1	0.1	2.21	0.1	0.1	2.21	6.98	0.1	0.1	4.050001
644	1	5	1.5	yes	0	16.35	0.3700001	6.37	0.1	1.68	0.1000001	5.24	1.05	2.92	33.14	11.83	1.78	2.13	31.9	0.1	1.66	11.35	0.8300002	0.1	13.61	0.1	0.1	0.95	5.23	1.99	6.07	0.8300002	0.1	16.31	4.04	22.44	5.03	34.16	2.76	19.18	7.29	0.1	0.1	10.19	50.69	3.57	997.13	5.85	9.09
644	5	5	1.5	yes	1	0.1	0.1	0.1	11.18	0.1	0.1	0.1	0.1	0.1	0.1	0.1	0.1	0.1	0.1	0.1	0.1	0.1	30	0.1	0.1	0.1	0.1	0.1	0.1	0.1	0.1	0.1	0.1	0.1	0.1	0.1	0.1	0.1	0.1	0.1	0.1	0.1	0.1	0.1	0.1	0.1	0.1	0.1	0.1
644	6	5	1.5	yes	2	0.1	0.1	8.84	8.039999	0.1	3.349998	0.1	0.1	0.1	0.1	0.1	2.65	0.1	0.1	0.1	0.2199993	0.1	977.47	0.8899994	977.47	40.76	9.119999	5.889999	0.1	977.47	1.17	0.1	0.1	0.1	0.1	0.1	19.41	0.1	4.379999	15.54	0.1	4.439999	0.1	8.309999	3.429998	14.76	4.609999	977.47	0.1
646	1	8	1.5	no	0	2.12	0.1	0.1	17.7	0.1	2.030001	3.63	11.4	0.1	2.16	4.24	13.69	3.67	0.1	0.1	0.1	0.1	990.76	0.1	15.34	20.1	6.790001	6.67	0.1	0.1	0.1	22.53	13.74	8.889999	0.1	3.79	8.950001	0.1	1.780001	0.1	5.52	0.1	0.1	9.34	1.320001	0.1	0.1	0.1	0.1
646	5	8	1.5	no	1	5.19	0.1	6.9	12.76	4.02	14.66	6.22	4.83	2.53	0.1	3.11	10.43	11.52	0.1	0.1	0.1	0.1	5.23	0.1	8.710001	25.32	13.29	10.64	2.24	0.1	0.1	15.14	0.1	7.35	0.1	9.27	4.02	1.3	0.1	0.1	0.1	0.1	0.1	0.1	0.1	0.79	2.91	0.1	0.1
646	6	8	1.5	no	3	21.93	21.47	15.14	36.97	31.17	44.72	40.68	29.67	41.92	18.84	11.32	51.58	28.3	36.22	6.759999	12.48	22.87	29.34	17.64	54.25	44.25	34.07	131.12	16.7	18.97	40.71	23.51	12.43	36.73	16.58	19.34	39.4	34.44	49.9	35.94	44.36	22.7	0.8999999	31.68	49.42	58.62	5.52	13.27	47.72
648	1	14	1.5	yes	0	44.02	0.5699997	33.14	9.129999	0.6999998	18.6	0.1	0.1	0.1	12.58	14.91	14.84	0.1	0.1	13.48	21.59	8.07	0.1	6.199999	31.6	8.16	10.86	2.44	9.969999	16.65	5.110001	2.92	17.05	48.05	0.1	0.5499992	12.48	0.1	3.6	42.08	11.1	7.059999	0.1	583.15	14.84	16.46	0.1	8.709999	1.17
648	5	14	1.5	yes	5	5.43	7.27	9.690001	10.36	0.2799997	6.1	13.34	12.74	4.6	24.34	8.99	4.52	8.65	0.1	0.1	1.06	0.1	4.07	9.1	19.24	17.69	8.43	9.43	1.98	0.6799998	4.65	5.19	21.38	14.78	1.24	10.61	15.7	0.46	3.67	0.1	17.84	10.6	0.1	8	8.459999	3.3	8.52	0.1	4.039999
648	6	14	1.5	yes	3	93.44	2.870001	141.47	972.86	0.1	24.28	39.26	45.22	0.1	14.41	11.07	15.99	27.49	19.34	0.1	10.63	3.34	29.11	23.48	88.86	93.32	32.25	46.9	4.800001	0.1	27.69	16.48	28.75	30.37	4.130001	26.83	52.79	7.240002	48.76	0.1	23.22	18.87	0.7700005	38.81	17.75	7.990002	15.66	0.1	22.96
651	5	12	1.5	yes	1	3.22	2.13	26.74	5.49	1.690001	41.92	43.66	17.67	19.79	16.9	28.15	8.87	32	8.18	16.4	22.79	27.64	23.16	14.45	15.09	30.03	15.91	24.15	27.05	8.82	10.22	39.24	0.1	91.57001	11.28	11.57	19.43	16.32	25.49	17.82	19.48	1.18	0.1	5.13	32.47	25.2	20.77	11.47	993.59
651	6	12	1.5	yes	0	0.1	0.1	6.830001	0.1	0.1	3.44	8.8	0.6999998	5.910001	1.55	2.3	5.929999	6.990001	0.1	0.1	6.94	6.78	3.009999	12.29	985.79	29.6	8.06	2.61	2.339999	0.1	1.39	2.919999	0.1	35.84	6.150001	0.1	6.86	0.6499996	15.17	14.45	15.04	0.8199997	0.1	0.1	20.93	19.01	0.1	8.759999	32.98
655	1	5	1.5	yes	0	0.1	0.1	0.1	0.1	0.1	0.1	0.8099999	0.1	0.1	0.1	0.1	0.1	0.1	0.1	0.1	0.1	0.1	0.1	0.1	1.54	2.72	0.1	0.1	0.1	0.1	0.1	0.1	0.1	4.43	0.1	0.1	0.1	5.03	0.1	0.1	0.1	0.1	0.1	0.1	5.06	0.1	0.1	0.1	0.1
655	5	5	1.5	yes	0	0.1	0.1	0.8499999	0.1	0.1	0.1	0.1	0.1	0.1	0.1	0.1	0.1	0.1	0.1	0.1	0.1	0.1	0.1	2.56	12.69	25.05	0.1	0.1	15.82	0.1	2.75	0.1	0.1	23.79	0.2199998	0.1	2.36	0.1	0.1	0.1	1.05	1.18	0.1	3.15	171.75	1.18	0.1	0.1	0.1
655	6	5	1.5	yes	1	23.72	0.1	13.65	11.51	0.1	0.1	4.65	2.469999	0.1	0.1	3.379999	0.4899998	0.1	0.1	0.1	0.1	0.1	1.549999	0.3399992	13.79	9.709999	0.1	0.1	4.94	0.1	0.5599995	13.48	1.089999	18.53	0.1	2.57	8.529999	0.1	4.07	0.1	4.849999	5.49	0.1	0.1	2.799999	8.6	0.1	0.1	4.339999
659	5	10	1.5	yes	0	0.1	4.3	0.1199999	3.46	46.25	0.75	0.1	4.29	8.5	0.1	0.1	1.71	0.1	0.55	0.1	0.47	0.1	0.1	0.1	3.64	6.81	0.97	3.24	0.3199999	0.1	0.1	2.19	18.32	1.42	1.3	1.33	6.26	1.46	0.72	0.1	2.16	0.73	0.1	0.1	0.1	0.1	0.1	1.64	0.1
659	6	10	1.5	yes	2	3.51	13.96	7.26	5.96	31.64	3.63	9.66	11.43	6.83	3.94	10.38	9.46	2.62	3.45	3.24	5.4	6.29	17.18	2.32	12.88	19.13	5.74	4.62	12.34	0.1	3.53	35.84	24.86	36.39	2.87	4.85	20.69	3.54	4.77	7.1	7.19	2.89	0.59	17.01	8.96	6.27	1.86	3.23	6.61
659	7	10	1.5	yes	0	1.64	7.9	3.93	1.22	2.62	0.3900001	2.09	1.79	0.1	0.51	7.74	4.73	0.1	11.58	0.1	2.21	0.1	5.93	0.4300001	14.73	50.59	3.99	0.3000002	0.7	3.96	5.83	2.34	1.03	32.59	0.4300001	1.41	6.71	9.18	4.66	22.39	6.87	7.05	0.1	7.63	7.53	6.23	0.1	4.36	1.32
660	1	10	1.5	yes	0	0.4499998	3.59	4.73	2.44	2.9	0.1	2.03	3.44	1.86	0.48	4.33	0.1	0.1	2.18	0.1	0.1	0.1	0.4899998	0.9299998	5.09	40.63	0.1	2.27	0.1	2.69	0.1	0.1	0.1	67.14	1.69	0.1	3.18	5.55	3.83	0.1	43.54	1.31	0.1	6.82	1.3	39.32	10.19	0.1	5.77
660	5	10	1.5	yes	0	0.3199999	2.82	7.84	6.9	0.1	3.95	1.98	6.429999	2.41	0.95	8.679999	0.79	0.5	3.53	0.1	0.3299999	0.1	10	0.1	6.69	28.12	5.65	2.37	0.1	0.1	0.1	2.12	0.24	14.64	2.13	2.04	8.78	6.15	0.6600001	0.1	3.93	0.5999999	0.1	0.1	0.1	6.059999	1.49	0.4200001	9.04
660	6	10	1.5	yes	0	0.1800001	0.1	1.63	1.71	0.1	10.74	3.49	2.29	2.37	0.1	1.7	0.8	0.1	0.72	0.1	1.58	0.1	2.16	1.09	5.28	6.95	1.55	0.1	0.1	0.1	0.1	2.6	0.1500001	4.58	2.1	0.5599999	3.6	2.91	1.53	0.1	2.94	10.45	0.1	2.04	0.6800001	4.32	0.1	0.1	13.07
662	1	7	1.5	NA	0	0.1	0.1	13.2	0.1	30.41	0.1	0.1	0.1	0.1300001	0.1	0.1	0.1	0.1	3.19	0.1	0.1	0.1	0.1	0.1	0.1	0.5599995	0.1	0.1	0.1	0.1	0.1	0.1	5.15	0.3999996	0.1	0.1	1.37	4.22	1.62	0.1	0.1	0.1	0.1	1.099999	0.1	0.1	63.47	0.1	3.97
663	1	10	1.5	yes	0	13.82	1.39	4.63	2.32	0.1	0.1	2.07	2.95	0.1	0.1	0.1199999	2.16	0.1	0.2000003	0.1	0.1	0.1	4.38	0.1	5.38	5.710001	0.1	0.1	0.1	0.4900002	9.57	0.1	5.210001	0.2800002	0.1	0.4100003	257.31	0.1	2.14	0.1	48.53	4.59	0.1	7.33	0.77	0.46	0.1	0.1	2.89
663	6	10	1.5	yes	3	4.25	0.1	6.77	4.03	0.1	5.559999	2.82	9.75	3.79	0.1	9.690001	3.13	0.1	0.1	0.1	0.1	0.7399998	0.3099995	0.1	9.039999	7.51	0.6799994	0.1	4.509999	5.099999	14.72	5.92	1.809999	6.86	4.65	1.95	991.07	0.1	6.49	1.929999	19.38	0.1	0.1	22.44	4.79	3.719999	0.1	2.91	2.4
666	1	15	4	yes	0	47.94	2.59	2.2	4.38	0.1	1.46	2.33	9.96	0.1	0.1	1.06	0.3999999	0.1	0.1	0.29	1	0.1	0.6399999	0.1	5.86	10.87	1.71	1.09	0.1	5.18	5.95	1.99	2.03	19.95	1.8	1.36	2.73	1.79	4.94	1.76	2.34	0.6499999	0.1	1.45	7.41	0.51	0.1	2.57	4.26
666	5	15	4	yes	0	46.31	0.1	24.79	130.57	0.1	11.79	5.990002	37.97	0.1	0.1	51.58	0.1	36.22	0.1	0.1	0.3500004	0.1	8.700001	0.1	48.53	84.19	73.84	46.67	0.1	0.1	0.1	7.799999	0.1	75.96	5.260002	47.48	0.1	0.1	4.760002	0.1	0.1	0.1	0.1	0.1	0.1	0.1	15.84	0.1	0.1
666	6	15	4	yes	1	68.92	6.110001	40.94	91.92	51.4	17.87	26.77	44.77	8.530001	16.83	402.99	17.29	35.69	0.1	0.1	13.16	0.1	112.23	0.1	308.78	121.04	68.2	51.02	13.27	7.83	15.37	18.39	14.5	78.87	23.2	47.07	69.25	10	34.25	29.81	32.2	0.25	0.1	6.200001	31.31	6.93	10.05	13.3	6.040001
669	1	10	4	NA	1	0.21	2.29	3.72	2.41	0.1	0.8899994	3.47	0.1	0.1	0.1	0.1	18.38	0.1	0.1	0.1	4.91	0.1	0.1	7.389999	24.76	32.22	2.2	12.06	0.1	0.1	3	0.1	2.34	31.86	21.43	0.1	26.41	0.1	2.389999	14.11	1.94	8.42	0.1	0.9499998	6.98	6.09	0.1	0.1	5.860001
669	5	10	4	NA	0	0.1	0.1	7.949999	2.65	0.1	0.1	0.1	0.1	0.1	0.1	11.54	0.1	0.1	2.959999	0.1	0.1	0.1	7.9	6.309999	91.79	65.88	40.36	1.709999	0.1	0.1	0.1	0.1	4.099998	50.74	11.86	0.1	0.1	6.099998	1.269999	0.1	2.689999	3.269999	0.1	0.1	0.3099995	2.099998	0.1	0.1	88.34
670	1	6	4	no	0	0.1	0.1	0.1	0.6600008	0.1	0.1	0.1	0.1	0.1	0.1	0.1	9.1	0.1	0.1	0.1	0.1	0.1	0.1	0.1	1.150001	5.96	3.04	0.1	0.1	0.3900003	0.1	0.1	5.63	2.3	0.1	0.1	0.1	0.1	0.1	0.1	0.1	0.1	0.1	0.1	0.1	0.1	990.35	0.1	8.870001
670	5	6	4	no	0	27.66	0.1	15.98	87.2	0.1	5.610001	3.93	24.08	0.1	2.360001	14.68	16.06	26.76	0.1	0.1	0.1	0.1	4.34	0.1	26.91	72.76	50.6	28.98	0.1	0.1	0.1	3.290001	0.1	27.94	0.1	33.21	6.440001	0.1	13.82	0.1	0.1	0.1	0.1	0.1	0.1	0.1	23.26	0.1	0.1
670	6	6	4	no	1	7.87	4.34	12.11	10.96	0.1	3.95	7.16	8.599999	0.4400001	4.98	4.8	28.56	5.82	0.1	0.1	3.37	1.92	4.18	0.1	24.49	66.27	16.73	10.17	8.27	4.49	6.23	4.47	0.1	20.26	0.7999997	39.02	13.94	1.96	12.28	13.43	5.57	1.97	0.1	4.44	8.559999	4.78	2.099999	7.22	3.63
670	7	6	4	no	1	0.1	0.1	0.1	0.1	0.1	0.1	0.1	0.1	0.1	0.1	0.1	5.73	0.1	0.1	0.1	0.1	0.1	0.1	0.1	56.42	83.28999	11.24	0.1	0.1	0.1	19.98	0.1	0.1	15.93	0.1	21.95	0.1	0.1	0.1	4.389999	0.1	0.1	0.1	0.1	0.1	0.1	0.1	0.1	0.1
672	1	5	4	no	0	8.030001	0.1	1.01	1.99	4.31	0.1	2.360001	3.48	0.9099998	0.71	7.3	0.1	0.1	4.96	0.1	2.46	0.1	0.1	1.22	5.92	21.3	5.88	0.1	3.85	20.98	2.13	0.1	0.1	11.96	0.1	0.7600002	8.73	1.7	3.14	6.95	3.360001	1.67	0.1	3.76	3.38	4.66	992.26	22.6	17.72
672	6	5	4	no	0	0.1	1.82	10.14	3.47	0.1	4.65	8.26	2.94	0.8500001	2.16	2.5	2.91	2.61	1.01	0.97	2.34	2.63	4.55	1.92	5.07	35.05	2.5	2.6	5.39	2.16	10.11	6.58	0.8399999	11	1.23	3.7	4.24	2.17	7.23	4.45	6.2	45.93	0.1	2.29	2.16	3.07	1.1	1.09	6.49
673	1	10	4	yes	0	0.1	57.73	0.1	0.1	0.1	0.1	0.1	0.1	0.1	0.1	5.15	0.1	0.1	0.1	0.1	0.1	0.1	0.1	0.1	11.33	35.29	0.1	0.1	0.1	0.1	0.1	0.1	0.1	0.1	0.1	3.719999	0.1	0.1	17.83	0.1	0.1	0.1	0.1	33.37	1.690001	0.1	0.1	0.1	12.07
673	5	10	4	yes	3	0.1	9.940001	1.71	3.78	0.29	4.42	3.6	1.37	0.1	1.27	2.6	16.48	0.1	0.1	0.1	0.1	0.1	0.1	0.1	12.79	12.62	2.96	1.81	0.1599998	2.88	1.61	2.46	0.1	4.48	4.63	2.47	6.71	0.1	1.41	0.1	0.3199997	0.1	0.1	2.65	0.1	3.18	0.1	0.1	3.01
673	6	10	4	yes	0	12.24	0.1	7.64	11.93	0.1	5.18	6.38	7.7	0.1	3.92	7.74	4.17	8.299999	0.1	0.1	2.49	0.1	5.61	0.1	16.3	31.75	12.48	8.73	5.65	1.82	1.409999	4.51	0.1	6.539999	14.56	9.33	3.159999	3.76	7.99	0.8499999	0.1	0.1	0.1	0.1	0.1	0.1	1.079999	0.1	0.8399997
678	1	10	4	yes	1	14.5	3.13	47.92	2.47	0.1	0.1	6	0.75	0.1	0.71	2.05	0.1	0.1	1.59	0.8800001	4.29	0.1	0.1	5.83	19.28	19.76	0.3800001	0.1	0.1	3.01	5.78	0.1	13.41	13.28	0.1	2.27	3.76	1.02	3.37	11.19	10.46	2.17	0.1	7.809999	5.98	5.599999	0.1	3.07	7.96
678	5	10	4	yes	2	0.1	0.1	0.1	0.1	0.1	0.1	0.1	0.1	0.1	0.1	0.1	0.1	0.1	0.1	0.1	0.1	0.1	0.1	64.13	233.88	109.61	0.1	0.1	0.1	0.1	1.600002	0.1	0.1	0.1	0.1	28.63	0.1	0.1	0.1	15.94	0.1	29.77	0.1	0.1	0.1	0.1	0.1	0.1	10.73
678	6	10	4	yes	1	2.08	0.1	12.51	8.19	0.1	4.63	24.73	3.55	7.900001	2.41	2.97	15.72	30.86	0.2700005	1.7	2.91	8.21	3.99	4.03	24.45	40.06	8.009999	5.2	5.32	2.46	10.04	30.49	7.98	15.99	1.7	98.84	6.400001	3.77	11.05	41.95	12.86	5.38	0.1	6.849999	8.55	10.23	0.1	0.7200003	21.4
679	1	7	4	yes	0	8.07	11.31	11.69	20.49	0.1	6.630001	6.23	10.38	3.39	0.1	9.27	3.38	6.09	0.1	0.1	0.1	0.1	5.42	0.1	21.93	60.63	22.06	14.43	2.14	3.45	0.1	5.889999	0.1	35.92	1.21	17.86	3.81	2.26	6.32	0.1	0.1	0.1	0.1	0.1	0.1	0.1	66.12	0.1	5.34
679	5	7	4	yes	0	2.45	3.74	0.6700001	4.55	0.1	1.39	2.87	0.4099998	0.52	0.1	0.1	0.1	0.1	0.3200002	0.1	0.1	0.1	0.6199999	5.8	15.89	93.03001	4.48	0.9000001	0.1	0.1	6.63	1.22	0.1	4.02	1.49	0.8699999	1.71	0.5799999	0.2400002	0.1	0.1799998	1.21	0.1	0.1	0.1	2.98	0.7800002	0.1	0.2800002
679	6	7	4	yes	3	0.1	0.1	27.33	0.1	0.1	194.09	92.44	48.32	65.18	23.96	2.260002	0.1	178.17	647.66	2.550003	35.9	9.860001	65.31001	724.05	937.33	153.56	43.78	112.97	40.84	49.37	173.63	40.14	0.1	134.53	73.69	77.03	86.65001	87.75	227.65	11.37	92.97	120.28	0.1	2.18	937.33	354.78	46.8	68.75	106.66
680	1	10	4	yes	1	0.1	0.1	0.1	0.1	0.1	0.1	0.1	0.1	0.1	0.1	0.1	0.1	0.1	0.1	0.1	0.1	0.1	0.1	0.1	0.1	151.21	0.1	0.1	0.1	0.1	0.1	0.1	0.1	0.1	0.1	0.1	0.1	0.1	0.1	0.1	0.1	0.1	0.1	0.1	0.1	0.1	0.1	0.1	0.1
680	5	10	4	yes	1	0.1	0.1	0.2200003	1.63	0.1	0.1	0.1	0.1	0.1	0.1	0.1	0.1	0.1	0.1	0.1	0.1	0.1	0.1	0.25	5.900001	990.89	2.490001	0.1	0.1	0.1	0.1	70.83	0.1	0.1	1.570001	0.1	0.1	0.1	0.1	0.1	37.37	0.1	0.1	0.1	0.1	0.1	0.1	0.1	3.360001
680	6	10	4	yes	1	0.1	9.540001	0.1	0.1	0.1	0.1	0.1	0.1	0.1	0.1	0.1	0.1	0.1	0.1	0.1	0.1	0.1	0.1	0.1	8.26	99.28999	0.1	0.1	0.1	0.1	0.1	12.42	0.1	0.1	0.1	0.1	0.1	0.1	0.1	0.1	6.52	0.1	0.1	0.1	0.1	0.1	0.1	0.1	0.1
684	1	7	1.4	yes	0	7.48	76.82	12.18	12.32	11.15	0.9200001	10.61	11.73	0.1	23.64	29.53	1.86	1.47	6.99	10.88	6.32	0.1	5.37	0.1	18.34	22.53	2.420001	6.64	0.7600002	12.05	0.1	10.4	12.48	329.25	0.3200002	9	7.090001	0.2600002	22.36	11.62	4.41	7.920001	0.1	91.56	16.75	2.45	0.8400002	9.959999	10.46
684	5	7	1.4	yes	0	0.1799998	12.66	3.45	6.32	0.1399999	0.6499999	4.97	2.09	0.1	0.1	0.1	1.18	0.1	0.1	0.1	0.27	0.1	0.1	0.1	3.87	14.59	0.3999999	0.5799999	0.1	0.1	0.1	0.3099999	5.26	5.49	0.1	0.5899999	0.1	0.1	1.63	0.1	0.54	0.4699998	0.1	1.43	1.25	3.27	9.7	0.1	2.17
684	6	7	1.4	yes	3	5.87	7.39	3.33	34.72	16.29	4.450001	12.84	3.77	0.1	1.02	0.1	10.06	1	5.490001	0.1	0.1	0.1	7.660001	18.05	58.53	64.24	1.36	0.6900003	0.1	0.1	13.27	6.13	6.33	2.2	9.29	1.2	10.49	1.83	8.410001	0.24	12.88	9.75	0.1200001	5.92	7.89	13.2	0.1	0.1	3.23
687	1	12	4	yes	0	0.1	3.6	25.26	1.49	1.02	0.1	0.1	0.1	0.1	0.1	0.1	0.1	0.1	0.1	0.1	0.1	0.1	0.1	2.06	6.23	9.360001	0.1	0.1	0.1	0.1	0.1	0.1	0.9499998	7.63	2.25	0.1	1.88	1.61	0.1	0.1	0.1	0.8699999	0.1	2.74	0.1	1.52	0.1	0.1	0.1
687	6	12	4	yes	1	17.9	5.33	11.05	24.68	0.1	5.78	6.62	13.04	1.86	3.59	2.97	2.56	9.51	0.1	0.1	3.24	0.1	4.51	0.1	14.18	35.82	13.76	26.77	1.29	1.04	7.16	44.86	2.33	13.05	20.57	11.15	2.01	6.87	2.65	2.05	2.29	3.58	0.1	0.1	2.07	0.3099999	7.18	0.1	14.51
687	7	12	4	yes	1	20.36	3.440001	20.52	20.06	0.1	16.29	6.08	6.65	0.1	0.5300007	0.1	5.390001	2.5	1.81	0.1	0.1	0.1	4.620001	25.79	113.19	76.62	10.48	23.16	0.1	0.1	25.57	48.92	4.700001	2.290001	24.26	5.9	9.780001	0.1	3.940001	0.1	13.82	19.85	0.1	12.28	9.950001	10.46	0.1	0.1	0.1
689	1	12	3.3	NA	0	0.1	0.1	0.1500001	0.1	666.36	5.86	0.1	0.1	98.71999	0.1	7.01	0.1	3.79	2.68	0.1	0.1	0.1	0.1	0.1	1.46	5.01	0.1	0.1	0.1	0.1	0.1	0.1	0.1	31.81	0.1	0.1	1.41	9.299999	0.4000001	0.1	4.32	0.1	0.1	0.1	2.3	0.51	0.1	0.1	5.78
689	5	12	3.3	NA	0	6.31	0.9200001	189.02	26.71	993.61	8.049999	6.95	14.32	52.3	4.460001	14.66	5.58	5.14	10.56	3.34	12.48	0.1	30.04	0.1	34.47	23.57	14.99	11.89	408.94	2.27	2.23	16.89	5.41	67.01	14.09	9.610001	7.29	30	9.4	10.43	27.44	1.62	0.1	4.53	23.12	271.67	6.11	6.130001	7.22
690	1	8	3.3	no	0	0.1	0.23	0.12	0.1	0.1	0.1	0.1	0.1	0.1	0.22	0.1	0.1	1.56	0.1	0.8600001	0.1	0.1	0.1	0.1	1.47	9.030001	0.1	0.1	0.1	0.1	0.1	0.1	1.96	3.22	1.39	0.1	0.1	2.98	4.55	1.18	0.3700001	0.49	0.1	0.1	0.1	0.1	0.5699999	0.1	1.23
690	5	8	3.3	no	0	0.1	2.07	2.3	3.81	0.1	2.87	0.1900001	1.65	0.1	0.1	0.1	0.1	1.6	0.1	0.1	0.1	0.1	0.4300001	0.1	3.02	24.06	2.93	1.36	0.6800001	0.1	0.1	0.23	3.06	2.16	0.8599999	13.89	0.1	1.11	0.1	0.1	0.1	0.1	0.1	0.1	0.1	0.8900001	0.1	0.1	0.1
691	1	10	3.3	yes	0	0.1	0.1	0.1	11.26	0.1	0.1	0.1	0.1	0.1	0.1	0.1	0.1	0.1	0.1	0.1	0.1	0.1	0.1	0.1	0.1	65.31001	0.1	0.1	0.1	0.1	13.4	0.1	0.1	36.25	0.1	0.1	0.1	0.1	0.1	0.1	0.1	0.1	0.1	7.020004	0.1	0.1	0.1	0.1	0.1
693	1	16	3.3	no	0	30.17	7.39	3.64	6.47	3.04	2.49	5.44	4.42	2.2	4.01	5.75	3.76	1.61	2.52	2.36	4.24	10.4	7.82	6.63	13.15	13.03	3.55	4.46	3.55	30.77	3.44	6.97	4.8	6.09	6.19	3.67	7.82	2.42	4.69	2.64	8.02	42.98	0.56	5.68	4.56	6.56	1.42	19.62	16.32
696	1	8	3.3	NA	0	0.1100001	0.1	4.01	8.74	0.1	0.1	1.26	3.64	0.1	0.1	0.1	0.1	0.1	0.1	0.1	0.3800001	0.1	70.54	0.1	8.84	13.23	3.85	1.76	0.1	0.1	0.1	5.31	1.78	5.95	0.1	1.28	0.1	0.4299998	9.11	0.6900001	0.1	0.1	0.1	1.52	0.1	0.1	0.1	0.1	19.72
696	5	8	3.3	NA	0	0.6900001	0.1	6.11	8.96	0.1	0.3399997	17.47	6.23	0.1	0.1	0.21	0.1	0.8499999	0.1	0.1	0.6399999	0.1	42.17	0.1	14.77	12.92	8.38	4.87	0.1	0.1	5.4	0.1	19.34	5.309999	0.1	8.24	0.1	3.34	4.28	1.12	0.1	0.1	0.1	0.1	3	3.84	1.49	0.1	3.76
697	1	13	3.3	yes	0	1.42	3.69	15.15	2.51	1.38	1.83	0.77	0.48	0.1	1.63	2.62	0.1	0.1	0.1	0.1	0.1	0.1	0.99	0.1	22.21	13.92	0.4100001	0.6900001	0.98	0.1	0.1	3.39	3.16	6.01	3.64	2.88	2.63	0.8699999	3.62	0.1	8.5	0.8499999	0.1	1.81	2.77	4.24	0.1	0.23	0.99
697	5	13	3.3	yes	0	2.73	0.8200002	3.05	4.43	0.1	0.1	1.06	2.66	0.1	0.1	1.4	2	0.1	0.1	0.1	0.1	0.1	0.4900002	0.1	32.71	12.06	3.81	2.23	0.1	0.1	0.1	0.4699998	0.1	12.24	2.37	2.85	6.89	1.5	2.85	2.98	13.55	0.1	0.1	1.59	3.28	4.46	0.1	0.77	1.55
697	6	13	3.3	yes	0	1.86	1.56	6.09	3.83	0.83	0.69	3.66	3.83	1.37	3.13	2.44	3.78	2.25	1.27	1.42	3.52	0.91	1.98	1.27	10.17	12.47	10.82	2.49	1.9	2.44	2.81	3.28	2.45	5.35	1.37	2.84	2.5	1.6	10.39	7.82	5.78	3.21	0.44	3.67	6.85	6.62	0.97	4.55	5.79
698	5	7	3.3	yes	1	43.52	3.360001	26.47	12.71	0.1	3.009999	3.799999	1.98	0.1	0.1	0.1	24.02	0.1399994	60.02	0.1	0.1	0.1	2.9	20.71	55.47	53.12	5.9	0.1899996	0.1	0.1	7.549999	0.1	0.1	0.1	1.139999	0.7399998	4.68	32.68	8.690001	7.029999	5.33	38.16	0.1	3.11	3.360001	136.17	0.1	0.1	16.09
701	1	6	3.3	no	0	43.06	0.1	0.23	5.66	0.1	0.1	0.1	0.1	0.1	0.1	0.1	0.1	0.1	0.1	0.1	0.1	0.1	0.1	0.1	1.79	15	0.3699999	0.1	0.1	0.1	0.1	0.1	0.1	4.46	26.51	6.04	2.78	0.1	0.1	0.1	0.1	0.1	0.1	0.1	0.6399999	0.75	15.1	0.1	6.9
701	5	6	3.3	no	1	15.17	1.77	10.71	26.58	0.1	5.2	4	12.6	2.28	3.06	12.87	2.51	9.74	0.1	0.1	3.78	0.1	164.67	0.1	26.06	71.36	32.29	17.94	19.3	0.1	0.1	4.99	0.1	10.85	5.49	12.1	2.85	4.57	4.35	0.1	994.54	27.42	0.1	1.91	0.1	0.1	5.79	0.1	10.01
701	6	6	3.3	no	1	1.81	1.86	5.22	2.6	0.1	2.76	1.19	33.59	0.1	2.08	0.1	4.75	0.1	3.55	0.1	2.12	0.1	2.64	7.84	34.38	130.69	3.650001	1.67	2.4	0.1	8.88	0.7000003	2.32	1.98	2.83	0.3200002	12.72	0.4100003	7.02	5.7	18.65	8.610001	0.1	5.97	8.49	9.63	0.1	3.14	8.24
702	1	9	3.3	no	0	0.1	0.1	3.88	0.1	0.1	0.1	0.1	0.1	0.1	0.1	6.47	0.1	0.1	0.1	0.1	0.1	166.99	3	0.1	9.51	6.76	0.1	0.1	0.1	0.1	0.1	0.1	10.63	3.73	0.1	0.1	0.1	0.1	0.1	0.1	0.1	0.1	0.1	0.1	0.1	0.1	16.9	0.1	2.68
702	6	9	3.3	no	0	0.8	16.04	0.98	3.53	0.1	1.51	1.71	2.54	0.27	1.73	2.44	2.25	0.55	0.85	0.43	1.37	3.17	0.98	1.14	6.7	4.86	0.53	1.03	1.13	0.38	0.1	1.19	4.54	11.42	1.01	1.11	3.22	1.26	0.1	0.43	1.58	3.02	0.1	6.25	3.65	2.05	0.72	0.1	2.6
702	7	9	3.3	no	0	0.51	1.38	3.51	0.9599999	0.1	0.73	1.54	1.58	0.22	1.18	1.13	1.26	0.13	0.38	0.1	2.19	0.82	0.97	0.7399999	3.24	4.77	1.97	1.18	1.27	1.08	0.1	0.6	3.28	5.75	7.37	1.42	1.29	0.83	1.82	5.71	3.64	3.2	0.32	3.9	5.45	4.19	0.38	3.09	2.52
703	1	15	3.3	no	0	6.01	2.46	16.68	2.44	2.63	7.68	0.1	1.15	0.1	3.75	2.19	22.76	0.3900001	0.8300002	0.1	1.3	0.1	4.27	2.08	6.280001	22.44	2.34	0.1	4.1	0.1	17.6	4.11	105.03	50.1	6.51	4.51	32.39	6.92	142.93	5.07	8.68	2.74	0.1	37.63	29.93	6.02	0.1	1.17	7.96
703	5	15	3.3	no	1	4.3	0.1	21.65	18.73	0.1	2.92	7.13	6.74	0.2199998	1.36	1.28	3.06	8.139999	0.1	0.1	1.9	0.1	7.45	0.1	16.62	43.57	12.3	10.35	2	0.1	2.26	1.74	0.1	329.91	4.16	40.34	46.63	3.31	5.8	4.86	21.09	0.1	0.1	0.23	4.18	2.32	6.16	0.1	1.9
703	6	15	3.3	no	1	0.1	0.1	0.1	5.96	0.1	0.1	0.1	0.1	0.1	1.26	0.1	0.1	0.1	0.1	0.1	0.1	0.1	0.1	0.1	41.17	8.759999	0.1	0.1	0.1	0.1	0.1	0.1	0.1	11.84	0.1	0.5999994	0.1	1.58	1.059999	13.82	0.1	0.1	0.1	2.29	0.1	4.28	0.1	0.1	0.1
705	1	10	3.3	no	0	3.85	0.9299998	4.71	2.73	5.09	0.1	2.36	2.49	0.1	5.32	5.46	0.1	0.1	2.82	0.9699998	0.1	0.1	0.79	0.1	5.2	24.09	2.92	1.22	0.1	1.23	0.1	3.81	3.21	19.12	0.1	7.45	3.2	10.27	4.44	6.12	22.07	1.45	0.1	15.86	7.46	18.87	1.16	2.6	8.27
707	5	8	3.3	yes	1	4.45	0.1	7.569999	19.87	0.1	3.03	8.56	7.97	1	0.1	1.879999	0.3299999	13.46	0.1	0.1	1.599999	0.1	38.97	1.12	19.46	35.59	13.8	11.37	0.1	0.1	0.1	1.339999	0.1	6.99	3.46	6.309999	0.9899998	7.04	3.08	0.1	7.329999	0.1	0.1	0.1	0.1	0.1	4.309999	0.1	5.91
707	6	8	3.3	yes	2	4.64	2.77	34.71	12.09	1.36	2.84	4.68	4.53	1.27	3.27	3.37	3.45	0.1	3.32	0.5	2.76	0.1	2.6	28.61	13.6	35.38	7.26	2.71	7.68	3.14	8.02	3.48	7.99	4.85	10.49	2.04	5.54	13.05	4.54	5.57	17.99	4.32	5.11	7.05	7.14	16	1.76	2.86	5.05
707	7	8	3.3	yes	1	1.4	4.2	4.23	1.92	1.76	3.45	1.78	2.55	0.8	1.55	6.53	4.4	3.08	3.46	3.09	1.27	1.95	13.99	7.14	17.29	13.67	4.01	5.24	1.8	4.09	6.89	2.23	6.88	7.59	2.51	1.86	6.72	3.78	7.2	7.51	6.73	14.41	0.9599999	5.48	7.03	6.59	0.66	3.97	7.9
710	1	12	6.4	yes	0	0.1	0.1	4.179999	0.1	992.7	9.45	0.1	0.1	36.77	0.1	5.84	0.1	0.1	0.1	0.1	0.1	0.1	0.1	0.1	4.96	3.5	0.1	0.1	0.1	0.1	0.1	0.1	0.1	0.1	0.1	0.1	23.92	0.1	0.1	0.1	0.1	0.1	0.1	0.1	0.1	0.1	0.1	0.1	11.6
710	7	12	6.4	yes	0	10.25	1.61	11.75	22.63	72.78	6.27	5.19	11.96	20.83	3.92	5.65	2.16	9.01	0.1	0.1	4.179999	0.1	4.53	0.1	12.8	27.7	23.92	20.37	2.78	0.3499999	4.2	4.26	3.55	12.56	3.55	17.08	3.98	3.82	4.97	0.25	0.1	0.1	0.1	3.31	0.3199997	0.1	6.349999	0.1	1.73
711	1	5	6.4	yes	0	0.96	0.1	0.1	8.97	0.1	0.1	0.1	1.11	1.66	0.1	2.87	0.1	0.1	4.77	0.3099999	1.21	0.1	13.25	33.87	4.63	18.32	0.1	0.1	0.1	1.92	0.1	0.1	3.08	0.3699999	4.440001	0.1	3.59	3.95	2.3	2.14	1.96	0.1	0.1	4.23	1.73	0.77	0.1	3.55	4.940001
711	5	5	6.4	yes	0	1.54	0.66	2.87	2.37	0.1	1.2	1.31	1.37	0.53	0.83	1.5	1.12	0.9599999	0.84	0.1	0.81	0.39	2.1	1.55	2.97	87.39	3.82	1.5	1.12	0.18	0.1	2.51	3.4	1.83	3.71	1.36	1.12	2.41	0.1	0.61	0.59	6.95	0.1	11.72	1.23	1.39	1.04	0.2	3
711	6	5	6.4	yes	0	3.43	3.99	7.86	5.49	5.37	2.74	5.64	8.11	1.37	6.18	4.52	7.79	2.42	5.53	4.04	11.46	1.36	4.49	2.67	27.09	21.68	15.49	5.39	4.38	6.61	8.969999	4.22	3.92	4.22	4.26	7.920001	5.49	7.74	12.52	25.72	32.83	10.25	1.7	7.02	21.81	15.07	1.39	13.72	11.78
712	1	11	6.4	yes	0	0.1	0.8600001	0.2	0.4200001	4.31	0.1	0.8200002	0.1	0.1	0.1	0.1	1.28	0.1	3.36	0.1	0.1	0.1	0.3100001	0.58	3.37	7.84	0.1	0.1	0.8700001	0.1	0.1	0.1	3.31	0.8800001	8.93	0.1	2.24	7.710001	0.1	0.1	0.1	1.47	0.1	1.79	0.6700001	0.1	0.1	0.1	4.49
712	5	11	6.4	yes	0	2.63	1.41	9.44	5.23	4.39	17.28	17.49	5.22	2.1	2.81	6.12	6.56	2.51	4.35	0.9599999	2.99	1.59	3.42	1.52	8.78	12.65	4.76	4.4	8.339999	5.96	1.62	3.68	8.349999	7.73	7	4.86	6.27	10.62	3.18	3.74	3.43	3.45	0.22	3.85	5.4	5.24	2.15	6.38	5.05
712	6	11	6.4	yes	0	3.57	3.13	10.77	4.54	2.36	4.68	6.38	5.72	2.1	3.62	3.89	17.51	2.29	4.74	3.59	6.49	2.77	5.82	1.96	10.3	20.89	5.85	7.82	7.34	3.56	4.46	4.9	14.73	6.11	9.73	5.05	8.5	8.92	7.45	10.81	9.24	7.48	0.72	4.84	12.6	8.389999	1.15	6.64	7.18
712	7	11	6.4	yes	0	9.91	6.66	13.18	16.01	4.21	19.91	7.72	15.18	3.76	5.33	7.13	27.41	4.15	6.96	5.92	9.379999	5.49	6.62	3.05	16.74	57.46	10.92	17.97	14.65	6.42	6.97	10.67	14.51	5.84	15.51	8.02	14.05	12.76	13.64	15.9	13.56	9.629999	1.19	7.99	16.28	11.6	2.25	12.13	8.679999
714	1	9	6.4	no	0	0.1	0.1	0.1	0.1	0.1	0.8000002	0.23	0.1	0.1	0.1	0.1	0.1	0.1	0.1	0.1	0.1	0.1	0.1	0.1	8.889999	23.83	0.1	0.1	0.1	0.1	0.1	0.1	0.1	0.1	0.1	0.1	0.1	0.1	2.48	0.1	0.1	0.1	0.1	0.1	0.1	0.1	0.1	0.1	0.6300001
714	6	9	6.4	no	0	30.02	0.1	4.84	26.18	0.1	11.72	4.24	8.950001	0.1	0.1	1.06	0.1	11.02	0.1	0.1	0.1	0.1	0.4200001	0.1	19.89	52.91	13.02	10.44	0.1	2.33	0.1	0.8699999	0.1	5.110001	143.58	11.64	210.63	0.1	0.96	0.1	0.1	0.1	0.1	0.1	0.1	0.1	2.75	0.1	2.29
714	7	9	6.4	no	0	19.02	7.48	8.72	3.62	0.1	17.97	3.96	1.8	0.1	5.54	52.53	37.56	4.4	3.52	0.79	3.17	0.1	5.91	16.26	14.88	14.05	3.92	1.86	0.7600002	0.1	5.9	4.06	2.85	54.72	16.44	25.48	10.75	9.84	2.67	7.09	2.08	12.72	0.1	2.74	2.67	10.74	0.1	0.1	45.56
715	1	11	6.4	no	2	4.09	0.1	16.48	5.57	0.1	10.63	4.969999	2.59	0.1	2.52	3.91	11.21	0.1	1.18	0.3199999	3.34	0.1	5.95	0.1	42.73	14.31	11.13	2.71	0.1	2.92	0.1	3.08	3.39	10.57	22.53	2.36	18.85	7.07	3.94	5.36	3.93	2.67	0.1	0.8999999	9.299999	5.23	5.62	4.4	18.03
715	5	11	6.4	no	1	0.1	0.1	7.370003	11.12	0.1	0.1	0.1	3.790001	16.39	0.1	0.1	8.060001	0.1	0.2400017	99.32	191.19	0.1	0.1	67.83	970.79	775.75	32.53	18.54	0.1	0.1	29.77	0.1	0.1	65.87	0.1	0.1	24.22	0.1	22.16	67.35	18.45	23.15	0.1	22.66	159.75	74.41	0.1	0.1	0.1
715	6	11	6.4	no	2	1.74	6.17	6.17	8.13	1.24	23.66	6.49	22.04	5.94	4.86	3.48	3.78	0.54	2.4	1.71	3.62	2.11	1.85	6.9	14.35	23.07	4.89	3.94	0.4699999	4.11	4.84	0.71	15.83	12.73	19.16	10.78	6.03	3.68	8.92	8.53	13.6	4.07	0.1	64.41	15.03	7.7	0.1	3.31	4.11
716	1	9	6.4	yes	0	2.03	2.05	6.379999	19.6	0.4099998	3.64	1.06	16.01	0.1	3.3	23.74	0.1	7.41	15.3	8.950001	9.49	0.1	6.66	0.1	19.59	55.35	11.24	13.35	0.1	0.9499998	0.1	12.92	5.799999	8.309999	2.2	8.719999	2.67	8.23	10.66	0.1	0.1	17.81	0.1	0.1	1.97	2.02	103.97	0.1	11.38
716	5	9	6.4	yes	0	15.93	8.43	6.18	7.89	0.1	115.91	2.02	4.46	0.1	1.74	9.51	3.04	0.5600002	4.14	2.02	3.81	0.1	5.530001	2.23	17.86	30.45	11.56	3.65	0.6099999	0.1	0.1500001	9.860001	11.09	5.940001	5.42	0.8300002	2.74	1.19	1.29	0.1	14.25	54.95	0.1	11.88	7.55	10.57	1.42	0.1	20.99
716	6	9	6.4	yes	0	4.16	6.94	3	3.8	1.18	0.17	0.7900001	4.17	6.25	1.05	2.53	1.25	0.1	1.56	1.17	2.07	0.67	1.32	0.53	6.7	25.86	3.46	1.8	2.32	0.2099999	0.47	3.78	4.85	1.14	5.14	4.42	2.74	2.84	1.79	1.65	4.83	1.85	0.1	4.17	2.48	73.72	1.07	1.12	6.98
718	1	17	6.4	yes	0	2.74	4.44	8.58	4.02	1.3	2.45	3.18	5.18	2.78	3.9	10.35	7.25	1.63	4.2	3.22	6.99	0.7800001	3.38	8.91	18.23	16.06	7	5.86	6.3	7.07	3.3	9.67	75.42	27.22	9.6	3.44	8.88	2.9	10.34	14.68	7.12	476.8	0.1	114.95	11.03	8.41	20.91	11.08	23.09
718	5	17	6.4	yes	0	5.820001	0.1	16.39	31.73	0.1	4.360001	4.93	19.54	2.14	0.7700005	12.57	6.76	16.34	2.26	0.1	6.8	0.1	18.08	0.1	21.52	171.28	23.07	21.45	3.67	9.51	0.1	9.57	0.1	8.85	33.36	18.09	5.120001	3.05	6.190001	3.29	0.1	4.35	0.1	66.29	3.450001	0.1	308.56	7.51	10.57
718	6	17	6.4	yes	0	2.18	3.11	9.610001	4.05	1.28	3.55	7.52	5.91	1.69	3.6	9.190001	17.57	3.19	2.85	3.42	7.54	3.82	4.28	1.75	13.11	10.74	8.440001	5.04	7.09	9.4	4.8	7.63	5.2	2.65	7.36	4.37	28.38	1.91	7.23	11.99	8.76	5.22	0.19	10.95	14.66	9.610001	14.16	12.68	9.68
718	7	17	6.4	yes	0	2.33	2.85	8.13	6.89	0.1	3.92	4.39	5.14	3.38	5	5.42	23.16	4.09	3.57	1.83	5.08	3.13	3.43	2.73	13.22	14.4	7.26	5.84	6.03	9.13	3.98	5.74	3.26	5.13	6.86	4.31	9.27	2.88	5.68	7.49	7.42	4.67	0.1	10.46	8.24	6.99	14.18	9.16	11.54
721	5	8	6.4	yes	0	17.71	1.73	3.35	22.49	0.1	4.26	2.07	12.83	0.1	0.5300002	8.43	0.1200004	9.49	0.1	3.8	7.43	0.1	12.02	0.1	12.87	18.96	17.03	11.33	1.05	0.1	0.1	2.25	1.4	8.75	3.96	5.360001	18.52	0.7700005	5.77	10.91	0.7400002	2.19	0.1	0.1100001	0.1	0.1	9.21	0.1	1.76
721	6	8	6.4	yes	0	5.42	7.71	25.01	13.73	7.05	40.8	40.54	29.42	20.81	14.09	17.41	3.85	53.44	18.13	16.28	23.37	38.84	41.58	26.53	11.95	12.51	17.92	25.9	24.16	0.1900001	8.49	35.72	3.3	43.51	18.82	11.08	94.79	27.29	15.61	9.62	13.78	3.56	0.1	8.29	4.74	10.21	30.97	1.13	41.14
723	1	14	6.4	yes	0	2.14	3.96	6.25	998.27	1.21	5.02	7.44	6.9	0.49	8.08	5.05	5.4	2.03	3.2	5.92	6.18	1.61	3.62	1.65	13.47	15.84	5.36	4	4.55	4.68	4.13	9.18	6.55	15.5	4.84	3.97	14.85	4.63	6.33	11.09	7.8	7.63	0.1	13.73	13.19	8.35	2.78	8.15	11.37
723	5	14	6.4	yes	0	0.1	0.1	0.1	0.1	0.1	0.1	0.1	0.1	19.04	0.1	0.1	0.1	14.12	0.1	0.1	143.61	0.1	37.74	0.1	230.52	664.53	130.63	0.1	0.1	1.27	0.1	40.18999	0.1	28.25	0.1	174.88	0.1	0.1	27.52	0.1	0.1	0.1	0.1	0.1	0.1	0.1	0.1	0.1	16.01
723	6	14	6.4	yes	0	42.68	22.25	95.2	0.1	0.1	23.21	0.1	89.22	35.26	27.66	1000	0.1	86.83	44.44	19.08	108.08	19.04	53.46	14.52	105.02	960.58	182.48	81.36	32.76	24.15	40.11	49.01	11.47	121.43	22.28	113.75	20.45	39.71	62.68	92.1	0.1	15.4	4.56	0.1	65.9	0.1	54.69	48.57	100.68
729	1	5	1.4	NA	0	5.69	4.13	1.35	3.08	0.1	3	5.45	1.32	0.34	0.72	3.03	3.65	3.58	6.17	0.5700001	0.9400001	0.1	2.8	0.1	4.56	24.21	5.17	0.1	0.1	1.78	0.1	6.82	2.84	2.25	5.04	1.88	1.85	2.92	4.94	6.45	3.63	4.95	0.1	1.87	4.87	5.42	1.36	1.35	2.99
729	5	5	1.4	NA	0	5.73	6.48	4.97	14.21	0.28	3.13	2.96	7.139999	0.8099999	2.51	6.53	2.26	4.6	0.78	1.46	2.83	0.1	3.75	0.23	9.5	19.68	8.73	6.599999	1.31	2.45	0.72	3.05	10.82	29.58	1.7	4.99	3.42	1.33	3.52	1.32	2.25	0.4300001	0.1	14.71	4.78	1.7	4	1.38	5.43
734	1	13	4	yes	0	7.5	8.6	21.85	26.83	5.91	20.01	13.09	20.45	3.95	18.5	45.77	20.03	11.46	15.17	13.55	36.06	6.1	11.7	33.3	59.56	121.23	29.66	15.77	6.880001	12.02	15.02	12.18	15.95	30.99	4.51	23.54	17.63	16.72	28.74	49.81	80.7	19.42	0.1	42.42	53.94	30.65	8.6	26.17	30.75
734	5	13	4	yes	0	17.45	3.17	39.1	993.2	1.69	18.67	25.44	35.08	10.98	20.46	49.68	31.72	31.9	8.309999	9.97	43.58	6.15	22.62	1.74	85.63	147.52	95.95	46.09	17.27	12.74	14.52	38.47	17.87	27.41	6.67	61.02	15.57	11.95	35.13	61.73	34.05	13.03	0.1	22	54.68	22.14	25.62	26.1	25.57
734	6	13	4	yes	0	8.379999	6.29	21.89	22.93	3.13	13.96	15.05	19.33	7.98	13.46	13.63	31.37	12.63	8.48	11.33	25.21	10.76	9.99	6.79	29.6	75.14999	22.2	16.39	10.42	8.549999	12.19	11.48	5.56	10.18	7.3	22.26	11	8.719999	21.06	35.21	31.43	11.83	2.56	14.72	36.16	20.43	5.53	20.53	22.05
738	1	11	4	yes	0	0.9400001	5.84	17.1	1.49	6.85	0.1	2.09	1.51	0.1	0.48	0.1	0.1	1.18	1.01	0.1900001	0.3200001	2.27	1.73	0.1	1.89	27.37	1.19	0.1	0.1	0.1	0.13	2.69	3.11	3	0.1	0.1	59.45	1.76	0.6700001	0.72	6.75	0.71	0.1	1.4	0.1	0.1	4.25	0.1	5.37
738	5	11	4	yes	0	15.6	9.2	68.92	12.14	15.39	45.55	129.37	49.15	36.99	35.59	29.03	8.81	92.95	30.46	48.04	48.52	49.68	65.87	65.35	13.24	9.73	24.94	53.56	81.82	4.97	27.12	54.06	6.88	141.12	19.8	18.64	49.24	66.13	18.62	17.52	27.74	7.6	0.33	13.53	19.54	26.14	46.57	7.67	93.7
738	6	11	4	yes	0	7.69	6.01	23.21	1.71	13.69	20.73	19.05	21.48	13.91	16.99	14.23	3.85	28.58	12.6	12.6	20.94	12.01	21.21	19.61	5.77	7.88	13.14	22.15	16.65	2.02	12.85	24.87	1.33	24.78	10.69	12.96	14.72	21.14	11.74	10.28	11.9	3.87	0.13	8.639999	9.79	9.21	18.42	3.52	18.87
738	7	11	4	yes	0	232.23	63.06	999.14	43.14	999.14	999.14	416.66	999.14	999.14	999.14	999.14	79.56	694.88	401.19	115.71	999.14	91.69	568.33	760.44	93.51	18.07	999.14	999.14	253.88	23.31	312.75	999.14	15.4	999.14	369.5	999.14	999.14	999.14	782.63	132.5	355.89	97.31	1.86	124.04	264.59	999.14	999.14	33.24	277.14
740	1	13	1.4	yes	1	0.1	1.76	0.1	1.25	0.1	0.1	0.1	4.07	0.1	0.1	0.1	0.1	0.1	0.1	0.1	0.1	0.1	0.1	0.1	4.9	14.61	45.68	0.1	1.44	0.1	2.74	9.57	0.1	0.1	0.7999997	0.1	0.1	0.1	4.21	0.1	0.1	0.6199999	0.1	0.1	9.679999	0.1	0.1	0.1	0.1
740	5	13	1.4	yes	0	0.1	2.29	3.53	0.1900001	0.1	0.1	0.99	11.04	1.57	1.02	2.25	4.85	0.1200001	1.8	1.25	3.91	5.81	9	1.22	12.65	15.79	20.81	0.5400002	30.06	0.46	3.3	1.85	1.76	0.25	0.8700001	1.16	11.8	0.1	15.2	7.75	6.54	4.12	0.1	2.72	9.51	4.55	0.1	3.75	4.36
740	6	13	1.4	yes	0	5.34	6.35	15.12	10.11	1.13	2.66	11.52	24.93	3.24	13.59	12.18	27.4	31.13	9.65	8.33	32.61	7.62	12.08	3.04	60.59	46.12	158.19	13.72	81.78	13.01	24.13	14.15	7.5	6.99	5.21	19.4	19.67	7.179999	35.36	83.31	53.18	23.07	2.7	18.29	122.65	41.39	55.94	39.57	29.98
743	1	10	1.5	no	0	0.1700001	10.39	3.3	0.5599999	0.1	1.13	0.1	0.1	0.1	0.1	0.1	0.1	0.1	0.1	0.1	0.1	0.1	1.22	0.1	2.17	11.43	0.1	2.84	0.4400001	0.1	0.1	0.95	12.22	0.1	0.39	0.1	1.92	0.1	1.04	0.1	1.18	0.1	0.1	0.53	0.1	1.48	0.98	0.1	4.23
743	5	10	1.5	no	0	9.379999	2.58	5.460001	13.95	41.93	0.77	25.18	11.35	7.23	0.6600003	2.69	0.1	3.85	0.1	0.1	1.26	0.1	1.77	0.1	7.86	33.02	8.09	6.85	15.62	0.1	0.1	0.6100001	3.41	2.64	0.1	4.81	2.77	1.25	1.55	0.1	0.1	0.1	0.1	0.1	0.1	0.1	4.91	0.1	7.18
743	6	10	1.5	no	1	11.47	12.12	56.83	8.89	27.66	75.62	39.03	31.38	43.82	24.58	33.2	43.07	117.02	18.99	33.81	44.45	40.29	31.1	26.82	27.78	18.94	22.53	66.92	74.93	12.5	14.89	60.84	9.63	65.2	11.07	46.68	33.27	33.17	45.7	37.42	42.04	14.34	1.66	20.07	32.28	45.74	22.26	18.32	65.38
743	7	10	1.5	no	1	43.98	52.38	996.59	53.35	996.59	996.59	996.59	996.59	996.59	473.48	719.44	996.59	996.59	434.94	267.42	996.59	188.87	847.22	547.08	996.59	52.75	399.4	996.59	996.59	40.62	209.01	996.59	48.15	996.59	996.59	996.59	996.59	454.64	996.59	89.84	996.59	180.5	7.03	381.31	458.17	996.59	996.59	69.96	480.98
750	1	18	4	yes	1	0.1	0.1899996	5.84	3.35	58.31	0.1	2.26	4.409999	4.23	2.5	7.579999	0.9499993	0.1	14.38	0.1	0.1	0.1	3.42	4.51	39.25	23.82	0.1	2.14	2.46	0.1	2.94	6.079999	0.8299994	27.47	0.6299996	0.1	23.74	30.38	1.61	0.1	4.78	3.619999	0.1	13.46	3.199999	4.539999	0.1	0.1	6.49
750	5	18	4	yes	0	8.44	0.1799998	35.03	33.05	16.08	6.25	10.13	26.61	5.56	4.88	9.58	7.09	11.73	9.3	0.1	4.39	0.1	7.95	4.03	52.36	50.33	21.55	20.57	5.69	0.9499998	4.58	9.07	2.77	140.86	3.94	19.75	10.98	15.7	11.48	2.55	2.41	9.51	0.1	3.08	3.58	2.93	9.07	0.1	5.28
750	6	18	4	yes	2	175.55	64.71	259.18	99.19	103.82	334.45	210.54	237.29	260.09	278.31	150.47	31.04	324.99	148.54	110.96	265.59	83.76	326.79	244.76	76.31	50.16	133.63	397.09	145.32	11.97	129.99	472.77	7.24	324.64	150.09	213.2	235.84	219.21	270.08	58.89	180.07	94.29	0.1	77.43	154.16	184.07	213.46	15.44	187.94
750	7	18	4	yes	1	121.48	52.63	330.93	961.52	435.81	342.05	411.99	329.48	277.61	252.36	175.32	118.75	376.05	147.97	292.43	305.08	126.52	493.03	307.4	931.52	142.39	125.04	961.52	312.86	16.96	105.67	666.39	38.38	961.52	214.44	224.23	154.87	250.65	325.47	95.04001	150.65	498.06	0.1	346.99	159.57	256.24	390.69	16.1	476.77
752	1	8	3.3	no	0	1.26	0.1	3.38	2.59	0.51	0.8	0.1	1.86	23.84	0.1	0.48	0.36	0.1	1.2	3.1	0.1	0.64	6.07	0.88	1.87	17.14	0.75	0.14	12.35	0.37	0.75	25.1	10.69	92.52	1.12	0.1	3.19	1.35	0.6799999	0.62	4.93	0.8100001	0.1	0.6	2.8	1.19	37.11	0.49	43.38
752	5	8	3.3	no	1	0.1	0.6400001	0.5799999	0.1	0.1	100.59	0.1	0.1	0.1	0.1	0.1	0.1	0.1	0.1	0.1	0.1	0.1	0.1	0.1	3.45	91.3	0.1	0.1	0.1	0.1	1.41	4.39	27.17	0.6500001	0.1100001	0.1	0.1	0.1	0.1	0.1	2.04	0.1	0.1	0.24	0.1	0.1	0.1	0.1	1.12
757	1	14	3.3	no	1	0.1	0.1	50.5	0.1	1.259999	0.1	0.1	0.1	0.1	0.1	0.1	0.1	0.1	0.1	0.1	0.1	0.1	0.1	0.1	13.44	27.51	9.539999	0.1	0.1	0.1	0.1	0.1	1.08	0.1	0.1	0.1	0.1	0.1	0.1	2.91	15.09	0.1	0.1	3.46	16.75	17.45	1.259999	0.1	0.1
757	6	14	3.3	no	0	0.1	0.3199999	39.78	0.1	0.1	5.14	0.8100002	0.6200001	2.95	1.15	20.37	1.04	1.24	0.8300002	0.3300002	1.16	2.63	1.87	2.01	1.44	6.2	5.440001	0.3700001	6.58	0.1	0.1	4.2	0.9300001	4.42	3.07	0.1	1.11	0.55	6.01	0.5800002	1.97	0.1	0.1	9.89	2.48	2.18	0.1	0.1	3.7
759	1	7	6.4	no	0	0.1	0.1	0.1	0.1	0.1	0.1	0.1	2.77	2.83	0.1	4.969999	0.1	0.1	0.4799995	0.1	0.1	0.1	79.4	0.1	6.349999	38.93	0.1	0.1	0.1	0.1	0.1	0.1	0.1	0.1	9.48	0.1	5	0.5599999	0.1	0.1	0.1	1.67	0.1	0.1	0.1	0.1	448.67	0.1	4.77
759	5	7	6.4	no	2	0.1	0.1	0.1	2.450001	0.1	0.1	0.1	3.27	0.1	0.1	0.1	0.1	0.1	0.1	0.1	0.1	0.1	0.1	0.1	33.11	22.05	0.4200001	0.1	0.1	0.1	0.1	0.1	0.1	80.79	0.1	0.1	0.1	0.1	0.1	0.1	0.1	0.1	0.1	0.1	0.46	0.1	286.5	0.1	0.1
759	6	7	6.4	no	1	55.25	33.74	82.65	16.03	42.57	152.29	111.39	95.93	74.21	108.8	88.65	14.14	145.31	48.55	59.22	146.82	63.35	79.47	67.48	37.8	16.66	42.76	122.02	83.25	5.51	41.51	115.15	21.43	122.88	110.07	69.14	39.99	71.6	269.48	18.83	48.06	47.55	0.92	57.06	49.41	40.99	242.37	7.74	121.07
762	1	9	6.4	yes	0	1.710001	0.1	5.11	15.56	0.1	0.1	0.1	6.170001	2.090001	0.1	2.210001	0.1	5.1	0.1	0.1	0.1	0.1	0.1	0.1	4.960001	107.9	8.690001	7.24	0.1	0.1	0.1	0.29	10.86	3.08	0.1	7.75	0.1	0.1	5.49	0.1	0.1000004	0.1	0.1	0.1	0.1	0.1	39.56	0.1	4.55
762	6	9	6.4	yes	0	22	3.03	43.35	59.4	1.85	10.23	12.67	29.77	29.67	14.18	22.37	10.81	22.22	0.1900001	5.76	14.27	4.59	16.42	0.1	54.34	110.02	39.8	40.86	14.43	4.74	6.77	17.99	9.15	22.6	5.03	33.91	20.42	7.22	19.48	7.49	7.15	0.1	0.1	9.950001	10	2.34	20.05	5.51	16.97
766	1	14	6.4	yes	0	16.21	0.1	24.51	80.75	0.1	10.61	12.25	38.79	1.65	7.94	26.02	5.85	27.44	0.1	0.1	9.320001	0.1	12.39	0.1	48.17	83.42	42.82	32.59	1.93	0.1	2.93	8.81	95.37	29.03	4.99	40.32	10.4	9.169999	20.51	4.43	4.63	0.1	0.1	0.1	9.39	0.3699999	24.53	0.1	5.47
766	6	14	6.4	yes	0	44.51	42.12	92.61	13.85	38.31	272.23	172.37	122.05	91.75	119.98	189.06	48.27	253.32	65.67	270.21	203.7	134.72	240.81	99.32	38.38	63.93	45.75	160.75	200.06	7.97	47.07	365.01	11.58	157.29	121.66	77.64	124.33	106.13	180.01	30.11	112.44	36.28	3.03	89.68	108.18	80.79	474.13	16.15	193.43
766	7	14	6.4	yes	0	22.27	10.05	50.73	10.4	14.07	296.55	77.03999	47.34	34.59	60.8	66.85	22.29	116.9	25.29	84.14	74.06	48.17	88.64999	36.4	25.07	25.31	29.76	73.09	59.25	5.1	26.23	110.67	5.55	57.96	38.37	43.67	44.95	35.03	63.54	20.55	45.3	22.15	1.82	32.42	65.74	39.57	92.07999	10.76	84.45
767	1	12	4	yes	1	1.73	2.46	3.12	4.85	0.9599999	1.32	3.81	3.49	5.56	1.82	1.9	1.88	1.52	7.72	2.1	2.29	2.23	6.45	3.89	12.42	9.879999	3.03	1.91	1.47	2.34	2.34	3.13	6.06	65.36	3.84	1.97	5.41	16.5	2.81	3.2	3.72	2.97	0.1	22.27	42.34	14.11	3.87	3.75	16.24
767	5	12	4	yes	2	8.59	1.74	4.38	1.46	0.4500003	2.67	0.1	0.1599998	0.1	0.1	7.82	11.94	0.1	9.540001	0.1	0.1	0.1	3.52	17.85	53.32	41.09	0.1	2.28	0.1	0.1	10.97	0.1	5.48	26.75	3.59	0.1	6.86	4.35	0.5700002	46.17	3.94	7.02	0.1	40.63	15.06	6.64	0.1	0.1	0.1
767	6	12	4	yes	2	4.219999	0.5299997	9.8	1.49	2.61	3.929999	0.1	9.44	1.09	0.6899996	92.43999	7.059999	11.22	4.469999	0.1	0.1	0.1	16.55	9.84	46.9	32.51	4.929999	6.349999	0.1	0.1	17.99	0.1	4.969999	33.35	2.26	0.1	16.6	2.04	8.83	5.469999	6.65	171.38	0.1	30.53	8.76	6.52	0.1	0.1	0.8499999
768	1	17	4	yes	0	9.91	8.37	11.46	2.93	2.22	12.02	6.23	7.85	3.57	12.91	7.6	67.49	3.99	2.78	2.79	6.88	1.46	13.77	2.17	54.78	7.97	11.52	7.18	3.99	6.1	11.76	4.73	17.6	8.679999	2.21	4.14	13.99	2.13	8.87	10.39	9.639999	6.61	0.33	10.53	9.9	6.38	2.61	9.77	108.62
768	5	17	4	yes	2	33.43	6.129999	74.39	214.82	2.549999	18.18	26.62	53.26	7.96	36.06	17.45	65.12	39.09	0.8599997	0.1	16.99	0.1	21.26	1.32	79.91	105.43	81.38	72.52	6.899999	5.91	14.24	5.53	15.4	67.34	8.649999	62.52	12.22	7.71	37.33	10.4	15.54	0.1	0.1	11.79	35.24	0.1	34.6	5.809999	141.99
772	1	8	4	yes	0	1.4	3.76	1.95	1.94	0.72	4.98	6.96	2.27	0.57	1.78	4.57	1.96	0.46	2.44	6.44	2.78	0.9599999	2.16	0.63	3.54	5.2	1.38	1.82	0.92	0.9299999	1.24	2.71	3.14	2.14	1.53	1.31	1.29	1.63	31.37	3.88	3.26	2.87	0.1	3.56	4.7	3.7	9.94	2.72	22.37
776	1	17	4.4	yes	0	1.88	1.58	1.3	1.97	1.28	1.33	1.36	2.19	0.89	2.05	2.07	4.68	0.9499999	1.48	1.43	2.62	0.58	2.4	1.14	5.65	23.95	1.29	1.78	2.01	1.86	2.18	1.67	3.04	1.94	1.58	1.31	6.39	1.07	2.57	7.78	3.49	5.58	0.14	4.27	7.41	5.36	3.58	4.36	3.62
776	6	17	4.4	yes	0	4.03	1.73	4.41	3.78	1.2	2	7.59	4.74	1.57	4.72	3.53	8.719999	2.46	1.76	1.74	3.65	1.05	3.53	2.16	10.44	12.79	4.92	3.11	3.08	2.35	11.57	2.15	1.95	1.79	2.05	3.59	2.27	1.54	5.38	6.76	8.7	3.23	0.1	3.62	18.09	7.53	2.92	5.13	2.74
779	1	11	1.5	yes	0	5.9	1.83	3.17	5.32	8.879999	2.36	2.13	6.05	1.22	7.94	21.3	3.33	2.31	11.14	5.92	3.65	2.4	3.81	8.54	12.02	47.09	3.8	5.37	3.38	2.63	2.25	5.48	4.66	2.89	24.59	4.89	31.93	4.79	13.56	4.87	8.74	6.79	0.1	4.64	5.77	3.85	3.76	9.299999	22.09
779	5	11	1.5	yes	0	14.07	18.85	48.62	32.4	7.1	57.77	37.47	34.09	48	38.37	78.31	8.959999	98.88	19.77	23.62	34.6	95.29	38.18	37.01	19.3	76.73	33.45	74.82	53.21	0.1	26.92	73.71	2.5	73.29	34.86	65.77	30.57	30.29	33.89	6.31	65.83	1.3	0.1	7.97	12.55	20.25	35.86	1.56	79.2
779	6	11	1.5	yes	1	67.84	78.14	302.57	24.84	102.07	282.74	183.23	137.47	291.96	176.4	216.82	52.26	358.47	104.31	207.08	168.21	230.24	183.83	187.04	73.64	45.08	185.89	305.72	234.04	7.04	103.83	318.1	13.53	293.11	187.66	262.09	131.36	177.53	216.24	32.98	212.14	26.71	0.1	86.99	73.44	212.46	158.46	14.74	241.13
780	1	8	1.5	no	0	2.99	29.26	2.65	2.89	1.54	2.47	1.42	4.2	2.74	3.11	3.43	1.72	1.34	2.55	1.23	2.21	0.85	9.62	1.36	5.25	7.14	1.73	1.96	1.68	1.62	14.71	2.33	3.72	5.23	2.24	2.91	11.67	2.75	2.98	1.46	11.04	5.85	0.1	10.77	2.65	7.65	2.17	1.54	6.82
780	5	8	1.5	no	0	9.26	5.98	14.03	41.65	0.1	8.190001	7.11	26.8	10.45	8.49	20.18	3.869999	41	0.1	0.1	7.26	0.1	8.98	0.6299996	35.29	72.2	26.03	21.33	0.46	0.2999997	101.06	4.09	4	14.75	4.71	18.86	2.619999	4.69	9.129999	4.31	3.69	1.99	0.1	0.1	1.2	4.76	11.5	0.1	7.97
780	6	8	1.5	no	3	2.18	9.049999	4.49	4.85	0.9399999	1.9	1.66	3.96	2.68	1.9	2.64	2.24	2.34	5.41	1.07	2.4	0.64	2.08	0.6	4.08	8.549999	3.32	3.03	2.71	3.94	5.32	2.2	3.28	2.07	1.76	2.97	3.08	2.39	2.31	2.87	3.55	3.42	0.1	1.75	2.69	1.86	1.92	3.25	1.74
786	1	6	3	no	0	0.9200001	1.54	0.1	0.1	0.1	0.1	6.29	2.53	0.1	0.1	2.55	0.1	0.1	0.3199999	2.57	5.68	0.1	0.3400002	4.59	11.53	4.46	0.1	0.6200001	0.1	7.91	0.1	0.6300001	0.1	2.66	0.3900001	0.49	0.2	0.1	0.74	0.1	0.1	0.1	0.1	3.93	0.1	0.1	7.64	1.08	1.81
786	5	6	3	no	0	0.1	2.64	0.1	2.46	3.59	0.1	0.1	3.24	0.1	0.1	0.6300001	0.1	0.3600001	0.1	0.1	3.15	0.1	0.1	0.1	7.03	14.77	0.8000002	1.37	0.4000001	0.1	0.1	0.1	11.24	0.1	0.1	0.1	0.1	1.5	1.6	0.1	0.1	0.1	0.1	0.1	0.1	0.1	0.4500003	0.1	0.1
786	6	6	3	no	1	6.37	9.629999	7.82	5.36	0.1	3.46	7.18	4.85	3.04	2.7	3.41	7.23	3.7	2	2	2.39	4.16	1.98	5.28	8.379999	16.93	5.3	2.98	15.84	1.36	34.94	13.85	31.62	30.49	1.75	3.61	16.41	0.9100001	3.34	2.28	29.2	5.54	0.26	16.84	6.2	5.63	2.56	3.31	8.799999
789	1	12	4	yes	0	5.11	7.58	2.33	4.34	1.36	13.22	0.1	2.71	2.25	2.52	1.06	14.55	7.46	36.84	1.33	2.71	1.1	3.36	8.209999	5.33	10.14	3.31	3.15	0.1	3.42	4.37	10.54	16.51	11.15	11.9	0.1	4.9	11.97	1.4	8.299999	12.31	9.530001	1.22	0.1	592.56	0.1	0.1	4.82	11.28
789	6	12	4	yes	1	2.98	5.48	0.8100001	2.88	9.719999	5.65	0.1	0.1	2.87	1.02	0.1	5.94	4.52	1.69	1.95	2.28	0.1	3.7	13.29	6.91	110.44	2.92	2.33	0.1	0.59	5.82	66.36	1.59	170.14	2.27	1.82	0.1	1.62	4.04	2.26	19.58	5.53	0.1	5.25	4.89	3.28	0.1	1.56	2.46
794	1	5	4.4	yes	0	1.13	0.6900001	7.33	2.47	0.1	0.1	0.48	0.75	2.48	0.1	4.95	1.7	3	18.67	0.1	0.4000001	0.4100001	1.14	0.1	3.75	2.16	2.56	1.35	19.91	13.27	0.79	0.46	0.51	3.46	1.67	1.24	65.34	9.84	2.69	2.37	72.71	2.12	0.1	3.04	0.1	2.38	0.54	6.09	0.1
794	7	5	4.4	yes	0	0.3499999	0.1	4.71	7.27	0.1	0.1	5.05	4.36	5.36	3.44	0.1	4.62	0.1199999	0.1	0.1	2.51	0.1	0.1	0.1	10.67	40.23	12.53	3.42	1.71	0.1	0.1	1.03	2.2	12.19	0.1	5.6	0.9000001	2.36	3.9	5.43	11.04	0.1	0.1	0.1	15.99	4.95	4.74	4.17	3.43
799	1	16	6.4	no	0	1.42	1.96	3.33	2.18	0.1	0.86	3.43	3.63	0.1	0.19	1.43	2.16	0.1	14	0.8	2.82	0.1	2.5	1.22	5.17	24.34	1.55	1.22	0.1	0.79	2.05	0.66	8.070001	2.89	1.88	4.47	3.27	5.2	1.78	0.1	3.22	46.51	0.1	3.4	5.28	2.83	1.14	0.1	24.51
799	5	16	6.4	no	0	3.87	4.79	8.27	8.08	0.1	4.94	5.55	8.18	1.33	7.77	2.7	18.39	6.11	17.45	2.5	10.78	0.1	8.320001	2.83	52.83	45.45	10.39	7.01	2.63	5.91	5.46	2.26	8.87	4.88	3.43	12.28	4.23	5.93	12.14	23.18	25.37	11.23	1.84	10.31	24.41	12.45	3.21	13.93	10.63
799	6	16	6.4	no	0	11.32	8.16	9.58	7.46	5.2	12.94	0.1	10.78	8	14.7	5.87	14.93	13.66	19.25	16.94	20.09	12.64	48.57	10.17	21.71	40.01	15.51	13.76	66.78001	6.45	5.67	22.75	5.6	6.3	12.8	17.35	13.74	14.96	21.02	29.32	32.57	19.62	2.57	9.63	44.59	33.49	4.24	19.49	40.55
804	1	8	1.5	yes	0	2.79	25.48	3.99	9.7	8.32	3.21	2.92	7.28	5.08	3.98	8	16.92	998.49	4.94	4.16	7.02	3.67	12.79	2.52	8.2	4.61	5.86	6.46	2.85	4.13	4.45	4.16	4.81	14.03	6.46	5.63	5.51	1.8	6.1	5.77	25.48	998.49	0.1	50.35	6.38	2.53	45.87	2.87	11.8
804	6	8	1.5	yes	1	997.12	997.12	997.12	98.32	997.12	997.12	997.12	997.12	997.12	997.12	997.12	997.12	997.12	997.12	997.12	997.12	997.12	997.12	997.12	997.12	80.56001	997.12	997.12	997.12	89.71	997.12	997.12	16.78	997.12	997.12	997.12	997.12	997.12	997.12	997.12	997.12	997.12	29.26	997.12	997.12	997.12	997.12	206.14	997.12
806	1	15	1.5	yes	0	1.1	4.39	0.4	2.35	0.46	3.39	1.25	1.62	0.23	2.75	0.1	4.34	0.1	0.1	0.1	0.1	0.1	2	0.1	1.54	3.33	1.42	2.96	1.79	3.46	1.36	1.96	3.5	4.33	1.06	1.43	4.64	0.1	0.71	0.1	0.4	7.46	0.1	3.58	4.1	1.5	0.1	3.52	1.47
806	5	15	1.5	yes	0	1.97	0.1	9.950001	39.85	0.1	0.1	5.280001	6.879999	2.58	0.1	0.1	82.39999	9.379999	0.1	0.1	0.1	0.1	39.31	0.1	2.8	48.92	14.59	13.37	0.1	0.1	0.1	0.1	0.1	6.200001	0.1	17.02	0.1	0.1	0.1	0.1	0.1	0.1	0.1	0.1	0.1	0.1	13.55	0.1	0.1
806	6	15	1.5	yes	2	2.72	2.13	6.99	6.13	2.86	1.67	5.18	5.12	3.01	5.16	3.81	25.7	2.52	2.66	2.91	8.01	3.31	8.38	0.2700001	17.23	12.87	9.29	5.64	6	6.28	5.43	4.35	5.25	4.28	2.93	8.23	6.82	3.02	9.35	15.16	12.44	10.35	0.49	8.57	17.29	13.38	2.02	12.33	9.08
812	1	12	6.4	no	0	6.88	1.81	5.72	9.219999	995.52	18.83	7.16	8.91	238.69	5.43	5.4	1.31	6.42	8.74	1.55	3.53	3.86	6.69	5.51	18.58	22.26	4.53	8.709999	7.09	0.1	0.1100001	5.64	15.85	37.61	2.51	6.23	4.65	15.01	4.69	3.03	2.16	2.1	0.1	2.71	8.4	11.64	4.23	0.1700001	19.39
812	5	12	6.4	no	0	29.62	3.62	19.38	16.28	665.48	30.5	15.99	17.23	62.52	13.01	17.02	4.21	27.59	10.88	6.05	10.06	7.4	14.21	14.37	16.48	67.59	18.9	30.07	16.57	0.1	2.95	32.74	4.86	31.78	10.41	29.32	20.42	12.76	13.44	3.69	5.68	3.61	0.1	4.81	6.44	10.12	11.84	0.1	20.21
815	1	17	4.4	NA	0	0.1	8.28	0.1	20.34	28.18	9.63	0.1	0.1	0.1	0.6199999	0.4299994	0.8299999	0.1	0.1	0.1	0.1	0.1	2.15	13.29	86.01	39.37	0.1	0.1	0.1	0.1	24.06	0.1	10.92	1.17	3.78	0.1	11.37	0.1	0.1	0.1	12.69	10.46	0.1	9.079999	4.36	13.94	0.1	0.1	0.1
815	5	17	4.4	NA	0	0.1	0.1	7.61	0.1	28.93	24.34	10.09	0.1	6.27	28.25	7.41	12.79	5.01	13.28	3.44	3.84	0.1	10.78	0.1	85.3	29.1	11.11	6.43	3.19	7.23	81.46	6.54	0.1	4.49	9.2	3.54	21.9	0.1	8.74	3.84	24.7	22.78	0.3	13.51	14.96	45.1	0.1	6.48	4.79
816	1	8	4.4	yes	0	0.89	2.02	2.74	1.81	2.51	2.6	1.19	3.06	2.22	1.98	1.38	0.2	1.73	1.3	1.17	1.82	2.27	5.23	1.6	3.3	4.92	1.84	1.99	2.45	0.36	1.15	4.24	5.01	8.540001	6.69	1.4	1.65	0.4200001	1.35	0.5	3.49	5.12	0.1	4.88	0.95	2.68	2.89	0.1	4.77
816	6	8	4.4	yes	2	6.52	11.24	2.68	29.72	8.13	3.4	4.49	2.4	15.51	9.56	1.94	4.190001	7.440001	1.86	3.18	4.26	12.58	3.83	22.96	8.56	77.74	2.79	3.42	17.36	0.8900001	1.95	9.43	5.48	2.42	3.29	2.34	4.85	3.09	5.21	7.940001	9.12	5.51	0.51	10.54	6.990001	8.820001	4.89	2.29	39.81
816	7	8	4.4	yes	0	380.58	6.44	6.34	3.84	28	7.15	6.97	5.6	15.55	7.74	5.16	6.39	9.31	6.45	4.22	3.69	8.77	4.94	32.95	6.54	53.75	4.66	6.36	12.29	1.81	7.72	11.02	12.25	9.72	5.03	4.99	9.320001	6.42	4.33	4.41	17.27	5.88	0.47	8.700001	5.1	11.45	5.39	1.91	43.52
818	1	13	4.4	yes	0	5.35	5.29	13.26	2.27	5.44	15.58	6.67	4.77	11.68	8.71	5.94	4.24	7.21	4.63	6.39	7.28	4.62	6.11	6.28	6.36	6.97	3.76	6.16	4.88	2.02	4.45	7.52	27.79	58.02	5.48	5.36	5.64	6.38	6.51	3.14	6.1	4.27	0.1	9.38	5.98	5.14	8.02	1.86	8.99
818	5	13	4.4	yes	0	82.4	0.1	449.19	978.29	0.1	77.01	85.96	113.64	39.63	23.56	94.95	22.22	175.09	0.75	1.240002	59.92	1.09	59.84	5.470001	223.82	584.62	253.31	264.29	25.9	0.3700008	9.68	82.27	978.29	275.43	70.36	209.45	30.78	23.39	50.71	0.1	0.4500008	0.1	0.1	14.83	16.61	4.75	309.99	0.1	36.17
818	6	13	4.4	yes	0	210.11	23.54	966.45	985.55	118.39	429.8	985.55	665.76	255.89	830	56.66	113.89	985.55	94.95	78.84	341.53	157.76	427.46	97.95	230.69	985.55	351.83	985.55	262.75	12.58	69.45	985.55	985.55	738.32	141.74	985.55	167.6	118.79	193.27	45.72	90.78001	9.830001	0.1	66.3	152.03	120.08	985.55	7.259999	985.55
818	7	13	4.4	yes	0	234.64	84.22	984.04	984.04	566.24	984.04	984.04	984.04	984.04	984.04	984.04	781.11	984.04	512.09	984.04	984.04	223	984.04	984.04	713.07	775.95	481.2	984.04	984.04	22.9	220.36	984.04	984.04	984.04	984.04	984.04	336.56	984.04	984.04	64.86	222.2	344.61	0.1	171.69	615.45	535.95	984.04	21.01	984.04
824	1	17	1.4	yes	0	1.16	7.57	7.82	3.22	0.3200001	0.1	4.08	2.22	0.3900001	12.19	4.9	6.31	0.1	1.84	0.5100001	1.69	1.17	3.74	0.1	6.83	21.16	5.14	1.56	4.34	1.5	3.61	3.49	1.88	5.63	1.16	1.05	3.63	1.81	2.42	29.27	18.29	10	0.1	4.93	26.11	4.66	0.85	3.03	14.74
824	5	17	1.4	yes	1	2.85	3.34	15.41	4.63	0.1099999	0.3	6.98	5.87	1.71	7.88	3.32	16.25	0.8199999	2.25	2.45	6.58	2.87	6.22	1.28	20.35	23.78	11.52	5.08	8.06	4.76	8.41	7.21	3.65	5.81	3.68	6.6	16.44	1.81	11.91	27.7	22.54	13.45	0.1	12.39	31.4	16.04	0.1199999	13.93	10.77
824	6	17	1.4	yes	3	19.92	6.43	21.5	9.48	38.54	18.14	20.07	12.8	19.56	8.8	8.46	19.24	9.8	10.21	10.53	14.21	9.26	31.11	17.64	40.9	33.82	12.94	13.48	29.2	6.610001	12.91	24.69	7.75	12.81	10.11	16.57	28.26	7.440001	24.66	56.16	25.45	41.85	0.26	21.61	66.36	34.72	2.17	14.65	39.59
824	7	17	1.4	yes	0	63.87	35.93	141.68	13.64	287.47	994.23	190.1	125.95	135.11	93.92001	173.47	41.6	994.23	85.02	63.84	75.02	73.23	195.64	357.96	110.46	62.59	62.4	130.36	994.23	15.45	75.67001	994.23	9.690001	123.37	83.83	66.31001	994.23	96.33	124.27	85.98	96.25	70.41	30.67	88.87	182.33	115.05	125.95	24.38	994.23
829	1	12	4	yes	0	0.4699999	0.29	0.41	2.01	0.1	7.64	0.1	2.11	0.4599999	0.1	0.99	3.04	0.1	0.4799999	0.1	0.1199999	0.1	0.1	0.1	4.23	14.71	0.9400001	0.52	0.1	0.1	1.1	0.3199999	998.56	8.969999	3.29	0.1	0.51	1.98	0.6199999	0.1	3.01	4.15	0.1	1.34	1.56	0.53	3.15	0.1	3.69
829	5	12	4	yes	2	2.04	2.03	2	9.02	4.24	0.95	2.62	9.33	0.1	5.08	10.08	0.8199999	2.65	4.19	9	3.09	0.1	3.85	0.1	17.62	8.02	2.96	4.84	0.1	0.95	3.27	4.91	18.11	2.18	4.490001	1.9	1.64	0.1700001	6.570001	0.1	5.17	1.23	0.1	42.28	7.29	0.1	6.35	0.7099998	6.17
829	6	12	4	yes	0	3.11	3.36	4.05	2.64	0.96	3.87	2.59	1.49	0.1700001	0.54	0.1	4.7	1.86	33.64	0.1	0.1	0.1	5.86	17.39	29.36	25.44	1.69	0.54	0.2800002	0.1	14.19	1.11	11.2	0.1	4.65	9.83	8.35	5.460001	3.3	5.35	12.53	90.77	0.1	11.22	4.52	13.01	0.1	0.1	3.97
830	1	14	4	yes	0	8.63	16.25	36.15	2.83	10.19	34.13	25.71	11.09	28.92	21.24	20.1	4.83	44.25	30.61	18.96	21.97	18.25	17.22	29.2	5.64	29.22	11.86	26.17	26.24	0.6699998	7.39	38.39	14.25	34.21	23.28	25.79	20.62	29.75	22.16	10.29	11.99	9.47	0.1	12.08	16.75	26.92	17.52	1.12	37.22
830	6	14	4	yes	1	20.16	20.36	45.73	9.52	14.77	60.21	34.66	22.11	36.96	38.22	29.31	15.51	47.38	22.38	26.4	34.74	29.78	28.16	33.98	24.78	22.2	141.99	54.34	44.87	4.74	16.18	49.57	11.77	91.1	37.1	36.36	32.38	29.41	48.28	10.56	20.51	19.33	0.1	51.53	24.8	29.21	39.04	5.29	37.3
835	1	16	4	no	0	3.56	8.360001	5.29	3.51	5.26	7.02	3.35	5.37	0.1	0.5900002	0.1	6.73	0.1	7.42	0.1	0.1	0.1	7.14	34.63	68.08	53.37	2.17	2.02	0.1	0.1	18	0.21	26.71	9.490001	6.450001	0.95	24.89	0.72	6.66	0.1	15.92	18.62	4.37	18.69	20.59	22.87	0.3500001	0.1	4.42
835	5	16	4	no	1	1.4	10.03	3.64	6.07	2.47	3.65	3.02	5.72	1.29	3.08	1.36	2.72	0.6	2.15	0.26	0.52	0.1	14.93	6.82	8.43	29.39	2.34	1.37	0.1	1.59	3.32	2.35	24.9	6.44	1.74	2.09	6.17	1.58	1.04	4.84	13.95	3.63	1.1	8.22	7.15	3.96	1.91	1.22	19.02
835	7	16	4	no	1	26.66	24.73	968.86	75.3	968.86	968.86	968.86	274.66	116.04	109.12	299.61	50.29	968.86	163.75	968.86	968.86	60.18	968.86	968.86	968.86	968.86	54.65	968.86	556.61	0.1	209.16	968.86	25.62	968.86	968.86	153.72	968.86	968.86	968.86	15.51	240.49	968.86	0.1	968.86	83.65	968.86	968.86	0.1	968.86
837	1	15	3	yes	0	12.8	7.98	101.88	7.73	27.8	94.12	49.47	43.43	41.81	40.94	28.79	13.89	163.66	32.06	33.46	45.51	34.59	62	56.45	26.64	43.44	22.78	49.96	57.61	1.05	20.78	188.62	0.1	69.27	15.49	51.01	36.42	39.44	38.95	25.6	42.35	12	0.1	30.69	143.06	38.45	36.27	9.750001	60.59
837	5	15	3	yes	0	64.84	26.35	991.63	13.98	110.13	991.63	487.18	155.34	246.65	146.84	157.05	39.13	991.63	66.82999	85.42	105.41	69.14999	110	991.63	53.59	46.84	59.86	207.23	364.78	7.52	58.44	991.63	0.1	991.63	44.97	269.77	190.53	185.69	101.52	41.03	88.86	33.56	0.1	64.64	140.74	95.7	164.61	15.89	127.72
837	6	15	3	yes	0	44.07	37.12	998.8	9.77	60.76	173.66	142.59	105.3	121.16	143.11	111.52	43.54	998.8	61.08	59.58	79.41	68.74001	72.09	148.34	31.17	21.3	53.99	129.5	158.08	11.49	69.94	998.8	3.56	139.37	47.05	162.54	79.65	101.04	93.71001	27.8	69.66	33.64	0.42	54.1	83.37	95.67001	101.35	15.51	198.94
837	7	15	3	yes	0	70.85001	40.26	998.41	11.86	111.12	998.41	383.72	191.54	251.04	233.36	307.11	57.59	998.41	95.01	132.53	116.09	78.68	158.02	749.03	45.61	44.8	75.54	998.41	618.91	16.96	108.61	998.41	4.38	998.41	73.03001	384.12	139	338.39	133.89	44.93	119.31	43.62	0.4699999	70.66	126.35	124.14	175.91	23.06	998.41
839	1	16	4	yes	0	32.66	19.37	35.74	9.5	103.39	43.19	36.07	10.5	22.66	7.92	9.65	37.07	15.66	14.7	9.68	8.92	15.17	17.8	30.64	62.04	66.19	12.24	27.01	15.63	2.71	17.7	18.76	12.46	10.31	13.48	12.98	27.27	10.36	23.19	17.72	32.15	17.83	3.46	32.23	47.69	41.56	6.02	8.42	24.74
839	5	16	4	yes	0	20.71	10.21	43.16	26.26	39	50.2	20.64	60.11	16	11.26	19.09	20.81	34.9	19.04	7.3	15.19	13	28.87	45.66	98.71999	137.17	32.62	48.74	35.27	0.9199996	16.4	42.5	10.44	1.74	16.55	29.03	45.5	19.53	23.73	5.82	28.98	15.52	0.1	20.51	20.99	31.93	25.31	0.8600001	20.82
839	6	16	4	yes	2	38.49	11.48	76.03999	16.44	214.15	139.75	102.45	88.53999	79.5	47.04	106.28	26.81	196.12	46.94	43.58	51.93	56.75	77.85	104.75	24.55	55.24	45.43	98.43	143.44	5	23.94	584.18	1.77	103.1	39.09	63.4	75.63	72.39999	41.57	24.12	50.68	13.26	0.1	36.42	37.47	59.33	97.43999	7.33	70.18
840	1	6	4	yes	0	11.56	0.3799999	1.31	2.25	50.96	0.1	0.4200001	1.28	2.2	0.54	1.9	0.25	3.31	3.57	1.03	4.4	0.3	1.49	0.1	3.73	5.15	1.49	1.69	0.72	12.6	2.2	0.8	3.25	2.33	1.61	2.29	4.84	2.4	8.49	3.17	15.24	0.4400001	0.1	3.25	0.8299999	0.3199999	365.5	12.64	1.88
840	5	6	4	yes	1	2.14	0.8499999	7.32	15.39	0.1	2.55	2.03	6.47	0.1	0.1	0.5599999	2.89	3.58	0.1	0.1	0.1	0.1	0.8199997	0.1	16.56	34.02	11.03	8.29	0.1	0.1	0.1	1.08	0.1	2.309999	3.01	22.31	2.45	2.67	1.96	0.1	1.48	0.1	0.1	4.309999	1.45	0.5099998	8.69	0.1	7.01
840	6	6	4	yes	1	0.1	2.99	6.49	0.77	0.1	2.68	0.1	0.1	0.1	0.1	0.1	3.59	1.19	0.1	0.1	0.1	1.06	0.1	0.1	10.75	12.23	2.52	5.41	6.11	0.1	2.62	5.37	0.1	0.1	0.1	2.11	7	0.1	0.1	0.1	4.26	9.6	0.1	9.58	4.37	7.04	0.1	0.1	1.630001
842	1	16	6.4	yes	0	4.47	0.55	5.02	6.08	4.48	2.22	3.25	4.82	3.57	2.03	3.16	3.66	2.76	1	0.1	3.13	0.1	2.78	0.1	6.52	14.35	6.47	4.68	12.27	1.48	2.37	2.19	1.27	7.03	1.86	4.93	1.32	2.95	4.68	2.14	3.13	0.5699999	0.1	0.47	10.17	2.45	3.49	0.96	3.09
842	5	16	6.4	yes	0	15.05	0.1	16.84	50.4	1.35	7.73	6.18	18.9	4.07	24.27	9.93	10.05	9.810001	0.1	0.1	6.050001	0.1	6.300001	0.1	22.49	48.91	27.33	23.92	4.14	1.630001	4.14	4.12	0.4900002	20.15	15.38	24.09	1.47	6.11	11.03	1.25	0.1	0.1	0.1	0.1	5.460001	0.1	12.9	0.1	0.3400002
842	6	16	6.4	yes	0	4.09	0.1	5.36	10.17	0.1	3.19	2.43	3.6	0.9000001	0.1	1.77	3.28	3.39	0.1	0.1	0.5999999	0.1	0.9299998	0.1	4.88	19.37	6.95	5.25	1.18	0.1399999	0.5799999	0.8899999	0.1	6.04	5.94	5.94	0.1	1.37	1.15	0.1	0.1	3.94	0.1	0.1	0.4099998	0.1	2.93	0.1	0.1
848	1	6	3.3	no	0	4.3	1.4	2.55	5.06	0.41	1.5	0.1	0.7399999	0.58	8.13	4.14	3.27	0.4	2.39	0.32	0.59	0.1	59.11	0.16	5.36	7.91	0.48	1.42	0.1	2.65	1.41	0.1	3.6	1.92	0.77	5.72	10.66	2.36	3.79	2.16	4.8	2.14	0.1	26.96	2.45	3.84	7.1	2.25	4.49
848	5	6	3.3	no	0	1.91	0.8099999	2.83	5.86	0.1	0.1	1.22	2.11	0.1	0.1	0.3800001	2.95	0.6500001	0.1	0.1	0.1	5.31	4.06	0.1	2.74	39.89	2.89	1.9	0.1	0.1	0.1	0.1	6.62	2.18	0.1	1.15	21.19	0.1	0.1	0.1	1.99	0.1	1.07	0.1	0.1	8.18	1.87	0.1	24.38
848	6	6	3.3	no	1	1.1	7.45	1.86	21.51	0.23	0.23	0.1	1.84	0.1	0.86	1.71	3.05	0.9	0.37	0.53	1.01	3.41	1.48	1.01	1.83	4.35	1.38	1.85	3.25	1.33	2	8.77	1.84	2.01	1.14	0.82	5.41	0.56	0.41	0.44	1.04	1.24	0.1	2.14	0.65	13.94	0.9999999	1.08	1.68
848	7	6	3.3	no	1	5.43	76.72	25.76	993.59	1.09	3.150001	6.900001	2.82	0.1	5.21	8.57	27.28	0.1	6.68	3.72	4.62	2.83	14.29	24.1	75.42	88.55	3.23	9.66	9	0.1	11.42	22.79	30.81	52.7	7.87	0.1	47.95	2.29	8.17	993.59	9.47	14.36	0.1	21.38	26.8	30.83	1.59	0.1	36.79
851	1	10	1.5	no	1	13.71	0.1	16.83	21.71	0.1	8.630001	2.27	11.07	0.1	0.1	2.1	1.22	10.2	0.1	0.1	0.2000003	0.1	4.210001	0.1	13.88	61.22	16.15	14.28	0.8300004	0.1	0.1	0.8600001	0.1	15.75	5.37	13.76	0.1	5.28	2.26	0.1	0.1	0.1	0.1	0.1	0.1	12.29	21.45	0.1	7.41
851	6	10	1.5	no	2	3.139999	0.1	6.84	0.1	9.399998	17.48	0.1	14.32	0.1	0.1	0.1	0.1	0.1	0.1	0.1	0.1	0.1	0.1	177.61	295.64	27.42	0.1	0.1	0.1	0.1	7.790001	0.1	0.1	1.33	5.07	0.1	15.64	0.1	0.1	0.1	7.209999	41.52	0.1	24.08	1.4	21.07	0.1	0.1	0.1
852	1	11	6.4	no	0	0.1	0.1	0.1999998	0.7299998	166.32	0.1	0.1	0.1	27.42	0.1	5.48	0.1	0.1	0.1	3.82	6.87	0.1	0.1	0.1	3.64	50.75	0.4099998	4.559999	7.599999	0.1	2.58	0.8	2.24	3.18	3.94	0.1	3.22	0.1	0.1	2.5	0.1	1.51	0.1	0.1	0.1	0.1	1.57	0.1	4.53
852	5	11	6.4	no	0	1.99	0.1	2.15	4.84	73.48	1.18	1.08	1.33	12.75	0.1	1.04	1.91	1.48	0.1	0.1	0.4199998	0.1	2.05	0.1299999	6.16	48.98	4.08	17.12	1.8	1.08	0.1499999	0.1	0.1	10.95	1.33	1.56	0.6199999	4.15	0.3299999	0.1	0.4199998	0.1	0.1	0.1	2.31	3.13	1.56	0.1	3.86
852	6	11	6.4	no	0	2.07	1.49	2.91	2.36	41.41	1.54	3.46	3.21	6.34	1.61	2.47	4.37	2.9	0.78	0.93	1.81	2.74	3.34	1.75	3.93	22.9	3.14	15.61	5.1	0.91	3.27	4.48	2.87	7.21	2.43	2.42	5.37	2.23	2.22	2.53	4.49	1.44	0.1	2.26	4.52	3.82	1.52	2.09	4.5
852	7	11	6.4	no	0	1.96	1.47	3.75	6.12	9.29	0.9	2.72	3.87	1.11	4.52	5.36	4.8	2.46	2.23	4.62	3.86	3.36	3.23	0.58	10.01	8.23	3.7	4.16	8.299999	1.76	2.91	8.559999	6.05	4.47	2.52	2.63	11.86	0.5100001	4.04	1.5	4.06	2.24	0.1	15.92	3.82	2.81	3.21	2.3	4.68
853	1	12	1.5	no	0	2.05	3.2	2.25	1.86	0.1	1.64	0.1	1.67	2.17	0.3200001	1.68	8.77	0.25	0.59	0.22	0.64	0.1	3.44	0.1	6.34	3.4	1.41	0.89	0.18	0.44	0.47	0.1	1.35	1.77	1.04	0.7400001	18.98	0.7400001	0.39	0.64	2.53	0.56	0.1	0.1	0.79	0.58	1.17	0.25	0.3
853	6	12	1.5	no	0	2.57	1.7	1.48	4.51	0.43	1.6	2.24	1.53	0.84	1.22	3.92	2.91	0.42	0.77	0.43	1.47	0.1	0.85	0.43	6.09	13.24	1.9	2.55	0.1	2.82	0.85	1.15	1.55	2.87	0.68	1.34	78.21	0.85	1.73	5.48	2.5	3.62	0.1	3.53	3.88	2.84	0.9	2.12	0.86
853	7	12	1.5	no	0	1.77	0.4400001	1.41	2.65	0.1	0.74	2.33	1.69	257.43	0.4000001	1.77	2.69	0.22	0.1800001	0.1600001	1.13	0.1	0.9300001	0.1	4.52	12.12	1.94	1.16	0.12	1.18	1.69	1.88	1.94	1.58	0.5200001	1.24	22.27	0.1	1.78	4.39	1.97	2.57	0.1	3.1	3.5	4.28	1.03	1.74	0.7900001
857	5	10	6.4	yes	0	7.170001	0.1	11.29	12.16	0.1	13.76	4.210001	9.85	4.86	0.1	3.06	2.05	9.76	4.920001	0.1	2.75	0.1	8.040001	3.09	11.23	33.46	13.3	10.35	0.1	0.7200003	0.1	1.06	0.1	30.31	0.4000001	9.59	0.1	16.67	3.84	0.1	0.1	0.1	0.1	0.1	7.49	14.74	5.9	0.1	8.65
857	6	10	6.4	yes	0	0.9399999	0.52	5.34	1.88	0.1	0.3099999	1.85	2.52	0.1	1.46	1.87	4.79	1.26	0.4899999	1.5	3.1	0.17	0.9799999	0.1	6.52	10.6	7.61	3.17	1.11	3.52	2.8	3.62	0.1	2.61	3.5	2.34	2.41	1.4	7.85	11.65	12.11	4.89	0.1	2.89	9.8	7.61	0.63	8.8	2.2
860	1	14	1.5	no	0	8.599999	0.9500002	9.28	5.47	1.13	7.130001	1.05	4.11	0.1	3.4	3.47	3.23	1	1.85	1.84	1.73	0.1	1.49	1.5	86.28	14.65	3.49	2.16	0.5500001	2.26	2.89	8.13	1.82	2.75	31.99	2.04	1.76	2.38	2.68	0.9900001	1.94	1.53	0.1	20.14	2.5	2.21	3.03	1.74	4.78
860	6	14	1.5	no	2	997.8	6.92	502.1	21.91	58.23	49	17.1	18.7	9.690001	128.18	18.15	35.07	27.37	14.78	6.67	30.13	4.07	11.69	49.44	37.21	161.45	26.8	37.4	13.21	9.75	558.5	30.35	22.18	56.49	15.42	69.89	105.19	9.110001	131.92	12.35	997.8	358.1	0.1	997.8	35.11	36.22	5.11	10.05	41.81
861	6	12	1.5	yes	2	0.1	19.72	0.1	944.44	40.66	0.1	0.1	0.1	35.94	0.1	4.549999	0.1	0.1	0.1	0.1	98.79001	0.1	0.1	31.64	261.84	126.82	55.73	0.1	0.1	0.1	24.06	0.1	0.1	0.1	0.1	0.1	24.7	0.1	0.1	5.109997	14.83	254.55	0.1	84.09	41.99	27.05	0.1	0.1	0.1
861	7	12	1.5	yes	1	44.81	0.9799995	25.61	393.97	21.5	0.1	0.1	8.139999	288.95	0.1	960.05	0.1	0.1	0.1	26.98	186.3	0.1	40.49	0.1	41.13	111.38	112.41	0.1	0.1	0.1	16.39	0.1	0.1	411.99	0.1	0.1	21.54	0.1	0.1	0.1	2.77	26.56	0.1	34.24	0.1	6.41	0.1	0.1	0.1
862	1	5	6.4	yes	0	0.1	9.93	0.1	2.4	0.1	6.66	0.89	4.92	1.14	0.21	6.19	2.76	0.1	3	0.9400001	0.1	0.1	4.14	0.1	6.73	16.65	1.04	0.1	4.3	2.8	0.55	1.98	1.41	16.9	0.1	0.1	15.55	4.41	1.96	1.28	6.49	0.1	0.1	2.93	4.33	3.18	16.93	5.72	13.99
862	6	5	6.4	yes	0	2.98	1.01	0.1	9.33	0.1	0.1	1.68	6.06	12.22	1.41	0.1	6.73	0.1	0.1	0.1	3.23	0.1	42.85	0.1	10	55.72	3.16	3.77	0.1	1.24	3.79	260.32	4.84	5.49	0.1	2.46	3.16	1.69	3.51	2.83	6.07	7.84	0.1	25.38	6.91	6.02	1.87	0.44	3.88
863	1	10	4.4	yes	0	0.71	0.1	0.1	3.75	0.1	8.63	0.3	2.75	0.1	1.57	14.01	1.12	0.1	0.1	0.1	0.1	0.1	0.1	0.1	8.139999	17.55	2.64	0.62	0.1	0.1	1.98	0.8099999	3.65	25.65	3.46	0.1	1.17	1.62	6.99	0.1	3.69	2.83	0.1	5.27	1.58	0.22	1.97	0.1	8.57
863	5	10	4.4	yes	0	1.87	7.44	6.91	4.15	0.1	0.1	0.48	4.26	0.1	1.29	9.52	6.3	0.1	0.1	0.1	0.1	0.1	7.56	0.1	25.03	37.82	2.02	1.93	0.1	0.1	1.2	2.27	1.96	9.24	5.56	2.29	1.91	0.26	3.62	0.87	9.02	2.74	0.1	5.9	2.44	1.79	2.68	2.91	10.07
863	6	10	4.4	yes	0	1.3	4.29	8.41	14.28	0.1	4.04	2.92	6.8	13.22	5.3	23.35	13.5	0.1	2.88	1.66	7.64	0.1	6.98	0.1	56.34	23.26	9.84	3.47	0.1	4.04	9.18	1.07	34.5	9.5	0.1	6.05	2.56	2.07	15.4	23.8	25.23	13.86	0.1	25.21	42.2	18.13	1.51	14.58	10.06
863	7	10	4.4	yes	0	0.83	3.71	7.429999	12.7	0.1	4.07	3.65	6.41	13.3	6.73	7.75	247.25	0.1	0.1	0.1	0.1	0.1	0.1	0.1	30.24	14.51	4.08	1.09	0.1	0.21	3.08	1.3	23.01	7.45	0.1	1.06	1.8	0.4200001	5.59	4.86	10.54	8.23	0.1	11.36	8.33	3.64	1.85	0.36	10.24
867	1	11	4	yes	0	0.1	49.08	0.1	0.36	0.1	0.1	0.1	2.44	0.1	0.1	0.1	0.1	0.1	0.1	0.1	0.1	0.1	7.12	0.1	2.88	368.58	2.16	0.1	0.1	0.1	0.1	0.86	4.05	24.28	8.36	0.1	2.9	0.1	2	0.1	0.6	2.77	0.1	2.3	1.89	15.99	1.28	0.1	8.59
867	6	11	4	yes	1	8.51	8.440001	17.07	0.1	7.81	25.43	27.31	14.5	13.76	23.07	64.4	8.139999	25.27	11.51	10.51	9.41	16.86	17.98	31.37	13.7	27.04	5.81	24.69	25.8	0.1	13.49	25.65	0.1	22.21	9.050001	5.76	16.22	13.76	10.33	8.960001	17.66	12.4	0.1	10.07	8.43	16.95	0.6699996	0.1	63.67
872	1	9	4.4	yes	0	0.1	0.1	0.1	1.35	0.1	0.1	28.2	0.1899999	0.1	0.67	0.1	1.2	0.1	0.1	0.1	0.1	0.1	0.1	0.1	2.42	8.73	0.8199999	0.1	3.6	0.1	0.1	0.71	3.6	0.1	0.1	0.1	0.4299999	0.1	1.59	0.1	1.96	0.1	0.1	2.25	0.88	2.77	1.35	0.1	2.49
872	6	9	4.4	yes	0	0.67	0.1	9.54	11.14	0.1	0.1	7.42	2.86	0.1	7.73	0.1	25.71	2.21	0.1	0.1	1.14	0.1	0.1	0.1	8.190001	8.31	2.78	0.9599999	5.13	3.65	6.31	3.41	0.2700001	4.05	9.21	2.36	4.94	0.1	3.68	4.92	5.89	1.07	0.1	3.87	3.73	3.72	1	3.64	9.26
872	7	9	4.4	yes	0	0.83	0.1	9.21	8.17	0.1	0.1	2.88	2.13	0.1	10.68	1.83	11.25	0.1	0.1	0.1	1.44	0.1	0.1	0.1	7.9	8.690001	2.93	1.79	4.58	2.6	7.46	3.07	0.3000001	7.6	0.11	1.49	5.84	0.1	3.77	2.14	3.93	1.19	0.1	5.7	3.31	9.05	3.75	3.68	2.98
879	1	12	1.4	yes	0	5.55	0.1	4.46	2.29	12.79	0.1	0.1	3.77	1.26	0.2099999	0.1	4.7	0.1	0.1	0.1	0.1	0.1	0.1	0.1	6.84	13.67	20.08	0.1	0.1	1.9	0.3599999	22.99	1.82	1.78	0.1	2.66	6.83	0.1	3.93	0.1	14.9	0.1	0.1	4.28	1.24	0.77	1.56	1.01	0.1
879	6	12	1.4	yes	1	1.04	3	10.94	11.78	4.14	0.1	4.39	7.01	0.1	5.52	4.01	16.42	0.1	0.87	1.44	9.48	0.1	0.1	0.1	22.49	18.29	9.5	6.03	6.53	4.48	10.41	2.34	0.76	5.84	0.1	6.82	7.079999	2.16	16.13	22.23	23.36	11.52	0.1	13.2	32.29	17.98	1.57	13.54	8.160001
880	5	7	2.9	yes	0	0.1	0.1	1.4	37.43	0.1	0.1	4.45	2.39	4.6	0.1	0.1	0.1	0.1	14.85	0.1	0.1	0.1	11.71	11.51	16.63	8.83	0.1	0.1	0.1	0.1	0.1	18.39	0.1	35.91	0.1	0.1	1.7	32.57	0.1	0.1	0.1	0.1	0.1	0.1300001	31.1	39.65	0.1	0.1	23.5
880	6	7	2.9	yes	0	2.22	12.03	5.15	1.71	0.1	2.22	2.65	2.09	0.1	1.54	0.1	6.31	0.1	3.44	0.1	0.1	0.1	0.1	6.47	35.47	23.35	1.78	21.13	5.03	0.1	9.469999	140.87	6.47	4.76	3.52	0.1	13.66	1.74	8.15	11.03	12.92	4.77	0.1	10.01	7.14	8.610001	0.1	0.1	13.62
885	1	14	2.9	no	0	16.25	0.1	0.1	0.1	0.1	0.1	0.1	0.1	0.1	0.1	0.1	0.1	0.1	0.1	0.1	0.1	0.1	0.1	0.1	0.1	0.9300003	0.1	0.1	0.1	0.1	0.1	0.1	0.1	0.1	0.1	0.1	0.1	0.1	0.1	0.1	0.1	0.1	0.1	0.1	0.1	0.1	0.1	0.1	0.1
885	5	14	2.9	no	0	0.57	0.12	0.1	0.19	0.18	0.1	0.32	0.32	0.1	0.12	0.3	0.49	0.1	0.44	0.73	0.1	0.1	0.35	0.1	0.95	0.69	0.62	1.24	0.11	0.15	0.24	0.54	0.47	0.57	0.55	0.63	0.1	0.24	0.1	0.96	0.33	0.2	0.1	0.25	0.67	0.71	0.57	0.23	0.26
885	6	14	2.9	no	2	10.93	6.57	22.96	1.91	1.82	20.96	22.13	38.49	35.95	20.19	10.24	18.83	16.43	11.39	12.23	17.49	53.73	6.61	23.14	11.17	14.67	12.59	14.33	20.21	4.07	17.19	16.52	1.61	48.2	8.1	12.07	19.71	24.98	36.42	27.14	33.55	13.72	1.14	6.81	23.48	61.8	3.53	9.7	75.14999
888	1	15	2.9	no	0	0.61	4.82	1.88	0.5700001	0.1	0.12	1.2	1.42	0.29	0.86	0.1	0.8200001	0.1	0.27	0.1	0.1	0.1	1.36	2.34	1.31	16.24	0.96	1.16	0.34	0.12	1.61	2.1	9.4	1.4	7.95	0.61	3.4	1.58	0.5600001	0.62	9.4	5.11	0.34	2.31	3.83	5.94	0.25	0.33	0.7
888	6	15	2.9	no	2	32.07	3.620001	0.1	982.77	0.1	0.2000008	1.68	52.56	0.1	0.1	4.42	0.6100006	0.1	0.1	0.1	0.1	0.1	9.450001	0.4200001	15.45	160.61	4.790001	982.77	1.35	0.1	9.74	15.88	23.71	0.1	0.1	2.18	8.620001	0.1	0.1	3.48	45.23	0.1	0.1	48.54	10.94	7.560001	0.1	0.1	0.1
891	1	14	2.2	yes	0	2.64	0.1	0.1	1.65	0.1	0.1	0.1	0.1	0.1	0.1	13.36	0.1	0.1	0.1	0.1	0.1	0.1	0.1	0.1	3.06	10.61	0.7800001	0.1	0.1	0.1	0.1	0.92	0.1	0.1	0.1	0.1	0.1	0.1	1.47	0.1	0.1	3.18	0.1	1.34	0.1	0.1	0.1	0.1	3.74
891	5	14	2.2	yes	1	3.98	0.1	3.97	26.65	0.1	0.1	0.1	12.85	0.1	0.1	5.259999	0.1	4.78	0.1	0.1	0.1	0.1	0.1	0.1	10.67	60.13	11.8	7.87	0.1	0.1	0.1	0.1	0.1	7.079999	0.1	7.47	14.93	0.1	0.1	0.1	0.1	0.1	0.1	0.1	0.1	0.1	0.2399998	0.1	0.1
891	6	14	2.2	yes	0	1.91	2.06	24.01	5.48	1.51	14.26	6.88	5.79	7.64	4.88	3.08	8.18	7.79	78.61	0.1	2.59	3.4	24.96	38.65	29.31	48.57	5.17	8.629999	17.14	3.53	12.82	15.62	0.1	153.67	2.08	12.08	76.07	419	5.82	0.1	13.88	17.32	0.1	15.49	63.16	992.23	0.1	5.03	92.04
891	7	14	2.2	yes	2	128.85	0.1	54.62	0.1	0.1	0.1	0.1	0.1	0.1	0.1	967.48	36.47	0.1	24.11	0.1	0.1	0.1	0.1	29.39	97.87999	165.74	0.1	0.1	0.1	0.1	9.880001	0.1	5.259998	44.1	0.1	0.1	98	47.26	0.1	0.1	18.98	271.73	0.1	386.83	32.53	259.14	0.1	0.1	8.380001
892	1	15	2.9	no	0	4.08	21.57	10.43	7.27	0.21	0.1	0.1	1.49	14.37	1.25	5.349999	43.61	0.1	6.309999	0.1	0.3999996	0.1	5.58	18.82	62.77999	24.17	5	1.78	20.37	0.1	11.86	29.54	18.43	6.33	0.6199999	5.19	26.61	0.2399998	4.889999	361.27	17.17	98.5	0.1	38.81	15.57	16.07	184.53	0.1	216.34
892	6	15	2.9	no	3	9.559999	18.94	7.41	3.8	1.96	3.94	5.81	3.3	12.21	3.65	2.24	7.92	3.08	2.57	1.5	2.65	2.64	9.549999	5.05	7.51	14.82	2.95	4.62	8.110001	0.28	6.52	7.29	6.56	2.32	1.31	2.22	13.32	1.92	4.77	6.3	8.209999	7.33	0.1	8.120001	7.87	6.28	1.17	1.8	997.52
892	7	15	2.9	no	1	0.1	60.97	0.1	0.1	0.1	82.48999	25.36	338.72	0.1	0.1	0.1	78.81	0.1	0.1	0.1	0.1	0.1	0.1	47.07999	282.8	929.56	0.1	0.1	0.1	0.1	17.39	0.1	0.1	0.1	0.1	0.1	8.329994	0.1	0.1	435.36	11.24	36.98	0.1	238.14	3.239998	0.1	0.1	0.1	30.07999
896	1	12	2.2	no	0	0.1	0.1	0.1	0.1	0.1	0.46	0.1	0.1	0.1	0.1	0.1	2.94	0.1	0.1	0.1	0.1	0.1	0.1	0.1	3.389999	34.22	0.1	0.1	0.1	0.1	0.1	0.1	0.1	4.34	0.1	0.1	19.7	0.1	0.1	0.1	0.1	0.1	0.1	0.1	2.08	0.1	0.1	0.1	0.1
896	6	12	2.2	no	0	0.1	0.1	0.1	36.09	0.1	0.1	0.1	0.1	0.1	0.1	0.1	0.1	0.1	0.1	0.1	0.1	0.1	0.1	0.1	0.1	129.09	0.1	0.1	0.1	0.1	0.1	932.81	0.1	0.1	0.1	0.1	0.1	0.1	0.1	0.1	0.1	0.1	0.1	0.1	0.1	0.1	0.1	0.1	0.1
898	1	15	2.2	no	0	7.7	10.05	20.07	11.95	267.86	7.91	6.74	9.26	16.53	7.7	0.75	33.77	2.37	11.38	0.9199998	2.7	0.1	7.72	34.71	77.59	65.43	8.19	12.14	4.64	3.52	27.98	8.38	18.43	2.51	5.23	3.07	16.07	9.32	19.12	1.32	42.65	43.13	5.14	35.51	33.19	23.69	0.5	3.14	12.83
898	6	15	2.2	no	0	2.03	20.58	11.06	5.01	101.56	11.65	9.91	8.23	29.59	3.4	5.86	10.48	12.13	4.26	4.28	6.91	8.620001	8.969999	11.07	10.12	27.43	5.59	4.89	17.64	0.8900001	5.58	18.47	2.44	14.39	2.95	4.06	12.74	5.38	5.92	4.53	14.23	5.85	0.1	8.91	17.53	12.36	3.28	3.73	11.78
899	1	17	2.9	no	0	0.26	0.1	0.96	7.3	3.45	0.3199999	1.08	3.68	0.1	1.65	1.57	5.18	0.1	2.77	0.1100001	2.74	0.1	3.62	0.55	18.21	9.43	2.82	0.23	35.85	0.1	0.5	9.79	14.1	11.72	1.53	139.37	0.9100001	5.110001	5.940001	1.48	6.79	1.71	0.1	8.690001	12.08	9.530001	2.99	1.85	5.900001
899	6	17	2.9	no	0	0.1	2.530001	0.1	0.1	0.1	0.1	0.1	0.1	0.1	0.1	0.1	0.9899998	0.1	0.1	0.1	0.1	0.1	0.1	24.85	110.43	117.24	0.1	0.1	34.86	0.1	175.33	0.1	0.1	0.1	0.1	0.1	2.460001	0.1	5.030001	0.1	11.2	13.8	0.1	24.04	17.22	12.35	0.1	0.1	0.1
899	7	17	2.9	no	0	3.83	2.31	2.66	3.16	0.3500001	0.7099998	1.76	4.360001	0.1	0.8199999	2.52	5.38	1.12	2.2	0.1	3.16	0.1	0.26	5.51	20.57	41.93	2.96	1.19	43.19	0.1	33.26	4.85	4.38	0.7699997	0.22	3.31	2.11	6.06	6.25	2.37	6.820001	4.14	0.1	6.98	15.32	6.74	0.1	1.02	3.5
902	5	12	2.9	yes	0	0.1	3.47	0.1	6.410001	0.1	5.690001	0.1	1.84	0.1	0.1	23.63	0.4300003	0.1	0.1	0.1	0.1	0.1	0.1	0.1	12.43	34.68	0.3299999	1.63	0.1	0.1	0.1	38.46	0.71	0.1	0.1	0.1	0.1	0.1	0.1	0.1	5.14	0.1	0.1	0.1	0.1	0.1	3.85	0.1	45.59
905	1	13	2.2	yes	0	0.1	117.74	0.8399999	0.96	3.48	4.2	0.1	9.24	0.1	1.04	0.1	1.3	0.1	0.45	0.1	0.1	0.1	0.1	0.1	3.49	30.52	0.4199998	1.19	0.1	0.1	0.5	0.6399999	1.94	0.9099998	0.1	0.1	2.85	2.32	0.4400001	1.68	14.98	0.6699998	0.1	1.51	3.04	4.18	0.1	0.25	17.88
905	5	13	2.2	yes	0	0.48	39.38	6.33	13.54	0.1	3.01	1.82	7.95	0.1	0.55	1.73	8.3	0.24	0.1	0.1	0.77	0.1	1.06	0.1	12.94	45.46	5.43	8.39	0.1	1.08	2.09	0.49	3.73	4.28	6.55	1.71	0.1900001	1.07	3.55	0.96	11.37	6.320001	0.1	8.860001	2.88	0.72	1.02	4.31	53.71
905	6	13	2.2	yes	0	2.17	11.4	8.62	4.62	0.1	2.25	4.84	2.63	2.57	2.03	3.33	8.139999	0.49	14.24	0.1800001	4.27	2.43	1.05	0.6500001	11.72	42.16	5.23	3.48	6.67	1.74	5.04	3.41	2.11	6.29	9.719999	3.33	10.49	24.96	4.93	4.85	15.56	7.8	0.1	22.06	12.42	8.02	0.3199999	3.85	23.95
907	1	12	2.2	yes	0	4.48	0.1	1.83	4.42	0.1	0.1	0.1	1.84	0.1	0.1	0.1	1.26	0.1	0.1	0.1	0.1	0.1	0.1	0.1	5.99	16.55	1.93	0.5599999	0.1	0.1	0.1	5.46	18.76	7.54	0.1	0.1	2.3	2.46	0.8599997	0.1	24.43	5.47	0.1	8.29	6.84	5.57	5.63	0.1	10.55
907	5	12	2.2	yes	0	8.819998	0.1	3.83	40.5	0.1	0.1	7.67	12.86	0.1	0.1	0.1	0.1	0.1	0.1	0.1	0.1	0.1	0.1	0.1	31.26	245.08	20.33	6.309999	0.1	0.1	0.1	972.88	10.8	8.999998	0.1	2.269999	0.1	0.1	0.1	0.1	14.24	0.1	0.1	3.299999	9.589998	0.1	0.1	0.1	0.1
907	6	12	2.2	yes	1	41.92	13.19	15.84	12.49	0.1	1.23	10.97	2.09	0.4400003	2.01	0.1	2.72	0.9800003	0.1	0.1	1.34	0.8900001	1.68	5.98	7.77	58.65	1.78	0.49	0.8	0.1	2.49	20.91	9.65	2.13	0.8199999	2.98	4.190001	2.08	13.8	0.1100001	49.44	2.99	0.1	10.69	5.44	6.72	0.6900003	0.1	8.76
907	7	12	2.2	yes	0	160.16	2.48	16.76	2.33	0.1	0.7999997	0.1	2.670001	0.1	5.27	52.1	31.61	0.1400003	0.1	11.23	31.56	0.1	0.1	2.380001	19.57	18.67	8.24	10.87	0.1	12.01	12.91	8.110001	9.51	0.9500003	0.1	35.12	9.549999	0.1	9.02	0.1	28.63	60.2	0.1	35.91	30.73	8.5	0.1	10.83	19.16
909	1	12	2.2	yes	0	1.68	10.67	2.28	3.29	0.1	0.1	3.18	2	0.1	0.6600001	2.18	4.38	0.1	0.1	0.1	0.1800001	0.1	0.1	0.1	2.72	3.47	1.81	1.83	0.1	0.1	0.1500001	1.58	3.33	3.6	0.1	0.4400001	7.79	0.1	1.37	0.1	3	14.53	0.1	6.26	3.92	1.34	2.83	0.1	3.64
909	6	12	2.2	yes	0	0.8499999	2.52	0.6400001	1.48	1.35	0.1	1.46	14.61	0.1	0.1	1.05	1.39	0.1	0.34	0.1	0.72	0.1	0.8	0.1	2.15	5.7	2.47	2.28	0.8399999	0.35	6.24	1.37	4.27	7.84	3.22	0.5999999	4	0.1	1.11	1.46	5.59	52.15	0.6200001	7.9	4.88	2.03	0.1	0.4200001	8.59
912	1	11	2.2	yes	0	2	1.26	6.19	0.3400002	0.1	21.71	0.2	0.1	0.1	0.1	0.1	0.1	0.1	0.1	0.1	0.1	0.1	0.4400001	0.1	4.19	36.94	1.18	0.1	0.1	0.1	0.1	3.98	0.1	5.36	0.1	0.1	4.97	0.3200002	17.82	0.1	2.13	0.1	0.1	0.8900001	0.1	2.51	0.9200001	0.1	0.1
912	6	11	2.2	yes	0	14.73	8.9	73.39001	5.59	11.89	44.46	39.91	25.83	36.3	29.42	19.77	15.48	61.84	15.64	23.77	21.02	31.65	40.29	44.33	13.74	13.59	17.75	35.9	30.65	2.66	33.78	37.46	2.66	93.12	16.34	23.67	24.56	22.95	31.34	8.18	25.93	13.54	0.1	17.38	16.59	33.18	17.24	3.33	52.7
912	7	11	2.2	yes	0	15.2	12.97	104.86	101.22	11.03	55.41	65.3	42.92	38.26	33.43	26.86	25.95	61.93	22.06	18.28	31.21	30.47	45.49	36.78	46.74	17.18	36.09	48.35	30.86	4.39	29.65	42.33	9.05	120.29	15.71	25.7	24.03	28.84	37.36	10.29	32.07	19.59	0.1	19.28	18.93	29.6	20.74	7.7	70.04
915	1	11	2.2	yes	0	0.1	0.1	0.1	0.1	0.1	0.1	0.1	0.1	0.1	0.1	0.1	0.1	0.1	0.1	0.1	0.1	0.1	0.1	0.1	0.1	13.36	0.1	0.1	0.1	0.1	1.09	0.1	0.1	0.1	0.1	0.1	0.1	0.1	0.1	0.1	0.1	0.1	0.1	0.1	0.1	0.1	0.1	0.1	0.1
915	5	11	2.2	yes	0	6.41	0.1	13.93	13.7	1.27	5.16	36.6	11.49	2.14	2.27	0.1	10.73	12.99	0.1	0.1	1.67	0.1	0.21	2.900001	18.84	61.51	13.6	8.800001	10.31	0.1	6.450001	9.08	6.01	45.72	0.1	2.33	2.42	5.200001	6.43	0.1	6.51	21.02	0.1	15.48	3.950001	4.6	6.210001	0.1	2.8
916	1	13	2.2	no	0	0.6400001	0.1	2.11	17.45	0.1	0.98	10.83	0.1	31.42	0.1	1.11	1.46	0.1	21.84	1.59	3	12.09	8.889999	19.21	59.27	2.53	0.1	0.1	0.1	4.83	0.1	1.77	3.18	131.01	0.9000001	0.53	6.09	54.43	2.13	0.1	2.21	0.1	0.1	8.92	60.96	66.8	1.2	4.72	28.83
916	5	13	2.2	no	0	200.3	0.1	13.21	28.13	0.1	0.1	3.549999	11.48	0.8199997	0.1	0.1	21.11	2.77	0.1	0.1	1.44	0.1	0.1	0.1	23.04	75.28	24.32	14.02	0.1	0.1	0.1	109.25	0.1	13.15	0.1	20.36	0.1	0.9399996	10.33	5.15	48.23	0.1	0.1	4.52	16.26	1.23	3.629999	0.1	5.32
916	6	13	2.2	no	0	29.96	0.1	21.15	130.44	0.1	9.959999	87.78	58.11	23.34	6.619999	13.4	577.54	34.1	0.1	0.1	10.04	0.1	13.12	0.1	55.39	161.68	48.47	51.63	3.9	0.1	4.449999	24.86	0.1	28.86	0.1	44.35	0.1	1.34	31.41	5.549999	0.1	0.1	0.1	0.1	17.6	0.1	16.83	0.1	20.39
916	7	13	2.2	no	0	60.53	13.4	159.5	33.96	21.23	70.42001	97.89	54.38	74.79	54.13	31.04	73.5	132.44	41.34	32.04	50.76	37.61	82.64	38.58	33.51	66.21	49.45	101.73	68.27	5.85	34.15	92.09	7.55	45.98	22.99	72.77	34.79	68.19	111.63	27.65	51.72	42.1	0.1	54.65	79.54	44.18	30.1	9.02	111.38
917	1	12	2.2	yes	0	14.83	2.85	0.1	2.61	0.1	0.4000001	0.1	3.7	0.1	0.1	0.1	0.1	0.1	0.1	0.1	0.1	0.1	0.1	0.75	3.32	17.75	0.96	0.1	4.59	0.1	0.1	0.1	1.41	4.07	2.26	0.1	0.8499999	1.29	1.17	0.1	2.6	0.1	0.1	0.9300001	7.74	5.42	0.9300001	0.1	27.7
917	6	12	2.2	yes	0	1.41	8.889999	2.62	2.56	0.1	0.6700001	2.1	1.45	0.1	0.72	3.08	4.99	1.22	0.5700001	1.56	3.06	1.51	1.21	1.91	5.11	74.12	2.01	3.23	14.22	4.6	2.35	4.01	8.049999	40.44	14.92	0.8200001	13.44	1.67	1.81	0.1	10.98	11.67	2.67	7.78	1.59	4.3	0.7800001	4.73	4.65
917	7	12	2.2	yes	0	3.2	5.32	5.74	2.54	0.1	0.1	0.1	1.08	0.1	0.77	1.44	1.75	0.1	0.55	0.1	0.9400001	0.17	0.28	1.06	7.22	66.37	2.26	1.15	9.32	1.62	2.53	1.23	6.13	19.17	12.09	0.83	9.99	1.04	0.1	0.12	12.76	8.54	0.1	5.83	8.44	2.75	0.1	1.67	5.01
918	1	18	2.2	yes	0	0.8199999	0.71	0.98	1.26	4.74	0.1	1.65	0.79	0.1	0.1	0.95	0.47	0.1	0.1	0.1	0.1	0.3399999	7.320001	0.1	73.71	21.7	0.6000001	0.8199999	0.4200001	0.1	0.79	0.1	3.34	1.87	1.44	0.1	33.65	0.1	0.1	1.55	0.23	0.1	0.1	1.4	2.62	1.36	1.88	0.1	11.13
918	6	18	2.2	yes	0	0.1	0.1	2.07	0.3599999	0.1	0.1	3.69	0.8900001	0.1	0.1	0.1	1.11	0.21	0.1	0.1	0.1	0.1	10.52	0.1	6.47	2.13	1.47	0.3799999	0.5799999	0.1	0.1	0.6400001	0.1	0.1900001	0.1	0.1	3.79	0.1	0.1	0.1	0.1	0.1	0.1	0.3499999	14.75	0.1	3.82	0.1	6.73
918	7	18	2.2	yes	0	2.38	0.1	5.38	4.95	1.23	1.58	8.17	4.22	0.1	0.9000001	0.53	9.68	2.02	0.1	0.1	1.07	2.34	22.43	1.28	21.76	21.79	4.78	6.02	5.09	0.1	1.31	2.13	1.55	9.67	1.18	1.79	12.74	1.26	8.64	0.1	0.7599998	3.85	0.1	1.72	13.83	1.51	4.54	0.1	12.46
921	5	8	2.2	no	0	0.1	0.1	4.63	4.19	0.1	16.08	0.1	1.59	1.01	0.1899999	0.49	1.03	0.1	3	0.1	0.1799999	0.1	0.1	0.28	3.74	11.34	2.56	1.83	0.1	0.1	0.8799999	22.71	4.36	2.94	1.25	0.6299999	2.71	7.759999	1.33	0.1	1.16	0.8799999	0.1	1.5	8.91	4.56	3.59	0.1	0.97
921	6	8	2.2	no	0	0.1	2.33	51.18	1.7	0.1	6.27	0.1	2.38	0.1	0.1	0.1	0.1	0.1	0.1	0.1	0.1	0.1	0.1	0.1	3.82	2.58	0.1	0.1	0.21	0.1	0.1	2.68	0.1	0.1	0.1	0.1	1.64	0.1	0.1	0.1	1.8	0.1	0.1	0.55	13.03	1.14	0.1	0.1	0.8600001
922	1	14	2.9	no	0	11.16	5.47	2.9	1.78	996.12	0.1	3.96	4.51	78.77	2.04	1.38	12.94	0.1	4.11	0.1	1.17	0.1	2.47	1.07	8.94	19.43	3.7	5.29	13.9	7.53	7.43	6.38	8.95	123.61	0.1	0.3699999	30.35	3.07	5.88	7.17	97.97	3.34	0.1	13.53	20.74	13.76	0.1999998	11.8	2.39
922	6	14	2.9	no	0	3.04	1.38	0.1	9.15	996.49	0.8199999	3.86	3.02	44.29	2.51	1.56	44.8	0.1	0.1	0.1	1.32	0.1	0.8100002	0.1	8.26	11.67	6.389999	1.68	5.94	0.1	2.71	0.1	1.86	6.69	0.1	2.12	1.19	0.3800001	5.13	10.19	22.95	1.3	0.1	3.07	12.95	12.61	0.1	3.6	1.84
923	1	12	2.9	yes	0	12.54	0.1	9.279999	25.69	0.1	8.33	2.429999	21.82	7.51	0.1	3.849999	10.31	1.75	0.1	0.1	0.1	0.1	48.66	0.1899996	17.96	39.22	17.05	15.99	5.259999	0.1	0.1	2.78	0.1	16.82	6.27	13.25	4.96	1.559999	21.74	11.03	5.28	0.1	0.1	1.54	7.5	6.699999	10.37	1.379999	0.1
923	5	12	2.9	yes	0	31.77	0.1	22.36	58.6	0.1	3.33	2.16	42.39	0.1	0.1	8.180002	19.42	15.82	0.1	0.1	0.1	0.1	13.23	0.1	42.82	975.53	56.15	33.41	0.3200016	0.1	0.1	0.1	0.1	22.91	0.3299999	69.14	0.1	3.200001	264.82	0.1	0.1	0.1	0.1	0.1	0.1	0.1	20.03	0.1	0.1
923	6	12	2.9	yes	0	7.880001	20.1	32.86	27.47	0.1	47.63	16.82	19.47	7.1	8.860001	0.1	5.140001	41.29	9.67	0.1	0.1900005	10	24.28	29.63	21.99	291.25	24.32	29.87	9.66	0.1	0.1	10.46	0.1	19.23	0.25	46.99	10.25	30.34	18.11	0.1	0.1	0.1	0.1	0.1	4.970001	7.980001	15.06	0.1	13.25
925	1	10	2.9	no	0	3.1	6.93	2.74	3.55	0.1	12.87	0.1	6.78	1.17	0.85	5.91	2.02	0.1	1.11	0.1	0.48	0.1	1.27	0.1	3.47	23.38	0.54	0.58	0.1	0.2	0.9399999	0.85	5.28	20.18	10.69	0.52	5.98	1.42	1.06	11.21	6.02	3.06	0.1	4.87	3.6	4.18	3.38	0.1	3.69
925	5	10	2.9	no	0	2.77	3.52	0.1	5.49	0.1	0.1	0.6799998	17.8	0.1	0.1	0.1	1.43	0.1	5.9	0.1	0.1	0.1	3.99	7.62	12.73	28.8	1.29	1.03	0.1	0.1	0.1	0.1	1.41	21	6.92	1.94	4.08	16.86	3.97	0.1	0.1	0.1	0.1	1.03	7.77	10.33	4.849999	0.1	7.71
925	6	10	2.9	no	1	0.1299999	0.1	0.1	3.98	0.1	0.1	0.1	15.11	0.1	0.1	0.3	3.84	0.1	0.1	0.1	0.1	0.1	3.57	0.1	1.05	11.5	1.12	0.25	0.1	0.1	0.1799998	0.4400001	1.46	0.1900001	1.52	0.1	2.19	0.1	0.1799998	0.1	0.5699999	2.2	0.1	3.98	0.3699999	1.41	4.73	0.1	0.1
929	1	8	2.9	no	0	0.83	0.4599999	1.07	3.12	0.1	0.4499999	0.9799999	4.28	0.1	0.2700001	3.89	0.62	0.1	0.1	0.1	0.2299999	0.1	1.92	0.1	3.18	301.86	1.6	1.5	1.4	0.1	2.66	21.45	4.18	6.97	59.37	1.08	4.92	0.4399999	525.27	3.71	9.36	0.9599999	0.1	3.9	8.3	6.87	0.1	0.2099999	18.04
929	5	8	2.9	no	0	4.13	1.14	7.3	1.04	0.23	0.4	0.1	0.99	0.16	0.58	0.99	0.22	0.22	0.78	0.3	1.2	0.25	1.13	0.1	1.53	16.08	0.8	0.1	7.53	0.45	0.85	1.57	3.41	0.72	14.62	0.84	3.48	0.1	44.22	0.88	1.85	0.34	0.1	2.42	1.86	3.29	0.1	0.71	3.06
930	1	12	2.9	yes	0	0.1	0.1	0.1	1.12	0.1	1.41	0.1	0.7	0.1	0.1	0.48	2.47	0.1	0.1	0.1	0.1	0.1	1.22	0.1	3.37	12.85	3.27	0.1	0.1	0.1	0.76	3.61	0.3299999	1.91	2.82	1.11	0.1	0.1	0.1	5.42	0.1	0.1	0.1	2.52	1.41	0.1	0.3399999	0.1	2.49
930	5	12	2.9	yes	0	7.719999	0.1	2.82	15.06	0.1	1.309999	0.1	6.57	1.28	0.1	2.05	5.08	2.01	0.1	0.1	0.1	0.1	0.1	0.1	16.19	110.55	11.5	9.66	0.1	0.1	0.1	0.1	0.1	8.23	0.1	6.950001	0.1	0.1	0.1	0.5	0.1	0.1	0.1	0.1	0.1	0.1	21.33	0.1	0.1
930	6	12	2.9	yes	0	0.41	0.1	2.2	2.12	0.1	73.35001	4.31	0.6899999	1.58	0.14	0.4899999	1.47	0.1	0.1	0.1	0.1	0.1	1.53	0.1	998.12	55.81	0.9	0.66	0.1	0.1	0.61	0.4499999	2.14	1.97	0.1	0.35	0.7700001	0.1	0.1	0.4	0.6799999	0.1	0.1	1.24	1.52	4.54	11.65	0.1	14.47
930	7	12	2.9	yes	0	1.36	3.19	1.63	8.21	0.1	3.56	5.48	7.38	7.27	1.59	21.19	7.54	0.6300001	0.1	0.1	0.7800002	0.1	8.24	0.1	490.17	995.76	7.21	5.27	0.7800002	0.1	1.21	5.35	2.64	14.49	0.1	4.48	8.42	4.88	1.98	0.9700003	0.1	0.1	0.1	995.76	0.5400004	4.320001	22.32	0.1	10.18
931	1	12	2.9	no	0	0.1	0.1	0.7999997	5.22	284.17	13.4	1.28	0.1	30.5	0.1	10.39	0.1	0.1	0.1	0.1	0.1	0.1	32.45	0.1	4.11	27.83	1.69	0.1	0.1	0.1	6.05	0.1	20.77	0.3299999	0.1	0.1	5.49	0.1	0.1	0.1	1.91	0.1	0.1	0.1	0.1	0.1	1.76	0.1	0.4499998
931	6	12	2.9	no	0	159.32	0.1	45.57	0.1	0.1	0.1	149.17	26.46	0.1	10.6	27.29	28.64	32.92	0.1	0.1	11.75	0.1	0.1	0.1	198.56	357.47	71.17	46.78	0.1	0.1	8.630001	7.98	2.720001	23.26	0.1	153.7	0.1	0.1	50.27	6.760002	0.1	0.1	0.1	0.1	7.610001	0.1	134.62	0.1	0.1
933	1	6	2.9	no	0	0.1	0.1	18.81	0.1	0.1	0.1	0.1	0.1	0.53	0.1	1.62	3.1	0.1	2.36	0.1	0.1	0.1	0.1	0.1	0.76	4.51	0.4299998	0.1	0.1	0.3499999	0.1	0.1	1.32	0.1	0.8799999	0.1	0.1	8.46	6.84	0.1	0.79	0.1	0.1	0.1	1.01	21.81	35.49	0.3199999	2.51
933	5	6	2.9	no	0	0.1	0.1	2.81	3.12	0.1	0.6200001	1.2	1.57	0.1	0.1	1.97	4.26	0.1	0.1	0.1	1.35	0.1	0.1	0.1	6.1	7.82	6.13	2.23	0.1	0.1	0.1	4.02	2.86	1.1	0.1	0.1	0.54	1.18	0.45	1.65	1.42	2.49	0.1	0.1	2.83	4.14	3.9	1.95	1.05
933	6	6	2.9	no	0	7.17	0.1	4.48	10.22	0.1	0.3199999	1.97	8.54	0.1	0.9999998	3.34	9.05	0.1	0.1	0.1	0.4599998	0.1	1.26	0.1	10.17	16.19	6.360001	5.2	0.1	0.21	7.17	21.61	1.96	8.62	0.2	4.45	0.51	1.32	5.63	2.26	5.51	8.27	0.1	6.18	8.53	16.65	1.67	1.36	6.650001
933	7	6	2.9	no	1	3.49	0.1	4.06	4.11	0.1	0.1	4.36	7.08	0.1	1.22	4.87	19.02	0.1	0.1	0.1	2.04	0.1	1.44	0.1	11.62	21.54	7.93	2.92	0.1	1.27	7.09	4.17	1.76	15.85	0.1	1.89	0.6100001	2.5	9.32	9.1	11.29	6.26	0.1	17.61	24.76	13.94	77.72	4.58	10.77
936	1	8	2.9	yes	0	0.7099999	0.4499999	0.1	3.09	0.23	0.1	0.3299999	1.67	0.1	2.21	4.07	1.41	0.1	1.05	0.64	2.22	0.1	0.7099999	0.1	3.67	20.41	0.91	1.13	0.1	0.64	0.1	7.62	8.4	9.92	0.5599999	0.88	0.63	0.1	2.72	5.13	8.53	6.49	0.1	29.78	4.88	0.17	1.24	0.66	6.52
936	5	8	2.9	yes	0	3.78	1.14	0.1	3.05	0.1	0.1	0.1	0.4500003	0.8099999	0.1	2.43	3.64	0.1	0.1	0.1	0.1	0.1	0.6100001	0.1	23.31	38.35	1.88	1.49	0.1	0.1	4.79	2.63	3.61	2.44	0.1	0.1	0.1	0.21	0.5999999	0.1	0.98	11.18	0.1	1.13	0.1	2.23	0.1	0.1	2.42
936	6	8	2.9	yes	0	0.8799999	1.49	6.95	3.8	0.3499999	5.08	14.59	5.03	25.49	8.09	3.3	23.32	11.71	4.51	2.44	7.400001	10.83	2.97	15.53	10.8	17.32	8.59	9.780001	8.1	2.79	4.68	10.12	1.66	43.21	0.6500001	3.53	9.8	7.820001	9.31	13.64	26.97	7.05	0.1	8.06	32.71	19.49	0.1	6.93	8.85
938	1	9	4.5	no	0	0.1	0.1	2.27	0.1	0.1	2.35	0.1	0.1	0.1	0.1	0.1	0.1	0.1	0.1	0.1	0.1	0.1	0.1	0.1	8.620001	3.94	0.1	0.1	0.1	0.1	5.670001	1.58	5.63	0.1300001	24.22	0.1	10.26	0.1	0.1	3.87	1.33	0.1	0.1	1.51	7.4	5.44	13.14	0.6800001	1.67
938	5	9	4.5	no	0	0.54	0.1	0.1	1.78	0.1	1.75	0.1	0.75	0.1	0.1	4.44	0.53	0.1	0.1	0.1	0.1	0.1	0.1	0.1	7.07	8.870001	1.4	9.379999	0.1	0.1	2.11	1.7	5.15	1.18	0.1	0.1	1.97	0.76	0.1200001	0.8099999	5.12	0.1	0.1	1.73	3.46	3.05	3.6	0.1	1.9
938	6	9	4.5	no	2	0.1100001	0.1	6.7	1.22	0.1	0.1	1.3	1.58	0.1	0.1	0.1	0.1	0.1	0.1	0.1	0.1	0.1	0.1	0.1700001	4.55	8.110001	0.1	25.34	1.7	0.1	1.69	0.3800001	4.66	1.4	0.1	0.1	1.96	0.1	0.5700002	0.1	1.73	0.1	0.1	2.86	1.07	0.4200001	0.23	0.1	0.4400001
938	7	9	4.5	no	1	0.1	0.1	1.86	6.32	0.1	0.1	0.3499999	994.29	0.1	1.07	0.1	20.75	0.1	0.1	0.1	3.54	0.1	1.05	0.1	17.65	71.97	11.03	9.98	0.6100001	0.79	4.49	0.1	0.5599999	0.1	0.1	2.44	4.61	0.1	25.74	21.25	19.67	11.96	0.1	14.66	18.84	14.11	0.1	8.73	6.25
939	1	6	4.5	no	0	0.1	6.45	2.97	0.6999998	24.62	0.3099999	0.1	0.1	1.33	0.1	0.7500005	1.97	0.1	5.67	0.1	0.1	0.1	0.1	13.53	36.88	43.88	9.16	0.1	0.1	0.1	10.01	0.1	1.04	0.1	0.1	0.1	23.64	4.01	2.4	0.1	992.73	14.8	0.1	11.21	10.51	21.42	0.1	0.1	8.559999
939	5	6	4.5	no	0	35.52	83.39	8.92	15.13	991.93	3.37	0.1	10.17	37.01	1.780001	16.96	32.16	2.17	3.21	0.1	0.1	0.1	41.94	10.34	44.67	71.79	15.13	16.27	0.5900002	0.1300001	11.3	0.1	1.96	6.79	3.92	5.860001	9.15	1.860001	9.43	16.44	18.27	5.02	0.1	21.06	8.720001	10.69	12.72	0.1	8.59
939	6	6	4.5	no	1	1.51	0.95	0.1	1.14	69.97	0.8899999	0.28	1.37	6.45	0.1899999	0.99	1.98	0.1	0.1	0.1	0.16	0.1	0.2299999	0.1	6.17	6.98	0.64	0.54	0.3399999	0.1	0.37	0.1	0.1	0.1	0.1	0.51	1.63	0.1	0.1	0.29	0.8999999	0.8299999	0.1	1.62	1.02	3.78	0.1	0.1	0.1
940	1	16	2.9	yes	0	0.1	0.1	0.1900001	1.36	0.1	1.41	1.08	1.83	0.5500002	0.3700001	0.1	0.5700002	0.1	0.1	0.1	0.1	0.1	0.1	0.1	1.62	8.610001	1.15	0.4400001	0.1	0.1	0.1	0.1	1.15	0.1	0.1	0.1	0.1	6.47	0.1	0.1	0.1	0.1	0.1	0.72	0.1	0.1	0.1	0.1	4.62
940	5	16	2.9	yes	0	2.85	13.44	160.96	11.81	0.1	10.82	6.38	21.03	1.95	2	0.6800003	13.16	0.8400002	0.8699999	0.1	0.1	0.1	3.45	8.2	13.19	201.29	5.76	3.31	1.23	0.1	4.75	0.1	44.09	15.63	2.77	5.32	6.98	12.88	1.77	0.1	26.08	0.1	0.1	13.13	4.18	3.26	3.6	0.1	387.81
942	1	10	4.5	no	0	486.54	41.82	0.1	0.8399997	0.1	0.1	0.1	0.1	0.1	0.1	5.71	3.91	0.1	0.1	0.1	0.1	0.6700001	4.64	2.76	11.41	14.07	0.1	0.1	0.1	0.1	2.52	0.1	2.23	0.2999997	0.1	21.34	2.79	0.1	1.41	0.1	3.08	13.86	0.1	27.41	4.17	7.43	0.1	0.1	0.1
942	5	10	4.5	no	0	12.22	173.93	7.289999	13.7	0.1	5.379999	3.639999	9.41	0.1	0.1	28.2	27.68	2.29	0.1	0.1	0.1	1.219999	0.5799999	0.1	19.81	33.67	12.66	14.61	0.1	0.1	0.1	0.1	0.1	4.04	0.1	7.91	7.16	0.1	2.28	0.1	2.309999	0.8499994	0.1	0.1	22.91	0.1	5.809999	0.1	0.1
942	6	10	4.5	no	0	1.43	96.18999	4.74	5.309999	0.1	0.3899999	6.150001	2.38	0.1	1.94	7.54	11.76	0.4499998	0.74	0.1	2.68	7.96	14.3	0.1	153.67	17.66	5.08	6.650001	9.13	0.1	5.47	10.06	9.62	3	30.94	5.78	18.78	0.1	5.98	2.55	997.34	3.63	0.1	7.22	15.38	10.64	0.6799998	2.05	3.68
943	1	11	4.5	yes	0	317.73	6.22	4.71	5.18	0.1	4.65	7.87	4.02	1.01	0.8	2.43	1.69	1.94	2.7	1.5	0.6199999	0.1799998	2.03	0.6499999	6.539999	12.38	8.84	9.469999	2.5	0.1	4	69.74	9.4	0.24	3.03	0.8799999	4.66	4.05	1.22	0.9199998	24.22	2.25	0.1	18.23	2.82	3.21	22.51	0.1	13.15
943	5	11	4.5	yes	0	73.63	0.1	40.63	904.54	0.1	0.1	0.1	18.42	0.1	0.1	9.849998	12.65	0.1	0.1	0.1	0.1	0.1	0.1	0.1	86.3	265.18	51.81001	80.65	0.1	0.1	0.1	0.1	0.1	7.18	0.1	72.82999	0.1	0.1	1.139999	0.1	0.1	0.1	0.1	0.1	0.1	0.1	0.1	0.1	0.1
944	1	10	4.5	no	0	11.53	11.15	2.43	0.4900007	7.77	1.290001	0.1	3.26	0.1	0.1	124.03	9.050001	0.1	6.280001	0.1	0.1	0.1	0.1	18.73	52.1	59.79	0.1	0.1	0.1	21.3	11.06	0.1	4.030001	51.93	0.1	0.1	21.27	0.1	4.09	62.04	14.08	19.4	0.1	38.29	10.16	13.32	0.1	18.36	32.39
944	5	10	4.5	no	1	7.469999	1.09	3.88	30.5	0.1	0.1	1.07	4.23	0.1	0.1	30.77	9.190001	3.15	0.1	0.1	0.1	0.1	0.1	0.1	22.18	30.95	8.699999	4.96	13.02	60.5	18.94	0.1	0.1	32.38	0.1	2.79	0.1	0.1	6.61	114.52	1.79	0.6899996	0.1	4.26	5.3	3.52	0.5100002	49.67	4.36
946	1	15	4.5	yes	0	8	4.94	993.5	0.98	5.08	3.02	2.93	13.37	3.59	1.33	8.24	30.54	0.1	54.69	0.1	1.82	1.08	41.78	7.86	142.38	993.5	46.45	64.33	1.02	48.65	6.29	0.1	9.02	214.62	0.6300001	0.1	8.39	31.11	9.04	37.12	5.54	14.09	0.1	67.24	7.18	18.37	3.42	40.11	993.5
946	5	15	4.5	yes	1	5.07	0.1	60.97	25.65	0.1	7.869999	0.1	16.6	0.1	0.1	0.1	7.299999	0.3199997	0.1	0.1	0.1	0.1	0.1	0.1	33.48	66.22	30.77	40.91	0.1	0.1	0.1	0.1	0.1	3.99	0.1	9.08	0.1	0.1	2.049999	0.1	9.299999	0.1	0.1	0.1	0.1	0.1	1.939999	0.1	13.16
946	6	15	4.5	yes	0	3.25	12.67	147.66	63.64	0.1	2.91	49.61	39.24	0.1	0.4200001	16.87	12.59	0.1	4.03	0.1	0.1	0.1	5.619999	11.28	25.71	93.04	17.15	35.78	0.1	0.1	7.119999	2.67	45.48	15.28	0.3299999	8.92	10.6	3.15	1.809999	1.2	184.01	10.5	0.1	26.42	20.4	5.469999	0.8599997	0.1	157.29
946	7	15	4.5	yes	0	0.1	11.46	158.67	6.73	0.1	3.12	3.18	23.74	0.1	1.06	0.1	2.48	0.1	2.05	0.1	0.1	0.1	1.08	15.36	24.19	62.87	6.65	11.88	0.1	0.1	8.99	0.1900001	34.97	1.85	1	1.37	13.47	0.6999998	5.039999	8.200001	94.63	35.84	0.1	32.79	28.07	12.32	0.1	0.1199999	12.71
950	1	12	4.5	no	0	19.45	0.78	4.97	0.1	0.22	0.6999998	0.1	0.9099998	0.1	0.1	3.83	2.01	0.1	1.03	0.1	0.1	0.1	0.55	4.57	9.83	30.74	1.31	0.1	0.1	0.1	2.13	28.55	1.16	17.17	0.8799999	0.1	3.79	0.25	3.35	1.23	2.88	4.55	0.1	3.87	3.37	5.12	0.1	0.1	1.35
950	5	12	4.5	no	0	0.1899999	0.3200001	18.17	3.51	0.1	2.89	0.1	0.2099999	0.1	0.1	0.1	1.49	0.1	0.1	0.1	0.1	0.1	0.64	0.6799999	4.38	13.18	1.13	0.4599999	0.13	0.1	0.33	3.03	1.41	20.3	1.04	0.9799999	0.1	0.16	1.04	1.77	0.13	0.2399999	0.1	2.48	1.31	0.4799999	0.1	0.1	0.9599999
951	1	17	2.9	yes	0	0.6799999	1.51	0.64	3.35	1.02	2.68	1.58	1.45	0.1	1.01	1.33	1.01	1.05	0.67	0.1	0.2	0.49	25.5	1.18	3.53	8.110001	0.98	111.75	1.17	0.1	1.15	2.71	1.58	2.99	0.71	2.17	5.3	0.1	2.18	0.88	1.27	2.41	0.1	4.74	1.47	2.42	0.55	0.46	3.82
951	5	17	2.9	yes	0	3.36	1.77	12.32	10.66	2.03	4.48	3.42	1.94	4.38	2.76	2.85	10.96	3.38	3.92	2.23	3.16	2.81	48.25	3.43	6.98	5.84	3.36	40.9	3.95	0.94	2.39	5.82	9.82	24.66	3.09	7	45.16	3.24	4.87	1.95	7.49	3.37	0.1	6	5.46	4.94	2.14	5.14	6
951	6	17	2.9	yes	0	19.7	5.58	38.51	13.31	8.41	13.91	11.14	14.62	16.35	16.69	11.7	10.99	12.22	10.39	5.77	10.87	7.63	18.23	16.12	14.48	19.54	11.82	154.39	12.18	3.74	11.43	21.74	6.12	35.7	7.67	21.52	998.91	12.42	18.25	7.84	21.15	25.64	0.1	21.21	30.19	22.98	9.53	5.75	17.95
951	7	17	2.9	yes	0	13.07	4.63	26.98	8.59	6.55	11.81	7.93	10.65	14.37	13.13	9.780001	10.02	13.03	11.07	5.23	9.02	8.22	13.79	11.71	13.24	7.2	10.17	83.57999	11.56	3.71	8.660001	18.98	3.73	38.25	6.18	20.93	999.31	9.690001	15.23	5.95	14.55	30.68	0.1	17.83	19.92	17.69	8.59	5.36	13.37
953	1	12	4.5	no	0	1.82	4.29	3.13	0.6999999	0.1	1.37	0.1	0.1	1.07	0.92	0.1	3.94	0.1	0.36	0.1	0.1	0.1	3.6	0.1	4.28	3.97	0.7299999	0.37	0.15	0.1	1.54	0.12	12.58	5.96	0.26	0.36	1.15	3.1	1.57	0.7800001	1.9	4.4	0.1	3.17	3.31	4.45	11.71	0.1	6.32
953	6	12	4.5	no	2	1.92	17.06	18.02	17.28	9.259999	0.1	0.1	5.21	0.1	0.1	11.04	169.53	0.1	3.1	0.1	0.1	0.1	0.1	40.38	84.82	182.01	1.43	1.71	0.1	0.1	17.46	50.22	711.72	4.32	0.2200003	0.1	30.96	0.1	3.99	18.87	15.88	20.2	0.1	30.19	22.96	31.77	0.1	0.1	0.1
953	7	12	4.5	no	0	0.16	2.64	2.77	10.33	0.38	0.8	1.69	2.66	0.1	1.44	1.3	7.58	0.62	0.45	0.1	1.01	0.75	2.77	4.73	5.63	9.57	4.96	2.26	4.51	2.11	2.13	2.84	414.15	143.45	0.21	1.71	7.91	1.67	2.87	2.27	2.4	2.04	0.1	5.76	3.4	4.64	7.82	2.25	3.54
954	1	8	4.5	yes	0	4.39	9.99	10	0.1	126.55	1.32	0.1	0.1	21.13	7.44	0.1	8.82	0.1	0.3200002	0.1	0.1	0.1	0.1	1.95	8.62	35.39	3.27	0.1	0.1300001	0.1	8.69	5.22	8.72	3.21	0.1	0.1	192.85	0.8600001	6.09	9.92	3.51	11.48	0.1	26.58	7.68	6.13	9.57	0.1	2.49
954	5	8	4.5	yes	3	13.2	5.41	67.77	101.23	48.12	9.41	30.97	36.51	3.62	5.73	1.03	32.56	5.88	1.04	0.1	4.78	0.1	0.8400002	2.83	48.24	990.17	33.96	29.26	4.72	0.1	11.22	10.2	27.78	61.9	3.06	27.02	21.28	6.11	12.42	0.5799999	34.23	0.1	0.1	35.45	57.82	5.93	170.99	7.5	4.98
955	1	13	1.5	yes	0	0.1	973.24	102.22	17.53	13.22	8.589998	0.1	7.780001	0.1	0.1	0.1	62.99	0.1	62.2	0.1	0.1	0.1	9.539999	748.35	973.24	973.24	7.679998	8.76	0.1	0.1	302.06	0.1	14.67	0.1	70.81	0.1	174.26	0.1	73.98	0.1	254.72	587.38	0.1	304.72	124.8	359.6	0.1	0.1	0.1
955	6	13	1.5	yes	0	0.1	1.93	127.22	1.63	0.28	0.36	0.1	1.22	0.1	0.39	0.22	3.28	0.1	0.1	0.1	0.18	0.1	0.1	1.64	4.94	15.48	1.57	0.7500001	0.69	0.1	1.14	0.82	7.23	1.03	7.38	2.6	3.25	0.1	1.31	0.1	4.11	0.92	0.1	3.2	2.12	2.47	0.1	0.1	1.21
958	1	10	1.5	no	0	20.6	9.46	72.09	27.92	19.81	10.12	0.1	32.59	23.1	0.5	8.5	8.32	997.29	7.36	3.46	7.27	11.04	6.54	21.36	9.29	17.43	5.42	9.1	4.48	0.1	3.57	21.87	18.83	21.72	6.01	6.32	27.56	32.84	8.17	4.66	67	997.29	0.1	14.54	7.06	15.33	4.36	1.24	24.73
958	5	10	1.5	no	0	0.1	0.1	0.1	22.96	0.1	0.1	0.4200001	43.04	0.1	0.1	0.1	5	0.1	0.1	0.1	0.1	0.1	0.1	0.1	8.02	42.09	2.91	2.37	0.1	0.1	0.1	0.1	0.1	31.18	0.1	0.25	0.1	0.1	3.06	0.1	15.61	0.5699997	0.1	3.62	1.860001	2.76	0.1	0.1	0.1
958	6	10	1.5	no	0	1.09	8.67	0.1	0.8	0.1	2.39	0.1	1.45	0.1	0.1899999	1.96	1.45	0.1	0.1	0.28	0.34	0.1	0.1	0.14	3.6	6.63	2.03	5.97	0.1	0.1	2.9	0.34	1.82	6.23	0.1999999	0.84	7.52	0.8099999	4.54	2.38	3.25	1.55	0.1	3.07	1.39	4.17	0.4	0.49	2.44
960	1	11	2.4	no	0	0.1	0.1	0.1	0.63	0.1	0.1	0.1	1.22	0.91	0.1	6.69	2.95	0.1	1.46	0.1	0.1	0.1	1.12	0.66	2.75	10.83	0.27	1.08	1.17	0.1	0.9300001	0.9200001	5.49	2.71	0.1	0.29	1.59	2.81	0.98	0.1	30.99	1.99	0.1	1.91	2.33	7.15	0.39	0.1	2.74
960	5	11	2.4	no	2	0.1	4.13	0.8299999	0.1	0.1	0.85	5	0.1	0.1	0.22	0.1	0.1	0.1	2.58	0.1	0.1	0.1	0.85	0.1	0.1	0.1	3.34	0.29	0.1	0.1	0.1	0.36	0.1	0.1	0.63	0.11	0.1	0.1	0.1	0.1	0.1	0.1	0.1	0.1	0.1	4.72	2.86	0.1	5.03
960	6	11	2.4	no	1	0.1	0.1	0.1	0.1	0.1	0.1	0.1	0.1	0.1	0.1	0.1	965.59	0.1	0.1	0.1	0.1	0.1	0.1	18.28	133.5	211.85	0.1	0.1	0.1	7.080002	26.54	0.1	0.1	0.1	0.1	110.9	0.1	0.1	12.86	97.7	123.53	100.16	965.59	86.95	59.87	52.74	0.1	5.630001	0.1
960	7	11	2.4	no	0	25.91	7.1	11.84	30.68	3	35.31	54.9	8.060001	0.1	0.1	0.1	17.26	0.1	26.99	0.1	0.1	0.1	9.880001	47.37	302.51	282.92	0.1	981.61	0.1	0.1	49.46	38.92	69.66	89.81	0.1	12.87	33.86	59.92	43.68	241.13	128.83	63.47	0.1	135.09	124.56	130.02	0.1	6.710001	20.05
971	1	7	1.5	yes	1	9.449999	1.509999	0.1	0.1	0.46	0.1	0.1	0.1	0.1	0.1	0.1	1.09	0.1	0.1	0.1	0.1	0.1	0.1	0.1	25.83	27.92	0.1	0.1	0.1	0.1	0.1	0.1	5.58	0.1	0.1	0.1	2.41	0.1	0.1	196.19	0.1	22.81	0.1	30.77	14.54	0.1	0.1	0.1	0.1
971	5	7	1.5	yes	1	4.920001	91.95	92.62	17.75	0.1	0.1	0.1	34.11	0.1	0.1	12.26	2.95	0.1	0.1	0.1	0.1	0.1	0.1	0.1	11.59	105.18	8.88	0.1	0.1	0.1	0.1	0.1	0.1	3.250001	0.1	0.1	0.1	0.1	30.24	146.38	0.1	15.65	0.1	3.72	49.34	1.59	0.1	0.1	31.14
971	6	7	1.5	yes	1	16.4	197.62	16.25	46.49	53.52	0.1	0.1	17.85	988.67	0.1	20.69	15.75	0.1	0.1	0.1	0.1	0.1	0.1	0.1	19.1	29.2	6.559999	0.1	0.8100004	1.3	21.35	0.1	15.76	66.58	0.1	3.81	15.14	0.1	7.210001	944.55	10.91	83.79	0.1	60.03	395.28	27.77	0.1	3	8.059999
973	1	8	2.4	no	0	4.53	31.64	0.8300002	4.58	9.16	0.5800002	0.51	5.33	2.38	0.1	0.8500001	39.8	0.1	2.01	0.1	0.1	12.27	1.05	0.1	135.2	25.63	3.38	0.1	0.1	0.1	0.6900001	1.24	1.41	9.43	3.96	0.1400001	7.26	1.96	0.97	0.1	4.26	12.4	0.1	4.91	18.42	1.87	123.59	0.4400001	3.64
973	5	8	2.4	no	1	1.94	0.1	0.1	88.07	4.01	20.37	7.79	0.1	0.1	0.1	5.91	9.37	4.46	0.1	0.1	0.1	3.42	0.1	0.1	93.56	10.67	58.07	0.1	0.1	0.1	0.1	1.6	0.4299998	7.599999	0.1699996	0.1	1.99	0.1	0.1	0.1	4.38	10.47	0.1	16.33	4.72	0.1	98.53	0.1	0.1
973	6	8	2.4	no	0	8.559999	6.76	14.31	6.34	6.77	24.46	12.39	10.66	13.19	6.79	7.12	9.889999	15.62	33.29	4.1	6.41	5.82	9.95	11.48	13.47	7.04	8.5	18.71	13.68	2.93	4.46	34.64	2.57	13.31	6.51	12.41	11.2	31.1	7.559999	4.79	9.71	6.19	0.1	6.83	13.19	12.13	13.84	3.42	14.31
973	7	8	2.4	no	0	95.81	49.04	305.5	21.2	279.12	951.03	336.67	237.26	430.99	162.57	164.97	117.05	661.3	238.44	42.96	156.11	99.49	183.57	302.05	51.93	22.11	114.18	502.13	511.81	18.09	62.12	998.1	10.48	279.59	68.47	499.62	181.37	694.94	168.28	52.95	117.64	57	0.1	62.93999	189.36	248.19	480.48	20.07	462.67
978	1	11	2.4	no	2	0.1	0.1	0.1	0.1	0.1	0.1	0.1	0.1	0.1	0.1	0.1	8.4	0.1	994.48	0.1	0.1	0.1	0.1	1.94	8.709999	12.84	0.4499998	0.1	0.1	0.1	2.6	0.1	4.99	0.1	7.45	0.1	1.95	648.01	0.1	24.43	0.1	7.35	0.1	1.17	13.53	2.01	0.1	0.1	2.57
978	6	11	2.4	no	0	0.1	0.1	2.929998	0.1399994	0.1	0.1	0.1	60.5	26.38	0.1	0.1	0.1	0.1	357.77	0.1	0.1	0.1	0.1	59.25	158.21	231.28	0.1	0.1	0.1	0.1	51.47	0.1	0.1	0.1	10.07	0.3599987	18.46	140.29	3.889999	3.16	25.51	37.32	0.1	21.78	6.189999	26.23	0.1	0.1	0.1
979	1	6	2.4	yes	0	0.1	0.1	0.1	54.3	0.1	0.1	0.1	0.1	0.1	0.1	0.1	0.1	0.1	1.89	0.1	0.1	0.1	0.1	0.1	0.1	0.1	0.1	0.1	0.1	0.1	0.1	0.1	0.1	0.1	0.1	0.1	0.1	0.1	0.1	0.1	0.1	0.1	0.1	0.1	0.1	19.6	345.25	0.1	0.1
979	5	6	2.4	yes	2	2.37	0.1	0.1	5.45	0.1	0.1	1.87	0.1900001	0.1	0.1	0.1	0.1	0.1	0.1	0.1	0.1	0.1	0.9000001	0.1	7.91	28.01	2.15	0.1599998	0.1	0.1	0.1	6.13	0.1	0.2	12.4	0.1	5.22	0.5799999	2.63	0.1	3.46	2.55	0.1	4.47	1.97	5.2	0.6999998	0.1	1.34
979	6	6	2.4	yes	2	10.21	0.1	0.1	0.1	0.1	0.1700001	0.8900001	6.14	0.27	0.1	0.1	0.1	0.1	0.26	0.1	0.29	0.1	2.43	0.1	233.24	0.1	5.02	0.1	0.1	0.6600001	3.22	10.29	0.1	0.1	15.05	4.6	5.85	0.78	5.63	0.1	6.01	0.1	0.1	1.01	1.81	7.66	2.39	2.1	3.08
979	7	6	2.4	yes	0	16.28	4.829999	10.37	11	0.1	11.59	4.66	5.5	0.1	14.6	5.32	171.66	0.1	20.19	2.35	326.4	34.55	6.4	15.68	29.82	105.76	0.1	0.1	0.1	1.13	13.88	1.69	15.78	166.29	1.29	0.1	5.67	82.52	9.58	1	4.45	19.5	0.1	995.14	33.18	75.82	0.1	0.6099997	33.13
980	1	8	4.5	no	0	27.24	3.82	14.96	0.1	8.28	6.03	0.1	989.56	0.1	0.1	35.74	84.24001	0.1	7.08	0.1	0.1	0.1	4.47	34.7	74.17	78.63	0.3299999	0.1	0.1	0.1	20.65	0.1	15.18	1.22	4.809999	0.1	8.99	12.25	1.66	28.21	17.87	18.07	0.1	24.25	24.02	33.02	0.1	0.1	2.75
980	5	8	4.5	no	0	37.81	9.26	8.59	16.7	0.1	10.95	0.1	646.89	0.1	0.1	33.77	10.81	0.1	3.72	0.1	0.1	0.1	22.07	5.02	993.59	36.01	0.1	1.6	0.1	0.1	0.1	0.1	9.23	13.04	0.1	0.1	0.1000004	7.97	0.1	6.92	29.87	4.33	0.1	9.620001	10.32	11.05	0.1	0.1	5.33
980	6	8	4.5	no	0	6.61	2.21	3.25	4.36	0.1	3.02	1.21	22.86	2.41	1.4	2.34	4.98	0.1	8.23	0.1	0.1	6.66	0.1	0.1	96.61	4.84	0.1	0.1	0.1	0.65	8.54	2.36	1.8	8.02	2.02	0.1	1.73	5.65	2.26	3.69	3.75	4.57	0.1	3.83	1.43	5.24	0.13	0.1	8.74
980	7	8	4.5	no	0	5.98	3.33	1.27	3.2	0.1	5.69	1.32	35.17	5.89	1.21	1.99	1.93	0.1	1.6	0.1	0.1	0.53	0.1	0.1	19.5	7.56	0.1	0.1	0.1	0.56	3.23	1.15	1.32	2.83	1.74	0.1	1.77	3.81	0.49	2.02	3.07	0.75	0.1	2.05	1.5	4.14	0.87	0.1	2.27
985	1	11	5.9	yes	0	0.1	0.9100001	0.4200001	5.57	1.11	1.37	0.1	0.2	0.1	3.08	5	0.1	0.1	2.7	1.08	1.01	0.1	0.1	0.1	4.65	9.61	0.1	0.2600002	0.1	1.11	7.31	0.4400001	1.29	0.3100002	0.2800002	0.1	3.83	0.4000001	507.37	0.1	2.36	0.1	0.1	42.45	3.54	0.1	0.1	2.13	5.81
985	5	11	5.9	yes	0	2.34	0.1	1.620001	9.900001	0.1	0.1	0.1	0.4500008	0.1	0.1	0.1	0.1	1.8	0.1	0.1	0.1	0.1	0.1	0.1	2.76	75.39999	9.06	3.42	0.1	0.1	0.1	0.1	0.1	0.1	0.1	4.820001	0.1	0.1	19.41	0.1	0.1	0.1	0.1	0.1	0.1	0.1	0.1	0.1	0.1400003
985	6	11	5.9	yes	0	0.1	9.85	1.39	2.63	0.1	1.21	2.12	1.3	0.1	0.2900002	8.83	0.6100001	0.1	0.1	0.1	1.02	0.1	0.3900001	0.1	1.95	19.09	1.45	2.04	1.46	0.1	0.46	16.45	0.1	1.18	0.1	0.1	2.98	0.1	3.91	4.73	3.5	7.34	0.1	1.78	2.7	3.25	0.3500001	0.6500001	1.52
985	7	11	5.9	yes	0	0.1	0.1	0.1	5.440001	0.1	0.1	0.1	0.1	0.1	0.1	0.1	0.1	0.1	0.1	0.1	0.1	0.1	0.1	0.1	11.79	7.47	0.1	0.1	0.1	0.1	0.1	0.1	0.1	28.53	8.55	0.1	0.1	0.1	0.1	0.1	0.1	0.1	0.1	1.440001	0.1	0.1	0.1	0.1	0.1
991	1	11	5.9	no	0	0.1	0.1	20.72	3.38	0.1	0.1	0.5	0.9000001	0.1	1.41	1.3	3.82	0.1	0.1	0.1	0.1	0.1	0.1	0.1	2.43	3.71	0.1	1.11	0.1	0.1	0.1	0.27	0.45	0.1	0.1	0.1	0.5599999	0.1	0.5	0.1	0.1	0.1	0.1	2.97	1.05	2.42	3.15	0.1	0.1
991	6	11	5.9	no	0	24.36	0.1	21.29	55.5	0.1	3.26	0.1	23.61	0.1	0.1	3.369999	19.26	11.65	0.1	0.1	0.1	0.1	0.1	0.1	32.72	204.18	43.98	34.58	0.1	0.1	0.1	0.1	0.1	5.16	0.1	23.56	0.1	0.1	8.449999	0.1	0.1	0.1	0.1	0.1	0.7999992	0.1	9.32	0.1	5.25
993	1	15	5.9	yes	1	7.33	0.43	0.1	0.98	0.1	0.98	1.52	0.97	0.1	1.09	0.73	50.28	0.1	0.1	0.1	0.1	0.11	0.1	0.1	0.51	5.73	0.1	0.1	18.37	0.24	0.1	1.86	5.46	5.45	1.72	0.1	1.5	0.1	0.49	0.1	19.13	3.4	0.1	0.29	1.06	3.35	0.57	0.1	6.03
993	6	15	5.9	yes	0	7.07	4.28	6.72	7.86	18.72	0.9599999	20.63	2.67	12.6	3.16	2.19	3.13	0.45	10.21	0.1	0.54	0.53	1.38	0.57	3.95	8.889999	6.89	2.53	12.83	1.97	1.51	4.24	13.58	3.18	1.91	0.1	3.13	6.81	3.98	5.28	2.23	5.61	0.13	1.92	2.72	5.84	2.88	1.24	4.39
994	1	15	5.9	no	0	18.57	22.84	19.93	21.39	16.66	99.31001	41.62	13.86	34.22	13.88	30.25	37.21	137.74	29.38	28.22	18.18	28.31	25.18	41.12	15	21.95	6.74	19.24	95.58	3.17	9.52	129.29	10.17	14.4	13.77	15.4	32.1	31.27	16.34	28.78	28.12	8.49	0.1	43.06	33.96	48.19	23.61	7.15	95.81001
994	5	15	5.9	no	0	48.99	50.52	77.45	226.35	0.1	32.16	2.73	65.47	5.91	6.529999	28.34	56.29	41.42	0.1	0.1	7.369999	0.1	7.239998	0.1	62.81	211.98	81.16	55.04	80.12	0.1	0.1	28.43	0.1	28.25	0.1	53	1.829998	0.1	39.42	0.1	0.1	0.1	0.1	0.1	8.699997	0.1	26.46	0.1	42.37
994	6	15	5.9	no	0	1.98	203.93	6.85	18.11	0.9399996	12.41	0.52	0.3499999	1.29	0.1	7.48	11.66	0.1	0.1	0.1	1.42	0.1	76.42	0.1	11.75	21.36	4.99	2.82	33.47	1.22	0.8499999	14.66	0.1	18.99	0.1	3.14	7.81	0.1	3.01	1.07	2.75	8.08	0.1	5.119999	5.159999	16.35	0.2799997	0.1	22.63
997	6	17	5.9	yes	0	188.57	9.46	5.679999	6.429999	0.1	4.2	1.44	3.41	0.1	0.1	5.62	4.43	0.1	0.3800001	0.1	0.1	0.1	3.09	8.679999	13.35	996.74	2.6	1.86	0.8599999	0.3399999	11.22	0.1	16.25	0.71	0.1	222.45	4.63	0.1	1.39	0.1	19.76	6.98	0.1	10.02	19.54	8.63	0.1	0.1	16.99
998	5	8	5.9	no	0	0.1	1.52	0.1	3.1	0.1	0.46	1.18	1.42	0.7399999	2.06	0.73	7.2	0.1	0.1	0.1	0.1	0.1	2.83	0.1	30.36	45.39	0.1	0.1	0.54	0.24	1.51	1.18	1.4	2.15	25.72	0.1	1.71	3.34	0.1	0.1	2.53	1.5	0.15	0.1	0.34	2.94	2.43	0.1	0.36
998	6	8	5.9	no	0	0.65	0.16	0.1	5.89	0.1	0.1	1.61	1.22	2.78	1.17	2.23	0.8	0.1	6.96	0.1	0.1	0.57	3.2	4.75	8.53	43.85	0.1	0.1	0.1	1.02	1.93	0.36	1.65	11.37	3.13	0.1	2.88	20.09	0.1	0.1	14.66	1.17	0.24	0.44	11.71	18.68	1.28	0.1	9.08
1000	1	15	5.9	no	1	3.54	28.46	16.4	6	5.45	11.79	7.15	22.11	3.25	3.32	19	3.84	8.2	8.009999	1.63	1.09	2.88	12.14	24.21	64.94	176.02	5.23	2.86	3.06	1.06	11.63	4.77	16.14	5.11	6.09	2.1	32.87	6.51	8.17	3.71	5.75	5.2	0.41	882.1	5.16	7.7	2.5	0.1	15.85
1000	5	15	5.9	no	0	5.92	6.61	12.3	3.73	17.04	10.64	7.39	15.65	5.16	6.61	45.33	5.69	10.56	7.8	4.62	5.3	8.3	9.36	15.87	13.03	26.51	4.23	5.78	9.59	1.93	17.96	12.13	15.9	18.29	6.86	5.87	20.99	11.73	17.27	13.45	20.04	11.12	0.1	165.93	8.46	25.98	1.94	3.43	15.86
1000	6	15	5.9	no	0	10.27	12	76.68	4.84	8.99	43.33	17.18	14.3	12.6	14.18	12.69	7.98	17.82	13.59	10.91	12.26	13.47	12.51	14.6	9.42	96.43	9.879999	12.84	24.34	2.68	34.69	21.79	9.91	14.6	41.4	14.28	18.57	17.84	27.74	11.76	25.1	13.25	0.57	70.57	32.73	28.05	38.93	6.72	29.68
1004	1	17	5.8	no	0	1.4	1.05	2.18	2.11	0.1	0.49	1.76	1.85	0.1	1.9	1.26	30.85	0.1	4.79	0.1	0.1	1.4	3.38	1.74	2.45	19.05	0.1	0.36	0.23	1.71	1.93	82.74	16.31	14.17	0.48	0.1	2.17	15.09	1.48	0.1	2.59	2.05	0.12	1.99	5.34	9.98	0.9499999	0.1	42
1004	5	17	5.8	no	0	0.1	0.1	0.1	0.3500004	0.1	0.1	0.1	0.1	0.1	0.1	0.1	0.1	0.1	0.1	0.1	0.1	0.1	0.1	0.1	4.32	1.1	0.1	0.1	0.1	0.1	0.1	0.1	2.35	4.08	0.1	0.1	0.1	0.1	0.1	0.1	0.1	8.190001	0.1	9.290001	0.1	0.1	0.1	0.1	0.1
1004	6	17	5.8	no	0	0.1	0.1	0.1	2.6	0.1	0.1	0.9399999	1.61	0.1	1.38	0.86	1.28	0.1	0.1	0.1	0.1	0.45	0.1	0.1	1.36	53.55	0.1	1.92	0.14	0.73	1.37	1.97	2.95	2.95	0.19	0.1	1.64	1.79	0.98	0.1	1.69	1.04	0.16	1.04	1.28	3.19	0.1	0.1	11.97
1004	7	17	5.8	no	0	2.04	1.11	6.43	4.63	0.1	0.24	2.39	4.66	0.9	3.16	1.88	7.01	0.1	2.17	0.1	6.14	1.22	0.31	0.9399999	8.37	17.88	7.29	3.73	4.39	4.2	8.52	4.18	2.42	5	0.53	3.35	5.31	4.79	10.32	20.39	17.2	6.42	1.1	4.09	20.72	14.7	0.72	7.78	13.02
1005	1	11	5.8	yes	0	0.1	0.1	0.1	4.44	0.1	0.1	0.1	0.1	0.1	0.1	0.1099997	0.1	0.1	0.1	0.1	0.1	0.1	0.1	0.1	6.42	0.1	0.1	0.1	0.1	0.1	0.1	0.1	0.6299996	0.1	0.1	0.1	0.1	0.1	0.1	0.1	0.1	0.1	0.1	8.67	0.1	0.1	0.1	0.1	0.1
1005	5	11	5.8	yes	2	6.079999	0.1	11.08	37.68	0.1	0.1	0.1	10.3	0.1	1.24	0.1	8.740001	18.86	0.1	0.1	0.1	0.1	0.1	0.1	15.51	84.5	26.46	11.77	0.1	0.1	0.1	0.1	1.77	7.56	0.1	13.87	0.1	0.1	14.1	0.1	0.1	0.1	0.1	0.1	19.88	0.1	0.1	0.1	0.1
1005	6	11	5.8	yes	1	3.97	0.1	7.17	4.67	0.1	5.95	4.92	0.1	0.1	1.7	0.1	6.539999	12.87	0.1	0.1	0.1399999	3.82	21.81	148.87	23.64	32.31	4.93	0.2999997	2.74	4.1	11.24	0.1599998	7.55	21.88	0.1	0.9099998	993.18	5.619999	0.6099997	54.07	31.61	8.98	0.1	8.42	8.15	19.84	2.1	6.32	12.18
1009	6	16	5.8	no	0	19.21	0.1	4.61	3.75	3.27	0.1	0.7900002	0.9100001	5.37	0.75	15.55	6.12	0.1	1.18	0.1	0.1	0.1	0.4100001	3.59	4.14	12.57	5.45	3.52	4.17	0.23	2	2.98	0.1	3.47	0.1	0.6300001	16.14	3.95	0.1	3.03	4.25	51.57	0.1	3.29	6.920001	3.33	0.1	1.22	0.5500002
1013	1	13	5.8	no	0	67.61	0.1	47.83	165.25	0.1	5.900002	0.1	54.95	0.1	0.1	20.87	19.04	11.09	0.1	0.1	0.1	0.1	0.1	0.1	120.87	207.66	67.84	42.04	0.1	0.1	0.1	0.1	0.1	54.63	0.1	50.5	0.1	0.1	36.08	0.1	0.1	0.1	0.1	0.1	4.73	0.1	23.29	0.1	0.1
1013	5	13	5.8	no	0	171.56	0.1	112.74	774.1	0.1	0.1	0.1	116.86	0.1	1.529999	30.08	68.67	3.009995	0.1	0.1	0.1	0.1	0.1	0.1	203.1	546.8	165.52	181.76	0.1	0.1	0.1	0.1	0.1	73.22	0.1	129.2	0.1	0.1	77.42999	0.1	0.1	0.1	0.1	0.1	0.1	0.1	18.34	0.1	0.1
1013	7	13	5.8	no	0	70.31	0.1	47.15	254	0.1	5.77	0.1	51.17	0.1	0.1	27.84	49.87	25.36	0.1	0.1	0.1	0.1	2.75	0.1	59.7	296.8	120.53	65.25	3.66	0.1	9.32	0.1	0.1	32.46	0.1	70.16	0.1	12.39	39.55	0.1	0.1	0.1	0.1	0.1	0.1	0.1	12.52	0.1	0.1
1014	1	9	5.8	NA	0	0.1	0.1	0.1	0.1	0.1	0.1	4.21	0.1	1.46	0.1	0.9200001	0.1700001	0.1	0.1	0.1	0.1	0.1	0.1	0.1	23.66	0.1	0.1	0.1	0.1	0.1	0.1	0.1	0.1	8.119999	2.26	0.1	2.32	0.1	0.1	0.1	0.1	0.1	0.1	10.99	0.1	0.3299999	0.1	0.1	0.1
1021	1	7	5.8	no	0	0.86	2.64	2.72	4.42	1.19	2.22	0.24	0.4599999	0.1	1.03	0.7399999	0.1	0.1	0.1	0.1	1.88	0.1	2.98	0.1	9.13	5.23	0.14	0.1	0.1	0.2199999	3.7	3.1	1.78	3.47	0.2099999	0.85	5.71	0.1	0.7199999	0.1	0.1	1.65	0.1	6.76	1.94	0.61	36.52	0.1	0.7900001
1021	5	7	5.8	no	0	6.09	0.1	4.42	18.43	0.1	0.1	0.1	6.07	0.1	0.1	0.1	8.720001	0.2400007	0.1	0.1	0.1	0.1	0.1	0.1	10.94	60.27	14.13	7.809999	0.1	0.1	0.1	0.1	0.1	4.41	0.1	10.38	0.1	0.1	0.1	0.1	0.1	0.1	0.1	0.1	0.1	0.1	29.34	0.1	0.1
1021	6	7	5.8	no	1	0.1	0.1	0.1	0.1	0.1	0.1	0.1	0.1	0.1	0.1	0.1	53.7	0.1	0.1	0.1	0.1	0.1	0.1	0.1	0.1	17.09	7.580001	0.1	0.1	0.1	0.1	0.1	0.1	0.1	0.1	0.1	0.1	0.1	0.1	0.1	3.099999	0.1	0.1	0.1	0.1	0.1	0.1	0.1	0.1
1021	7	7	5.8	no	0	0.1	0.1	0.1	2.09	0.1	0.1	0.1	0.1	0.1	0.1	2.67	646.9	0.1	0.1	0.1	0.1	0.1	0.1	0.1	6.11	37.74	2.86	0.1	0.1	0.1	0.1	0.1	0.4399996	0.1	0.1	0.1	0.1	0.1	0.1	0.1	0.1	0.1	0.1	0.1	0.1	0.1	0.1	0.1	0.1
1026	1	7	5.8	no	0	2.1	0.74	0.6900001	2.04	8.09	3.92	5.45	2.16	0.7900001	0.58	2.12	2.17	0.1	0.1	0.1	0.73	0.1	20.96	0.1	4.93	6.89	1.71	0.5600001	0.1	0.1	1.73	0.49	10.57	28.88	4.68	1.03	2.08	0.77	4.37	0.5500001	5.1	0.6800001	0.1	3.35	4.25	7.06	62.92	0.52	3.16
1026	5	7	5.8	no	0	4.22	6.4	2.85	6.17	6.8	1.26	2.85	2.06	0.8799999	2.55	1.46	3.76	0.1	0.1	0.1	1.3	0.1	5.08	0.1	5.7	35.95	1.85	1.19	0.4899999	0.6099999	1.97	1.11	13.16	14.21	2.59	1.76	2.99	0.13	4.35	2.85	4.95	2.85	0.1	16.81	9.059999	6.67	6.75	1.5	6.89
1026	6	7	5.8	no	0	20.97	4.74	10.87	45.4	1.06	1.36	5.18	5.07	1	27.91	4.5	21.36	2.31	0.9100001	0.3	1.87	0.1	53.67	0.53	49.56	12.98	4.2	3.79	2.33	2.07	1.56	2.67	16.64	11.44	17.15	1.68	3.93	0.9100001	4.26	2.35	10.35	4.01	0.1	101.65	5.8	5.39	1.16	1.58	6.710001
1029	1	12	4.5	no	0	0.1	5.83	0.1	0.72	0.1	0.1	0.1	0.1	7.83	0.1	0.1	0.1	0.1	0.1	0.1	0.1	0.1	0.1	0.1	3.61	67.24	0.3499999	0.1	0.1	0.1	0.1	55.91	0.47	6.69	1.19	0.1	1.36	0.1	0.1900001	0.1	2.96	0.9200001	0.1	11.98	0.1	0.6600001	0.1	0.1	0.1
1029	6	12	4.5	no	0	3.12	5.5	8.299999	15.4	3.81	17.49	16.61	5.77	15.81	5.36	2.29	3.89	0.1	43.94	2.88	10.3	3.73	41.99	19.24	56.13	20.21	7.01	7.49	2.85	11.61	2.51	2.42	2.05	75.09	0.1	9.27	17.08	86.1	10.28	15.74	16.29	5.89	0.1	13.24	128.39	170.81	1.09	11.95	80.2
1030	1	10	4.5	no	0	0.1	6.79	7.740001	0.1	39.08	0.1	0.1	0.1	3.54	0.1	0.1	1.780001	0.1	10.32	0.1	0.1	0.1	0.1	13.59	42.8	105.7	1.63	0.8700008	0.1	0.1	6.740001	1.690001	0.1	33.61	0.1	0.1	20.28	11.01	3.320001	8.990001	18.4	11.81	0.1	17.69	12.68	11.65	0.1	0.1	0.1
1030	6	10	4.5	no	0	8.94	61.19	4.07	7.08	1.79	1.37	0.1	9.219999	0.1	2.75	3.65	4.99	2.13	6.28	0.1	1.05	0.1	0.8800001	1.99	18.99	106.89	129.64	3.71	1.82	1.94	1.02	4.1	4.67	13.49	0.55	2.82	9.389999	19.66	8.139999	0.1500001	35.29	8.75	0.1	8.99	2.84	8.36	2.21	1.96	4.08
1030	7	10	4.5	no	0	6.96	39.9	4.7	6.3	1.72	0.7600002	1.88	53	0.2900002	0.8000002	3.98	4.97	0.2800002	5.01	0.46	1.58	3.98	1.23	6.11	9.66	75.07	36.79	3.85	3.85	1.28	2.92	5.04	1.8	9.17	0.73	5.4	6.1	17.38	2.88	0.1	26.77	1.12	0.1	8.62	5.21	12.07	1.12	0.5	7.67
1041	1	5	5.9	no	0	0.1	0.1	0.1	44.37	0.1	0.1	0.1	0.1	0.1	0.1	0.1	0.1	0.1	0.1	0.1	0.1	0.1	0.1	0.1	0.1	0.1	0.1	0.1	0.1	0.1	0.1	0.1	0.1	0.1	0.1	0.1	0.1	0.1	0.1	0.1	5.24	0.1	0.1	0.1	11.33	13.18	565.27	0.1	21.64
1041	5	5	5.9	no	0	5.55	1.91	12.59	55.6	3.81	13.03	25.46	5.3	64.58	11.21	9.68	35.37	0.9400001	106.78	11.88	8.92	18.93	45.15	58.1	84.11	49.85	5.9	2.87	0.5500002	20.53	1.4	29.45	11.12	259.8	2.05	4.5	21.61	432.74	11.4	2.17	10.01	5.24	0.1	52.18	212.4	338.56	17.16	20.88	396.14
1041	6	5	5.9	no	0	22.4	17.38	54.01	7.28	13.85	43.49	44.84	27.89	51.99	38.95	17.96	24.01	42.8	29.88	26.35	31.4	19.73	29.74	42.24	18.63	91.07	21.79	39.03	70.94	3.52	32.91	45.56	3.22	56.78	23.65	48.61	36.45	41.26	130.68	15.3	33.04	22.96	0.1	35.01	35.87	56.39	25.42	6.66	59.18
1041	7	5	5.9	no	0	14.07	16.68	67.58	11.1	11.48	40.19	48.67	24.03	53.05	40.05	17.41	19.99	45.14	34.1	26.18	32.98	24.21	39.17	46.85	25.76	25.62	21.99	35.75	137.81	13.62	26.57	54.53	4.18	61.1	28.18	39.05	26.77	53.02	80.88	16.09	158.59	20.62	0.1	35.87	46.97	73.3	33.13	17.69	78.89001
1044	1	6	5.9	no	0	3.63	45.47	1.97	2.32	27.42	1.02	0.35	0.1	3.8	4.67	0.9899999	2.74	0.1	5.75	3.41	8.3	0.1	2.17	0.1	28.46	13.66	2.81	0.64	2.12	0.7500001	0.7299999	68.32	9.21	1.47	2.43	0.3100001	5.56	3.21	2.83	0.61	14.88	2.43	0.1	3.27	20.13	7.849999	6.94	0.58	8.39
1044	5	6	5.9	no	0	2.280003	0.1	0.1	117.67	6.869999	0.1	0.1	19.64	0.1	0.1	0.1	0.1	0.1	0.1	0.1	0.1	0.1	0.1	0.1	21.37	123.01	27.24	9.689999	0.1	0.1	0.1	0.1	14.93	35.5	0.1	11.71	0.1	0.1	0.1	0.1	9.030003	0.1	0.1	0.1	0.1	0.1	0.1	0.1	0.1
1044	6	6	5.9	no	0	6.11	29.4	40.78	13.66	25.26	7.57	20.94	38.15	0.1	12.88	4.960001	14.41	0.4099998	3.77	0.1	0.1	0.1	0.1	11.73	27.49	96.3	8.120001	6.5	0.1	0.1	13.02	68.86	76.96	14.56	3.32	17.05	12.4	9.700001	7.210001	0.1	115.38	3.04	0.1	67.79	11.32	10.71	1.01	0.1	5.93
1044	7	6	5.9	no	0	0.4199998	3.88	0.53	1.86	7.23	53.14	1.5	4.06	0.1	1.68	0.1	1.19	0.1299999	0.46	0.1	0.1	0.1	0.1	5.76	11.55	26.19	0.98	0.3299999	0.1	0.1	0.74	4.85	15.66	2.45	0.1	2.8	6.72	1.74	2.5	0.1	26.5	3.47	0.1	174.06	4.02	6.55	1.09	0.1	5.86
1047	1	11	5.9	yes	0	2.66	2.98	6.469999	16.11	122.44	0.1	3.24	2.96	17.83	2.55	1.71	7.91	0.1	1.33	0.3099999	3.15	0.1	14.79	1.35	90.25	23.14	2.26	1.46	0.25	1.94	2.39	1.92	10.52	1.94	0.1	6.46	20.85	1.11	3.64	1.97	33.84	1.11	0.1	11.86	40.32	5.17	2.41	0.47	3.18
1047	5	11	5.9	yes	0	23.66	0.1	16.94	53.6	68.38	3.199999	24.75	30.13	4.42	0.1	8.469999	26.71	6.91	0.1	0.1	0.1	0.1	24.33	0.1	85.91	76.7	26.99	18.89	0.1	0.1	0.1	0.1	0.1	10.52	0.1	28.25	0.3699999	2.349999	10.67	0.1	12.62	0.1	0.1	1.139999	69.62	0.1	9.110001	0.1	0.3599997
1047	6	11	5.9	yes	0	15.6	8.03	33.9	14.43	28.2	5.42	7.4	7.46	0.8600001	8.66	1.63	13.78	7.06	0.1	0.1	0.1	0.1	12.09	5.85	26.04	161.99	3.97	3.37	0.1	0.1	39.51	37.98	23.84	3.38	0.1	5.91	7.71	2.78	4.85	0.1599998	35.01	2.37	0.1	19.44	25.96	6.66	0.4499998	0.1	0.1
1048	1	15	5.8	no	0	1.42	45.43	3.46	2.58	3.31	0.6400001	0.5600002	2.38	1.38	0.8400002	2.85	4.09	0.1	0.1	2.45	0.25	0.1	1.82	0.1	5.46	13.51	2.23	0.52	0.74	0.1	3.38	0.3300002	3.12	7.89	0.26	0.8500001	3.33	0.1	1.17	4.31	15.99	1.8	0.1	78.48	2.43	8.379999	1.89	0.1	3.89
1048	6	15	5.8	no	0	10.72	20.9	0.1	14.49	1.490001	7.32	0.1	31.73	3.690001	0.1	0.1	4.52	0.1	0.1	0.1	0.1	0.1	0.1	0.1	5.98	29.32	4.040001	0.5700006	0.1	0.1	0.1	0.1	0.1	0.1	0.1	0.1	0.1	0.1	0.46	0.1	2.23	0.1	0.1	0.2900009	8.25	0.1	0.1	0.1	0.1
1053	1	16	5.8	yes	0	4.15	1.92	3.13	15.08	0.9400001	0.1	4.43	5.99	0.1	994.75	7.02	2.74	0.1	1.53	0.1	1.5	0.1	7.48	0.1	13.71	34.94	2.01	2.2	8.93	0.5300002	0.48	2.46	56.23	10.4	0.1	2.64	34.9	0.1	8.82	2.09	4.88	1.85	0.1	16.37	9.69	5.84	5.45	0.1	3.95
1053	6	16	5.8	yes	0	10.46	0.55	4.62	12.01	0.78	1.85	2.11	3.74	0.1	29.44	3.16	5.2	0.1	0.7500002	0.1	2.36	0.1	4.48	0.1	12.8	26.64	4.969999	4.469999	20.7	0.49	0.9300001	5.25	14.57	4.01	1.21	3.98	15.72	2.58	7.91	6.74	9.7	2.79	0.1	12.45	31.39	10.13	3.13	3.44	7.429999
1054	1	7	5.8	no	0	2.87	10.65	9.02	4.02	0.1	2.22	0.1	2.49	0.1	1.48	0.4400001	2.58	0.1	0.48	0.1	0.1	0.1	1.54	1.57	3.35	132.49	0.1	0.1	0.1	0.1	1.3	1.64	4.18	0.1	0.1	0.1	40.49	1.1	1.6	0.1	29.24	2.13	0.1	9.52	2.75	19.07	8.8	0.1	14.02
1054	6	7	5.8	no	0	11.47	65.07	63.64	12.63	0.1	25.97	9.23	9.17	1.86	8.59	11.87	29.39	2.14	3.5	3.95	13.68	1.11	2.9	0.1	30.94	42.48	19.51	37.37	15.03	7.71	14.51	8.369999	14.36	12.36	0.1	10.65	22.68	3.24	23.02	35.5	50.13	22.18	0.1	19.46	42.12	26.54	0.6900001	21.43	31.84
1054	7	7	5.8	no	0	6.48	73.95	56.43999	26.47	0.1	18.01	11.42	38.93	0.1	19.82	10.66	92.29	0.5500002	2.309999	0.1	34.53	0.1	1.73	0.1	87.86	141.93	75.8	34.49	10.25	20	38.45	3.52	3.440001	2.27	0.1	35.64	27	0.1	63.82999	130.24	139.05	45.82	0.1	48.49	169.83	64.07	0.1	54.82999	25.45
1059	1	14	2.9	yes	0	7.19	1.54	0.6899999	2.54	121.42	2.79	6.29	1.92	0.9699999	1.03	2.08	2.48	0.1	8.7	0.1	0.7800001	0.1	2.95	5.81	557.9	13.86	0.6999999	14.31	5.44	3.32	0.12	1.28	2.43	16.96	0.1	1.7	7.98	19.03	2.01	4.74	5.15	3.84	0.1	7.24	17.06	21.6	0.91	3.81	11.18
1059	5	14	2.9	yes	0	10.89	0.1	12.39	79.2	18.84	0.1	2.07	26.33	0.1	0.1	6.65	26.5	0.8199997	0.1	0.1	0.1	0.1	74.31	192.78	548.45	115.35	25.82	122.79	0.1	0.1	0.1	0.1	0.1	13.2	0.1	21.97	0.1	0.1	14.8	5.299999	10.84	0.1	0.1	11.58	8.209999	7.709999	7.849998	2.779999	1.879999
1059	6	14	2.9	yes	2	1.33	1.01	3.35	3.31	14.02	1.18	4.17	2.73	0.1	3.72	2.65	2.77	0.1	0.58	0.1	1.05	0.1	1.9	3.05	36.77	19.3	2.08	9.5	7.39	0.92	2.29	0.62	3.93	4.46	0.1	1.86	38.12	0.91	3.77	4.09	8.259999	8.77	0.1	9.48	4.44	5.25	1.61	0.7200001	7.25
1061	1	8	1.5	yes	0	53.34	31.93	1.82	26.1	0.9099998	0.1	3.98	5.15	0.1	3.59	5.46	6.15	0.1	3.15	0.1099999	2.66	0.1	4	0.1	10.44	18.81	4.42	4.05	0.1	0.24	2.16	0.5599999	10.57	7.61	2.63	1.19	7.25	2.74	10.1	5	8.77	15.76	0.1	27.66	10.55	16.91	118.1	0.3199999	31.52
1061	5	8	1.5	yes	0	43.57	0.1	0.1	94.94	0.1	35.54	0.1	3.190002	0.1	0.1	0.1	0.1	0.1	0.1	0.1	0.1	0.1	0.1	0.1	3.320004	112.24	23.02	7.230003	0.1	0.1	0.1	0.1	0.1	0.1	0.1	9.240002	0.1	0.1	0.1	0.1	0.1	0.1	0.1	0.1	0.1	0.1	0.1	0.1	0.1
1061	6	8	1.5	yes	0	11.28	0.1	0.7999997	9.059999	0.1	0.1	0.6799998	6.11	0.1	1.58	0.1	1.76	0.1	0.1	0.1	0.1	0.1	0.1	0.1	11.73	30.76	4.25	0.96	0.1	0.1	0.1	26.31	3.5	3.8	0.1	1.26	2.98	0.1	1.53	0.1	1.27	0.1900001	0.1	3.42	12.68	0.1	0.1	0.1	6.56
1064	1	15	5.9	yes	0	6.809999	0.7	6.22	7.73	0.98	0.1300001	8.41	5.76	0.8500001	6.15	6.21	8.33	1.51	1.18	2.5	7.9	2.53	6.73	0.1	16.87	242.13	5.29	4.53	11.73	14.38	7.49	8.389999	11.23	8.09	1.73	5.37	16.17	1.09	9.08	16.34	14.05	4.6	0.1	16.28	15.03	12.76	1.21	17.01	7.65
1064	5	15	5.9	yes	0	18.42	0.1	29.13	24.47	0.1	0.1	7.77	19.35	0.1	5.050001	3.98	20.84	4.22	5.74	0.1	4.630001	0.1	0.1	0.1	22.68	115.15	22.58	13.87	4.640001	15.55	2.83	5.809999	38.81	34.34	0.1	18.63	110.24	18.71	15.54	13.71	24.68	0.5200005	0.1	104.04	23.57	7.18	1.84	17.72	6.42
1064	6	15	5.9	yes	0	16.74	42.56	24.56	9.07	3.46	11.89	21.44	29.99	27.51	21.34	16.57	21.03	6.66	9.91	3.49	8.31	10.15	4.72	20.22	26.06	997.63	13.14	10.9	18.27	25.06	24.9	36.64	56.01	34.44	5.55	13.48	131.69	11.03	49.18	19.14	93.92	12.94	2.21	69.39	43.86	34.63	3.69	24.18	27.1
1067	5	11	5.8	no	1	1.73	0.8900001	2.06	4.59	13.04	0.3499999	1.45	3.25	0.48	1.57	0.95	2.39	0.28	0.1	0.13	0.8399999	0.1	2.25	1.53	4.51	11.35	4.03	2.01	1.16	0.77	1.41	1.57	4.61	14.61	2.28	1.39	11.54	1.52	2.75	1.22	5.17	2.85	0.1	5.79	3.02	13.22	9.44	0.1	2.92
1067	6	11	5.8	no	0	4.18	4.9	5.84	5.3	4.25	6.19	3.08	3.82	0.1	0.73	0.1	21.73	0.1	11.22	0.1	0.1	0.1	4.69	25.6	83.85001	45.45	5.36	5.55	0.1	0.1	22.45	0.1	5.78	0.1	6.29	0.1	20.74	1.76	14.66	0.6900001	20.06	22.51	0.1	49.04	20.8	23.36	0.1	0.5700002	0.6300001
1074	1	8	5.8	no	0	0.1	10.46	0.1	0.1	0.1	0.1	0.1	0.1	0.1	0.1	4.789999	0.1	0.1	0.1	0.1	4.15	0.1	11.08	0.1	0.1	0.1	12.17	0.4699998	0.1	0.1	0.1	0.1	19.9	2.34	0.1	0.1	4.09	0.1	0.1	0.1	0.1	0.1	0.1	0.1	0.1	2.16	46.96	0.1	0.1
1074	5	8	5.8	no	0	0.1	0.1	4.519999	29.09	0.1	0.1	0.1	6.619999	0.1	0.1	0.1	15.72	0.1	0.1	0.1	0.1	0.1	0.1	46.76	10.33	48.63	21.08	9.639999	0.1	0.1	0.1	0.1	0.1	4.49	0.1	6.969999	0.1	0.1	0.1	0.1	0.1	0.1	0.1	0.1	0.1	0.1	29.07	0.1	0.1
1074	6	8	5.8	no	0	0.1	0.1	0.1	6.179999	0.1	0.1	0.1	2.849999	0.1	0.1	0.1	0.5599995	0.1	0.1	0.1	0.1	0.1	0.1	0.1	7.47	41.55	6.38	3.01	0.1	0.1	0.1	0.1	0.1	0.1	0.1	1.18	0.1	0.1	0.1	0.1	0.1	0.1	0.1	0.1	0.1	0.1	5.059999	0.1	0.1
1074	7	8	5.8	no	0	0.1	0.1	0.4699998	6.44	0.1	0.1	2.3	3.559999	0.1	0.1	0.1	4.19	0.1	0.1	0.1	0.1	0.1	0.1	0.1	5.49	14.34	4.809999	3.84	0.1	0.1	0.1	0.1	0.1	0.8199997	0.1	1.66	0.1	0.1	1.43	0.1	0.1	0.1	0.1	8.48	13.65	2.73	2.17	0.1	0.1
1078	1	16	5.8	yes	0	3.36	1.34	1.3	2.5	34.48	0.49	3.03	4.04	1.27	4.66	4.86	3.84	0.9100001	2.31	2.99	2.3	0.1	1.85	0.13	17.3	5.06	1.96	2.73	0.3000001	1.78	2.19	2.72	7.89	2.21	1.52	2.19	1.35	0.98	5.19	1.35	6.02	2.42	0.1	20.04	4.55	2.05	7.13	0.8100001	2.18
1078	5	16	5.8	yes	0	26.57	0.1	2.039997	97.31	0.1	0.1	0.1	10.03	0.1	0.1	3.419998	0.1	0.1	0.1	0.1	0.1	0.1	0.1	0.1	14.66	137.49	27.51	21.29	0.1	0.1	0.1	1.129997	0.1	1.009998	0.1	20.09	0.1	0.1	1.439999	0.1	0.1	0.1	0.1	0.1	0.1	0.1	0.1	0.1	0.1
1078	6	16	5.8	yes	0	30.21	0.1	8	30.47	0.1	0.3500004	0.3299999	10.87	0.1	0.1	7.950001	5.43	5.630001	0.1	0.1	0.1	0.1	0.1	0.1	13.61	60.04	21.39	19.43	0.1700001	0.1	0.1	0.4400005	4.059999	6.050001	0.1	17.26	0.1	0.1	10.62	0.1	0.1	0.1	0.1	0.1	0.1	0.1	7.5	0.1	0.1
1081	1	16	5.8	no	0	0.1	0.1	0.1	25.22	0.1	0.1	0.1	0.1	0.1	0.1	0.1	0.1	0.1	0.1	0.1	0.1	0.1	0.1	0.1	5.07	257.02	0.1	0.1	0.1	0.1	0.1	0.1	0.1	0.1	0.1	0.1	0.1	0.1	0.1	0.1	0.1	0.1	0.1	0.1	0.1	0.1	0.1	0.1	0.1
1081	5	16	5.8	no	0	0.1	0.1	0.1	12.22	0.1	0.1	1.82	11.75	0.1	0.1	0.1	2.53	1.27	0.1	0.1	0.1	0.1	0.1	0.1	10.11	19.9	1.88	0.3899999	1.8	0.4099998	8.139999	0.1	0.1	0.1	0.1	35.44	1.49	0.1	0.5699997	0.1	4.2	5.37	0.1	10.89	0.1	0.1999998	0.1	0.1	0.1
1081	6	16	5.8	no	0	9.719999	3.86	3.05	5.84	0.1	0.1	3.53	22.48	0.1	4.28	5.53	7.92	1.18	0.3099999	0.1399999	2.77	0.1	1.3	0.1	10.75	12.43	4.95	3.37	4.72	3.92	2.77	3.09	31.05	13.85	0.5	70.41	5.96	0.1	4.54	8.26	15.07	10.43	0.1	105.02	12.35	8.52	1.09	6.64	1.47
1081	7	16	5.8	no	0	14.04	10.49	25.53	23.74	4.97	4.08	17.11	35.51	3.27	23.8	21.59	48.99	6.53	14.07	12.33	38.74	5.22	10.46	6.42	69.63	124.04	48.34	20.54	21.26	23.33	37.22	18.98	70.07	17.21	4.47	205.17	23.24	9.15	65.00999	114.19	101.21	44.39	4.09	85.99	97.36	54.37	29.24	59.54	26.86
1083	1	10	5.8	no	0	1.67	2	0.84	2.46	1.36	0.12	1.11	0.99	0.27	1.87	2.05	2.03	0.82	0.65	1.42	1.3	0.1	1.01	0.1	4.98	2.85	0.46	1.5	0.6	1	1.9	1.49	2.76	1.34	0.62	0.67	0.84	1.04	2.13	0.88	1.58	0.1	0.1	6.05	2.18	0.46	1.14	0.22	1.06
1083	5	10	5.8	no	0	11.16	0.1	7.969999	33.54	0.1	0.1	1.33	12.32	0.1	0.1	0.539999	65.72	3.469999	0.1	0.1	0.1	0.1	0.1	0.1	21.11	62.06	32.48	14.19	0.1	0.1	0.1	64.5	0.1	17.32	0.1	10.62	0.1	0.1	29.53	3.029999	15.66	0.1	0.1	0.1	0.1	0.1	4.119999	0.1	0.1
1083	6	10	5.8	no	0	5.57	5.47	6.4	15.69	16.58	1.99	10.12	10.28	4.52	8.559999	8.41	32.97	2.63	4.46	3.27	9.08	1.21	11.98	1.93	19.75	24.43	16.96	9.76	6.57	6.06	10.39	5.06	5.32	9.559999	1.93	8.03	12.82	3.89	17.37	20.88	20.11	12.29	0.75	14.57	21.86	17.87	2.39	11.63	24.72
1085	1	10	5.8	no	0	2.96	12.26	26.17	7.05	1.91	6.83	3.11	9.17	0.1	21.32	13.95	6.35	0.1	2.91	1.5	2.53	0.1	1.35	19.58	16.34	69.23	2.94	5.84	0.6600001	3.15	13.52	3.52	32.33	4.79	2.38	2.31	8.21	3.65	6.08	3.67	26.15	6.110001	0.1	26.13	9.570001	8.88	15.17	3.22	12.43
1085	5	10	5.8	no	0	1.59	6.57	7.31	11.53	0.7400001	0.67	3.7	7.24	0.1	3.7	2.67	4.66	0.1	1.55	0.4599999	3.09	0.1	1.75	3.97	13.76	19.78	4.07	3.51	1.73	2.33	45.92	102.28	24.46	10.29	3.94	4.03	5.36	4.91	3.81	3.42	23.63	2.02	0.1	19.18	5.44	6.84	13.21	1.66	7.93
1085	6	10	5.8	no	0	5.1	7.1	8.13	15.99	0.1	4.61	8.51	20.48	0.1	6.91	6.28	34.43	0.6900001	7.22	0.9200001	10	0.1	3.67	6.42	26.97	49.39	19.17	19.07	2.75	7.36	29.59	19.32	20.72	12.34	0.54	12.7	13.2	15.48	24.11	32.43	34.91	16.11	0.1	24.69	33.73	24.75	9.05	15.89	15.92
1085	7	10	5.8	no	0	2.96	24.66	4.26	8.400001	2.48	6.97	13.87	23.73	0.1	10.78	2.48	14.61	0.22	4.47	0.6500001	2.25	0.1	3.14	17.12	21.69	64.28	9.21	8.26	2.37	4.47	20.62	10.14	102.63	7.47	2.17	9.070001	21.38	2.44	9.92	7.95	55.82	10.43	2.49	86.82	15.32	12.14	3.65	5.79	2.79
1086	6	10	2.9	yes	1	25.85	0.1	14.2	59.2	0.1	0.1	0.1	14.58	0.1	0.1	0.1	41.71	4.65	0.1	0.1	0.1	0.1	0.1	0.1	31.09	111.12	33.43	23.87	0.1	0.1	2.4	0.1	0.1	13.38	0.1	27.1	0.1	7.139999	11.85	11.4	0.1	0.1	0.1	0.1	26.69	1.9	14.22	0.1	0.1
1086	7	10	2.9	yes	0	24.56	4.24	28.64	35.43	25.13	15.3	13.64	22.24	0.1	0.1	5.67	66.12	0.1	25.04	0.1	0.1	0.1	13.62	42.56	209.81	200.28	22.39	43.08	0.1	0.1	72.53	0.1	27.94	10.55	12.43	12.07	53.67	2.42	85.65	45.72	59.92	29.31	0.1	87.32	54.68999	58.46	0.1	0.1	28.67
1088	5	9	4.5	no	0	12.8	0.1	25.2	59.67	0.1	2.02	11.64	14.49	15.26	4.26	6.14	6.630001	4.45	40.11	0.1	4.64	3.44	26.88	20.72	45.26	51.06	13.59	11.33	1.710001	7.68	1.26	6.01	12.71	97.78	0.1	8.630001	13.66	95.5	7.93	4.22	1.12	0.1	0.1	5.81	75.88	91.91	9.610001	5.91	77.09
1088	6	9	4.5	no	0	17.04	0.1	12.19	12.35	0.1	4.98	8.98	6.96	0.1	0.6800003	1.71	3.12	0.1	0.1	0.1	0.1	0.1	0.1	0.1	24.38	15.24	5.3	3.61	0.1	8.900001	0.29	3.29	5.53	8.329999	0.1	1.13	4.7	2.42	18.99	0.1	6.77	0.1	0.1	16.28	12.92	2.49	1.54	6.349999	4.67
1090	1	8	4.5	no	0	1.67	0.85	1.37	2.46	0.8	0.18	0.78	2.38	0.79	1.47	2.42	2.03	0.98	0.82	1.56	1.24	0.1	0.55	0.1	4.42	3.85	0.1	1.65	0.52	0.92	1.41	1.67	2.25	1.9	0.58	0.67	1.07	0.91	2.13	0.91	2.87	0.1	0.1	11.4	2.18	0.54	155.08	0.44	2.77
1090	5	8	4.5	no	1	0.1	0.1	0.2900004	4.94	0.1	0.1	0.1	2.19	0.1	0.1	0.1	0.1	0.1	0.1	0.1	0.1	0.1	0.1	0.1	5.18	16.65	2.77	0.1	0.1	0.1	0.1	0.1	0.1	0.1	0.1	0.1	0.1	0.1	0.1	0.1	0.1	0.1	0.1	0.1	0.1	0.1	10.87	0.1	32.2
1090	6	8	4.5	no	1	0.1	2.96	0.1	2.15	0.1	0.1	0.1	0.3099999	0.1	0.1	0.5	0.1	0.1	0.1	0.1	0.1	0.1	0.1	2.93	23.94	16.02	0.5799999	0.1	0.1	0.1	2.559999	0.1	0.1	0.1	0.1	0.1	0.7599998	0.6299996	10.41	0.1	4.34	9.73	0.1	6.16	0.7399998	3.26	0.1	0.1	15.41
1101	6	5	5.8	yes	0	0.6899999	4.21	3.02	1.57	0.1	4.33	2.04	1.18	3.14	2.16	0.7900001	2.93	0.1	0.6899999	1.54	1.13	1.6	1.88	3.45	12.01	22.06	2.01	1.47	5.56	0.1	3.04	5.02	1.66	2.07	5.27	0.6999999	19.66	0.63	3.32	1.4	5.31	5.36	0.1	8.68	3.13	7.900001	0.1	0.8000001	7.99
1103	6	9	5.8	yes	0	1.88	1.18	1.24	32.57	0.1	1.13	2.72	10.97	0.1	0.1	3.22	3.6	0.9199996	0.1	0.1	0.1	0.1	0.52	0.1	10.82	25.44	7.25	3.78	2.289999	0.1	0.1	0.1	1.44	4.14	0.1	3	0.1	3.93	3.119999	0.1	0.1	1.38	0.1	3.07	2.99	6.94	3.19	0.1	0.1
1104	1	13	5.8	no	0	19.22	16.3	100.23	18.73	29.22	21.48	8.450001	83.85001	0.1	7.950001	0.1	91.14	0.1	44.2	0.1	0.1	0.1	213.06	191.37	967.12	967.12	90.19	150.21	0.1	12.08	100.88	6.059998	18.97	9.32	24.33	0.1	169.85	0.7399979	82.64	1.719997	191.17	256.7	0.1	245.12	157.02	121.67	0.1	3.869999	1.389999
1104	5	13	5.8	no	2	3.48	0.1	16.89	16.35	2.46	0.1700001	7.39	200.03	2.94	5.01	6.93	8.46	2.4	7.16	3.71	6.85	9.05	3.05	0.1	16.8	19.53	8.58	10.76	21.25	1.59	5.89	26.11	11.12	5.820001	13.77	6.63	47.09	3.43	10.34	6	14.31	995.51	0.1	42.34	11.28	8.56	2.84	4.280001	9.98
1106	1	16	6.4	yes	0	44.12	27.2	89.32	14.52	41.9	103.1	67.01	49.78	80.43	82.64	64.78	49.75	98.89	90.21	62.19	65.47	49.23	60.77	86.38	36.85	21.15	49.89	90.6	74.65	11.79	56.33	127.26	9.62	167.11	47.79	111.54	53.56	76.31001	118.15	40.79	89.34	42.37	1.47	59.5	88.28	91.57	65.61	17.7	99.81001
1106	5	16	6.4	yes	0	49.65	2.739998	189.06	81.37	13.68	120.26	32.47	38.59	114.32	89.82001	133.44	55.27999	146.8	82.54001	34.67	49.91	21.23	44.02	93.24001	45.46	202.29	280.13	191.75	90.3	0.1	21.74	123.62	0.1	246.61	21.64	289.56	64.14	70.97	116.41	3.219997	32.54	4.18	0.1	22.56	53.14	69.23	75.87	0.1	103.97
1106	6	16	6.4	yes	0	54.65	12.47	99.32	78.21	31.39	117.55	56.23	82.84	72.32	80.79	81.89	65.33	109.47	64.69	32.36	62.56001	34.45	55.6	59.29	73.14	104.04	91.98	153.77	80.28	7.279999	42.61	116.64	0.1	132.34	38.25	209.37	71.1	74.89	101.72	39	81.42	33.72	0.1	55.04	113.67	72.98	64.89	14.79	94.6
1109	1	14	5.8	no	0	0.3100001	9.13	0.1	1.91	0.1	0.1	0.1	1.25	34.03	0.1	0.1	1.34	0.1	0.1	0.1	0.26	8.559999	3.19	0.1	2.04	23.1	0.6900001	0.8	0.1	0.1	0.5600001	0.1	2.85	0.8299999	0.1	0.1	0.1	0.1	0.79	0.22	1.17	0.1900001	0.1	2.74	1.11	0.38	0.1	0.1	14.14
1109	6	14	5.8	no	0	0.1	16.31	2.63	0.8900001	0.1	3.87	1.33	2.48	13.37	0.1	0.1	8.89	0.1	0.1	0.1	0.1	9.25	0.1	1.31	8.37	997.72	1.14	1.62	0.1	0.1	12.32	0.1	9.12	12.17	0.1	1.65	1.93	0.1	0.78	0.1	8.54	0.8	0.1	10.15	2.44	0.6200001	0.1	0.1	2.06
1109	7	14	5.8	no	0	0.1	5.2	1.46	6.75	0.1	0.1	0.1700001	1.39	2.58	0.1	0.1	1.93	0.1	0.1	0.1	0.1400001	8.389999	0.1	0.5600001	2.91	998.57	0.7300001	0.7100002	15.31	0.1	4.82	0.1	15.38	17.11	0.1	0.1900001	4.37	0.1	0.7700001	0.1	4.14	0.3200001	0.1	3.84	1.52	0.5700001	0.1	0.1	3.44
1117	1	7	6.4	yes	0	0.1	0.8000001	0.1	0.58	0.1	77.77	0.1	0.1	0.1	0.1	0.1	0.1	0.1	0.1	0.1	0.86	0.1	1.71	0.1	0.7199999	11.09	0.1	0.1	0.1	0.1	0.1	0.15	1.4	0.2099999	0.41	0.1	32.36	0.1	0.17	0.1	3.75	2.01	0.1	1.62	0.35	0.1	0.1	0.1	10.4
1117	5	7	6.4	yes	0	0.1	2.64	5.41	0.1	0.13	105.42	0.8	3.03	0.1	0.76	0.1	0.1	0.1	0.23	0.1	2.75	0.1	3.78	0.1	0.5	12.32	2.32	2.92	0.1	0.1	67.92	0.1	3.33	2.23	1.53	0.47	53.29	0.11	0.1	0.1	0.1	2.79	0.1	3.87	0.1	0.1	1.18	0.4299999	16.56
1117	6	7	6.4	yes	0	7.27	0.1	11.55	3.89	0.1	0.1500001	4.32	6.76	0.75	0.5600001	10.3	4.4	0.1	1.6	0.35	2.52	0.63	2.39	0.7900001	6.920001	13.28	2.24	5.45	11.22	1.32	2.33	3.73	2.21	0.2700001	1.55	3.49	13.13	0.7600001	2.56	3.23	7.83	3.65	0.1	9.79	4.6	7.22	0.3000001	1.95	7.53
1120	6	10	6.4	no	1	64.64999	8.689999	45.32999	94.61	0.1	29.17	29.61	38.59	22.16	26.33	26.77	32.48	52.06	15.7	0.1	14.31	0.1	16.35	15.88	43.53	131.31	64.64999	67.36	15.67	0.1	0.1	38.69	0.1	64.04	6.619999	71.41	7.929998	41.46	49.27	0.1	0.1	0.1	0.1	0.1	22.87	17.35	28.74	0.1	27.88
1123	1	12	6.2	no	0	4.86	1.3	2.45	0.1	0.1	0.1	0.9600002	1.18	6.05	0.1	0.1	1.46	0.1	0.1	0.1	0.6799999	0.1	9.62	1.35	2.28	11.7	2.53	0.12	0.1	0.1	1.44	2.11	1.5	7.44	0.1	0.1	0.1	0.1	0.62	0.64	2.7	0.7900001	0.1	13.98	3.03	2.39	0.7700001	0.1800001	1.13
1123	7	12	6.2	no	0	2.8	7.2	5.21	6.51	0.1	0.15	3.64	4.45	2.54	3.04	5.58	18.36	0.58	1.73	0.9100001	5.06	2.77	3.31	2.39	9.92	12.35	6.820001	3.84	7.72	1.1	3.71	11.95	4	14.93	0.8099999	7.8	13.22	1.83	14.45	4.71	16.1	6.77	0.1	9.87	23.32	13.01	0.8800001	6.13	8.01
1125	1	5	4	yes	0	4.110001	0.1	0.1	0.54	3.35	12.17	0.1	22.73	0.1	0.1	0.1	0.1	0.1	0.1	0.1	0.1	0.1	0.1	0.1	4.88	6.900001	0.1	0.1	0.1	0.1	4.02	0.1	0.1	0.1	0.1	0.1	6.77	4.47	0.1	0.1	0.1	8.93	0.1	0.1	85.42999	0.1	40.98	0.1	1.61
1125	6	5	4	yes	1	0.1	3.81	1.48	0.9000001	0.1	0.1	0.3700001	4.51	0.1	0.1	0.1	11.8	0.1	0.1	0.1	0.22	0.1	0.1	0.1	2.38	15.09	0.74	3.22	0.6600001	0.1	2.71	1.5	2.97	2.79	1.16	0.8800001	5.61	0.1200001	0.1	0.1800001	9.77	0.1	0.1	1.22	42.86	3.24	1.1	0.1	33.4
1127	5	7	4.5	no	0	20.15	0.1	17.62	47.54	0.1	0.1	0.1	22.24	0.1	0.1	0.1	14.39	0.1	0.1	0.1	0.1	0.1	0.1	0.1	98.87	106.25	8.650002	11.82	0.1	0.1	0.1	0.1	52.56	10.05	12.55	7.970001	121.74	2.200001	6.370001	0.1	136.56	0.1	0.1	0.1	0.1	0.1	9.670002	0.1	2.870001
1127	6	7	4.5	no	0	4.76	4.22	2.12	7.42	0.1	0.1	7.59	3.98	0.1	0.1	0.6499996	7.32	0.1	0.1	0.1	0.1	0.1	0.1	0.1	9.34	30.3	2.26	2.8	0.1	0.1	0.1	0.1	10.18	20.8	0.1	0.3499999	83.22	0.1	62.71	0.1	7.349999	33.24	0.1	7.33	0.1	0.5699997	0.1	0.1	0.1
1129	6	5	5.9	yes	0	155.73	1.4	5.23	2.65	0.1	0.1	1.21	1.69	15.17	1.32	3.2	17.33	0.1	1.79	0.1	0.8599999	0.1	0.1800001	0.1	6.78	38.53	2.16	1.54	1.1	0.1	0.6499999	1.05	2.4	8.599999	0.1	2.95	1.86	4.63	2.41	1.81	9.15	2.61	0.1	62.46	9.78	7.809999	0.3599999	0.3999999	2.51
1129	7	5	5.9	yes	0	28.61	2.1	10.25	1.94	0.1	0.4399999	2.07	1.35	5.91	0.7899998	0.1	8.110001	0.1	2.84	0.1	0.5399998	0.1	0.1	4.27	3.61	92.8	1.38	0.8100001	5.04	0.1	0.3299999	0.3099999	11.18	6.829999	1.29	2	5.07	2.65	0.7899998	1.24	10.35	1.21	0.1	10.49	6.65	8.27	0.63	0.1	2.19
1130	1	6	2.4	no	0	1.13	0.1	0.1	3.62	0.1	6.45	0.1	0.1	0.1	0.1	0.1	0.1	0.1	1.69	0.1	0.1	0.1	3.16	0.1	3.73	91.44	0.1	0.1	0.1	0.1	0.1	0.1	4.22	0.1	0.1	0.1	0.1	0.3599999	0.1	1.32	3.35	0.1	0.1	0.1	0.1	0.1	369.77	0.1	0.1
1130	5	6	2.4	no	2	9.320001	13.26	2.95	2.2	0.1	0.8300002	0.1	0.1500001	0.1	0.1	0.1	9.38	0.1	0.1	0.1	0.1	0.1	0.1	0.1	16.53	12.22	1.45	2.02	4.02	0.1	0.9400001	12.81	18.83	23.45	2.88	0.1	1.68	0.1900001	0.1	0.1	6.5	0.76	0.1	0.77	0.9400001	21.06	15.73	3.8	1.77
1130	6	6	2.4	no	3	0.1	1.49	6.32	3.299999	3.08	1.639999	0.1	5.4	0.1	0.1	0.1	20.01	0.1	7.559999	0.1	0.1	0.1	10.09	62.15	176.77	111.4	0.1	18.96	0.1	0.1	25.81	0.1	0.8499985	0.1	20.88	0.1	30.08	0.1	17.91	12.43	36.54	64.45	0.1	123.17	26.04	36.85	0.1	0.1	18.64
1131	1	7	2.4	no	0	0.1	0.1	1.29	0.1	1.13	0.1	0.1	0.1	4.48	12.44	0.1	0.1	0.1	5.05	0.1	0.1	0.1	0.1	6.619999	3.19	79.68	0.1	0.1	0.1	0.1	0.1	15.2	0.1	9.91	0.1	0.1	8.789999	16.1	0.1	0.1699996	2.83	0.1	0.1	0.1	10.87	32.44	0.1	0.1	14.46
1131	5	7	2.4	no	0	0.1	1.77	0.9300001	0.1	6.96	0.1	6.69	1.9	2.83	21.01	0.1	0.1	0.1	0.1	0.1	0.1	0.1	0.1	0.1	5.53	105.36	2.16	0.3899999	0.1	0.1	9.96	2.52	0.5899999	2.22	0.5899999	0.1	8.24	1.1	0.1399999	0.1	6.19	0.1	0.1	0.29	0.5899999	6.8	0.1	0.1	4.27
1131	6	7	2.4	no	1	45.78	0.1	0.5299999	1.13	8.79	0.58	2.82	6.88	3.52	15.46	0.1	3.1	0.1	3.53	0.1	2.57	0.1	1.21	0.5600001	6.11	37.36	2.21	0.88	0.1	0.1	1.66	0.65	1.48	5.84	0.3599999	0.1	9.02	7.85	1.41	0.25	7.28	0.28	0.1	3.44	9.3	14.08	0.1	0.3599999	5.51
1132	1	6	2.4	no	0	0.1	4.63	18.65	2.01	3.55	7.73	1.9	0.4499998	0.1	3.33	1.91	7.14	0.1	8.69	0.1	0.1	0.1	20.64	27.5	47.71	31.78	0.6199999	0.1	0.1	0.1	13.99	0.1	7.55	24.58	0.1	0.1	10.92	0.1	3.38	0.1	8.23	17.2	0.9899998	27.99	6.37	16.16	41.85	0.1	18.71
1132	5	6	2.4	no	0	12.7	0.1	23.94	25.8	0.1	0.1	0.1	6.890001	0.1	0.1	0.1	6.890001	1.720001	0.1	0.1	0.1	0.1	0.1	0.1	19.01	54.39	15.9	12.44	0.1	0.1	0.1	0.1	0.1	58.78	0.1	10.52	0.1	0.1	3.890001	4.960001	0.1	0.1	0.1	0.1	0.1	3.34	4.220001	0.1	15.81
1132	6	6	2.4	no	3	0.1	0.5699997	0.2599998	5.39	0.1	1.44	0.1	0.1	0.1	0.1	0.1	0.77	0.1	0.1	0.1	0.1	0.1	0.1	5.41	16.46	23.43	0.1	0.1	0.1	0.1	0.7199998	0.1	0.1	19.42	0.1	0.1	1.56	0.1	1.84	0.7999997	10.82	14.48	0.1	7.619999	7.15	11.9	0.1	0.1	1.69
1133	5	7	2.4	yes	1	0.1	0.1	7.389999	0.4099998	0.1	2.59	0.1	40.96	0.1	0.1	0.1	2.01	0.1	0.1	0.1	0.1	0.1	0.1	7.69	35.41	0.1	0.1	0.1	0.1	0.1	0.5299997	0.1	1.12	15.48	0.1	0.1	2.44	0.1	0.1	0.1	3.73	0.1	0.1	0.1499996	5.95	6.36	0.1	0.1	1.39
1133	6	7	2.4	yes	0	0.1	0.1	0.1	0.1	0.1	0.1	0.1	0.1	0.1	0.1	0.1	3.01	0.1	0.1	0.1	0.1	0.1	0.1	4.5	15.09	22.15	0.1	0.1	0.1	0.1	1.91	1.69	0.1	0.1	0.8299999	0.1	0.7299995	0.1	0.1	0.1	0.1	1.47	0.1	0.6300001	1.7	8.429999	0.1	0.1	25.31
1140	5	11	4.5	no	0	0.1	8.05	0.51	2.04	0.1	0.1	0.1	0.5	0.1	1.42	0.1	2.66	0.1	0.1	0.1	0.48	0.1	0.1	0.1	0.77	9.48	1.06	1.19	0.1	7.24	0.9400001	0.6099999	0.6700001	4.16	0.1	1.09	47.94	0.1	0.1900001	0.1	0.72	0.1	0.1	3.69	0.8	0.96	5.02	7.27	1.75
1142	1	17	6.2	yes	0	0.9200001	8.71	0.99	1.64	0.1	1.3	2.29	3.07	0.1	0.1	0.1	8.150001	0.1	6.900001	0.1	0.5799999	0.1	1.26	25.12	28.57	17.45	1.83	1.38	0.24	0.1	3.46	1.03	2.02	2.23	2.03	0.1	7.1	14.22	2.88	1.46	7.320001	36.07	0.1	10.53	8.14	9.76	0.1	1.07	7.900001
1142	5	17	6.2	yes	0	5.7	8.190001	25.7	3.66	4.71	2.97	0.46	1.14	0.1	4.03	6.2	15.82	0.1	0.1	1.42	6.35	0.1	11.04	11.5	10.17	20.73	4.05	10.13	0.9699998	0.5999999	37.5	6	1.35	14.54	0.6599998	13.52	10.18	0.7599998	15.08	2.83	40.65	13.73	0.1	7.93	4.909999	12.29	2.12	0.1	16.36
1142	6	17	6.2	yes	0	0.42	0.1	0.24	1.38	0.1	0.15	0.9899999	1.46	0.1	0.1	0.1	1.96	0.1	0.46	0.1	0.61	0.1	1.3	1.99	2.41	5.14	0.97	0.19	0.1	0.42	2.2	0.66	0.8699999	1.78	0.4	2.49	5.73	0.11	1.01	0.23	2.42	2.44	0.1	2.79	1.82	3.72	0.1	1.25	1.51
1142	7	17	6.2	yes	0	0.76	0.1	0.14	0.1	0.1	0.1	0.6799999	0.91	0.1	0.1	0.1	0.1	0.1	0.27	0.1	0.79	0.35	3.04	1.16	0.1	5.56	1.15	0.24	0.33	0.1	0.79	1.2	0.1	0.76	0.24	0.16	0.1	0.11	0.12	0.27	1.49	1.08	0.1	1.17	0.51	1.49	0.1	0.35	0.42
1143	1	8	6.2	yes	0	0.1	0.1	0.1	0.1	0.1	0.1	0.1	0.1	0.1	0.1	0.1	0.1	0.1	0.1	0.1	0.1	0.1	0.1	0.1	0.1	18.8	0.1	0.1	0.1	0.1	0.1	0.1	0.1	0.1	0.1	0.1	0.1	0.1	0.1	0.1	0.1	0.1	0.1	0.1	0.1	0.1	0.1	0.1	0.1
1143	5	8	6.2	yes	0	0.1	0.1	0.1	0.1	0.1	0.1	0.1	0.1	18.76	0.1	0.1	8.54	0.1	0.1	0.1	0.1	0.1	0.1	0.1	0.1	9.44	0.1	0.1	0.1	0.1	0.1	0.1	0.1	0.1	0.1	0.1	0.1	0.1	0.1	0.1	0.1	0.1	0.1	0.1	0.1	0.1	0.1	0.1	0.1
1143	6	8	6.2	yes	0	0.1700001	0.1	0.1	0.1	0.1	0.1	0.1	0.1	2.97	0.1	0.1	3.58	0.1	0.1	0.1	0.1	0.1	0.1	0.1	1.13	17.87	0.1	0.1	0.1	0.1	0.1	0.1	1.38	0.1	0.1	0.1	0.1	0.1	0.1	11.84	0.1	108.98	0.1	1.61	0.1	0.9699998	0.1	0.1	3.79
1143	7	8	6.2	yes	0	0.2	9.440001	12.74	7	0.1	1.42	2.49	7.23	0.1	4.34	1.51	2.52	0.1	0.1	0.1	0.1	0.1	0.1	4.08	6.440001	15.44	1.44	1.27	0.1	0.1	2.21	6.1	20.22	0.1	0.1	0.1	6.3	0.1	1.93	4	18.78	0.75	0.1	21.12	3.6	1.71	1.53	0.1	0.1
1145	1	10	6.2	no	0	2.55	9.57	34.52	0.1	19.83	4.98	0.1	0.1	2.88	0.1	85.19	46.81	0.1	6.139999	0.1	3.55	0.2199998	15.16	7.2	170.88	36.37	17.56	0.21	0.1	7.139999	13.8	0.1	5.809999	4.98	2.639999	0.1	13.93	1.1	7.87	82.02	31.73	19.49	0.1	23.57	14.47	22.28	0.1	4.68	6.53
1145	5	10	6.2	no	0	3.78	27.03	69.47	23.78	3.42	0.3000002	5.16	0.1	0.1	0.1	17.95	18.07	85.82	1.54	12.17	19.61	140.54	262.1	11.3	36.76	51.84	428.15	4.29	0.1	0.1	6.61	0.1	0.8699999	4.7	0.1	2.52	6.099999	10.02	1.62	31.24	10.59	5.57	0.1	56.74	6.62	7.38	0.1	0.1	0.1
1145	6	10	6.2	no	1	0.1	8.450001	17.77	9.02	0.1	73.08	0.1	8.35	0.1	0.1	3.11	10.16	22.13	0.1	1.82	3.54	44.33	67.54	0.1	14.79	25.47	85.85	0.1	0.1	38.1	1.84	11.04	0.1	0.1	0.1	4.58	1.1	0.6199999	4.18	79.18	4.49	0.1	0.1	823.01	4.52	2.31	0.1	36.85	0.1
1145	7	10	6.2	no	1	0.1	1.3	121.62	9.64	0.1	627.2	10.22	16.16	0.1	5.46	14	60.5	19.88	1.88	1.55	9.06	24.97	42.88	14.37	28.11	72.74	63.43	12.41	0.1	457.06	5.81	0.1	0.1	3.06	3.34	0.1	8.900001	2.84	0.6000004	115.36	5.600001	10.04	0.1	249.36	3.96	3.570001	0.1	406.5	0.1
1146	1	16	6.2	yes	0	0.1	0.1	67.06	16.06	0.1	365.73	24.82	22.45	0.1	1.52	0.1	0.1	13.05	0.1	0.1	9.08	0.1	331.18	0.6999998	33.33	51.76	80.45	14.57	0.1	0.1	17.52	0.1	0.1	0.1	0.1	0.1	0.1	0.1	7.790001	157.43	0.1	1.82	0.1	176.72	5.82	0.8600006	0.1	535.57	1.18
1146	5	16	6.2	yes	0	1.120001	0.1	6.280001	32.1	127.77	132.61	2.860001	10.66	2.389999	0.1	0.1	12.05	0.1	0.1	0.1	0.1	0.1	0.1	0.1	29.36	80.68	28.24	11.56	0.1	0.1	0.1	0.1	0.1	0.1	0.1	12.17	0.1	35.34	17.58	10.86	3.360001	0.1	0.1	0.1	2.290001	0.1	46.31	0.1	0.1
1146	6	16	6.2	yes	1	9.670001	1.08	12.3	22.05	70.96999	106.77	7.920001	15.4	21.22	13.76	9.7	19.03	5.46	35.49	0.1	5.95	0.1	6.42	0.1	28.94	64.85	18.94	11.31	11.24	0.1	6.09	0.1	0.1	15.85	0.1	14.11	1.84	104.65	40.36	14.51	24.82	2.48	0.1	8.740001	17.91	23.73	13.2	2.74	10.7
1152	1	10	5.8	no	0	0.1	0.3200001	2.19	6.19	0.1	0.1	0.9299999	2.12	0.1	1.69	1.71	2.85	0.1	19.54	0.1500001	1.3	0.1	0.67	0.3100001	4.67	36.06	1.96	1.18	0.1	16.42	2.48	1.7	8.23	44.15	1.38	1	18.92	7.26	2.33	2.94	4.48	1.76	0.1	6.53	3.86	33.96	2	16.85	3.94
1152	5	10	5.8	no	1	13.54	0.1	8.85	52.45	0.1	0.1	0.1	19.62	0.1	0.1	0.1	10.46	1.049999	0.1	0.1	0.1	0.1	0.1	0.1	26.58	88.39	28.28	25.89	0.1	0.1	0.1	0.1	3.01	18.75	0.1	21.88	0.1	0.1	10.87	0.1	0.1	0.1	0.1	0.1	0.1	0.1	7.369999	0.1	0.1
1152	6	10	5.8	no	1	16.9	0.1	258.59	57.74	0.1	0.1	0.1	24.45	0.1	0.1	0.1	67.7	0.1	21.78	0.1	0.1	0.1	0.1	16.45	172.62	212.19	18.5	2.469997	0.1	0.1	49.68	0.1	0.1	4.489998	0.1	0.1	17.56	0.1	42.91	40.14	35.79	45.1	0.1	98.75999	18.58	37.33	0.1	0.1	0.1
1159	1	8	7.4	yes	0	0.1	0.1	0.1	0.9200001	0.1	0.1	0.1	0.1	0.1	0.1	0.8499999	4.47	0.1	0.1	0.1	0.1	0.1	0.1	0.1	3.02	4.94	0.5999999	0.1	0.1	0.1	0.1	0.1	0.8399999	0.22	0.1	0.1	0.1	0.1	1.44	1.44	2.46	0.1	0.1	0.6400001	1.47	1.05	0.1	0.1	0.1
1159	5	8	7.4	yes	0	15.9	0.1	14.33	46.89	0.1	0.1	3.98	14.65	0.1	0.1	6.48	18.8	3.75	2.059999	0.1	0.1	0.1	4.360001	0.1	63.85	110.23	33.31	6.23	0.1	0.1	0.1	43.81	0.1	40.72	0.1	21.56	0.1	14.7	12.27	0.1	0.1	0.1	0.1	0.1	19.07	10.98	10.2	0.1	3.75
1159	6	8	7.4	yes	0	5.88	7.36	4.16	9.47	0.1	2.23	2.49	4.53	0.1	0.6300001	2	14.96	1.94	0.3999999	0.1	0.3399999	0.1	0.6700001	0.1	6.96	31.03	6.45	4.5	0.1	0.1	0.6999998	3.51	0.1	2.98	0.1	4.87	1.52	0.1499999	2.11	0.96	1.96	0.1	0.1	2.12	2.38	0.1	1.91	0.1	0.1
1159	7	8	7.4	yes	0	2.04	19.38	2.81	5.08	0.1	0.28	0.22	2.67	0.1	0.1	0.9699998	16.45	0.1299999	0.1	0.1	0.47	0.1	0.6700001	0.1	5.5	22.17	1.72	0.98	0.1	0.1	8.55	2.16	0.7799997	0.5799999	0.1	1.89	14.62	0.1	1.59	1.18	0.8000002	19.74	0.1	1.92	1.93	1.18	2.73	0.1	18.84
1160	1	17	7.4	no	0	4.38	0.72	5.36	4.2	16.13	4.67	5.81	2.16	0.95	3.1	3.8	7.3	0.1	0.1	0.1	0.6199999	0.1	14.05	1.61	6.87	12.48	2.74	2.04	3.35	0.3299999	5.5	1.7	2.84	4.54	1.81	1.41	2.14	0.6299999	2.21	2.74	4.24	1.11	0.1	5.01	7.33	6	5.5	1.28	0.52
1160	5	17	7.4	no	0	2.85	1.1	6.6	8.030001	10.25	6.29	2.08	5.54	2.14	1.05	2.93	13.36	1.37	0.1	0.1	1.15	0.1	6.64	2.87	13.33	18.03	6.79	4.35	2.04	0.5700002	3.13	5.43	1.52	3.53	1.57	4.01	2.94	0.1800001	2.99	2.37	2.9	0.1	0.1	5.02	3.22	0.8700001	3.05	2.26	1.8
1160	6	17	7.4	no	0	6.5	0.8299999	6.96	5.41	10.3	15.25	4.25	4.76	1.27	2.64	2.4	21.7	0.1700001	3.25	0.1	3.72	1.56	5.28	1.62	15.09	36.61	7.04	2.92	2.59	4.04	6.26	7.05	4.08	6.52	0.1	4.77	15.28	2.94	5.76	13.49	19.16	5.37	0.1	5.98	19.58	18.2	0.8	6.75	7.29
1160	7	17	7.4	no	0	52.44	4.08	16.32	8.09	5.89	21.94	15.97	9.6	3.2	7.54	11.89	143.48	1.75	5.53	3.37	14.95	1.9	4.47	2.07	29.8	157.19	28.36	7.25	10.19	11.04	12.26	2.96	2.46	4.77	1.03	28.73	10.33	2.79	30.41	59.44	89.68999	22.79	8.39	36.5	204.05	67.56	1.83	30.43	12.07
[truncated: 3 more columns]
