# Supplementary material for: Identification of immune signatures predictive of clinical protection from malaria
Source: PLoS Comput Biol. 2017 Oct 24;13(10):e1005812. doi: 10.1371/journal.pcbi.1005812 (PMC5669498; doi:10.1371/journal.pcbi.1005812)
Supplement: S3 Data — (CSV) [file pcbi.1005812.s003.csv]

SubjectID	Age	Gender	NEpisodes	TimeToFirstEpisode	ParasiteAtScreen	MAL13P1.234-e1s2	PF13_0320-e13s2	PF11_0479-e3s1	PF14_0736-e2	PF14_0236-s2	MAL13P1.133-e1s3	MAL8P1.156	PFL1930w-s6	PF07_0118-s6	PFE0570w-s11	MAL8P1.104-s2	PFE0420c-s3	MAL13P1.249-e1s2	PFA0275c-e2	MAL6P1.146-s3	PF14_0632-e1s1	PF10_0214-e2	PFL1545c-e2	PFD0970c-s4	PF14_0538-s2	PFE0385w-s2	PFE0270c-e1s1	PF11_0441-e1	MAL13P1.178-e2	PF11_0456-s2	PFL1375w-s2	PF10_0132-e1s1	PF14_0230-e2	MAL13P1.237-e2	PFL2055w-e2	MAL6P1.201-s1	MAL8P1.139-e2s3	MAL6P1.237-e6s2	PFI1730w-e8	PF07_0020-e2	PF10_0244-e4	PFL0895ce3s1	PFD0720we3s1	PF14_0338e6s1	PF10_0268e2s1	PF13_0318e3s1	PF10_0164e1s1	PF13_0126e1s1	PFI0410ce2s1
1	4	female	0	242	pos	1.60807683471123	1.63438950982973	2.15180861378774	1.5864718063011	1.72661277616682	0.831879506471983	1.13374476881142	0.486386110860535	1.71996931729668	1.15056069910317	0.733629829786377	1.11180306854693	1.85666521130922	1.79216779488052	2.07989347887337	3.0884277301814	2.71329325244086	2.49065189744132	1.39719000761718	1.24783425094741	1.37407342544914	1.84484320111027	1.56915322533388	2.50830602723718	1.10698864017973	1.37291604507718	1.44918067972265	1.40176594356804	1.35965629782616	1.62000413439897	2.08714119705691	1.23392506018383	1.12184655066344	1.68730427597308	1.78028454754874	1.34345465766047	1.22881292032893	1.20545209866403	1.06034581166364	1.17973023126422	0.808728158951807	1.14603538666815	0.994030520468655	1.26119689171478
2	4	female	3	98	neg	0.12429470001046	0.922703452154479	0.364874255016557	0.273000847686903	0.221374053869168	0.0523996415919638	1.40727339299435	0.165679193551931	0.750414254033616	0.0450608622589969	-0.0504221131935845	1.48066589057386	-0.128843622634794	0.0686975645601339	0.506912068368813	1.09629731361353	0.879404808553065	0.518573639122505	0.567483239603452	0.019318958096977	0.0912558380941286	0.166508907684499	0.201712486049506	0.80474019974615	-0.00681721433670029	0.511000419417704	0.0744304933537245	0.00771942786271212	0.318525779728009	1.41628317164038	2.80289184755393	3.81403796788232	0.112299519579968	1.27793861824528	0.260404988460528	0.112811981460575	-0.125026048732992	0.0341361112030495	-0.240309480179977	-0.26888467651516	-0.232215294827342	1.36040077843725	-0.156466167948723	0.0375238541563378
3	4	female	2	84	neg	-0.181525131822075	0.504160867236686	0.377384073744496	-0.0442989353311493	0.0722856083441595	-0.0979972487469909	1.0422227166535	0.135082631132024	0.945047647178252	-0.0904730691730111	-0.313507427857846	-0.261126606903735	-0.496062920138362	-0.142183801017699	0.816925130395786	1.12872900800944	-0.00452998870667229	-0.0337483911029736	0.388911545724481	-0.236746802550678	0.136623057825771	-0.177864534045308	-0.0297107430007783	1.2782916807301	-0.496830284515702	0.193190377424723	0.249466069090252	-0.360427905960716	0.0159008873010653	0.870938433149741	0.0999972894661245	2.25689943629635	-0.055490328752382	0.987196737138488	0.0569844005060323	-0.00226381329488798	-0.684705513069031	-0.36677031587392	-0.610790490858714	-0.603650552424487	-0.660536775838486	0.73933110873688	-0.403438659191985	-0.298552087024151
4	4	male	3	125	pos	1.73665750506554	3.6187180858624	3.78159847101262	2.7600628368529	3.25503128936263	1.41154857093258	3.90685507887677	1.48892616922901	2.81840027444851	1.64700091982488	1.28530507088368	1.54395930277243	1.43048254143426	2.04384613375165	4.56061664242369	4.51606258565297	4.80493933016102	4.76160212110001	3.60615159162901	1.70787287231319	2.32024404474688	4.64418442095853	1.99595796444577	4.48597808382807	1.76390468020876	2.30637822958788	2.14327654481144	2.42381215528966	2.3568368469322	1.96219006104587	3.7972675779903	3.16024343162884	1.89415135695904	2.96219006104587	2.05508653723375	1.89811247973905	1.57556687804077	1.63940262231842	1.3689700845633	1.32328875321391	1.37056383004371	2.97529841072876	1.77102136304418	1.69893885529569
5	4	female	0	242	neg	0.853117451394332	1.30926836384143	1.28850015090948	3.59621957136249	1.0868478906079	0.729486102225953	0.849780335943666	0.639410757924105	1.77510087910785	0.717546488914428	0.528848233530027	0.729486102225954	0.47422904698388	0.490930672477725	1.1062066699537	1.12255827000801	1.21769537006752	0.760850273135288	2.83675320873242	0.705770033252146	0.958620101441456	1.05461662915166	0.787124728093898	4.76708443931419	0.638421623819497	1.09721788672644	0.77152787304288	0.69829148062236	1.09897144969039	1.95525325034306	1.0073109143733	2.58586142658022	0.5947094228915	2.02904638408486	1.25849219697309	0.980711205770114	0.533633846139732	0.658713027812572	0.443959335943514	0.46019948707982	0.418357408191115	1.76665589481649	0.725450588990796	0.825829971287158
6	4	female	3	143	neg	0.0148640009841764	1.62377219733036	1.74079915253244	2.02571403899753	0.775775290775414	0.423473546844533	0.753671104068549	0.619950486377955	1.78433730427884	0.597619909474396	0.410778473996166	0.491759612184128	0.386314038202586	0.358390036640147	1.39779138625252	1.07666259560775	3.40280185106311	0.934973885624667	1.47466566739561	0.567376141518466	0.894419787274033	0.734454231169796	1.01281448807626	2.39735057424385	0.580110968534225	1.38737291800004	0.786422534974923	0.692484947414378	0.930556805957186	2.2843246759774	3.65921424710359	1.11999145286456	0.744524356790975	2.32871611844604	1.0866693353878	0.920246499315529	0.480482322391519	0.690607907512738	0.380318160466086	0.364385568511715	0.35304655510056	1.9092989636128	0.552813646689073	0.760326891686751
7	4	male	3	31	neg	1.1949195465574	3.57123274592414	2.31582929998573	1.81299781396533	3.21278922179128	1.50034998529256	1.88983538633464	1.4305742158591	2.59815220168223	1.9117600361283	1.91490480218801	3.27480203172567	1.19315564483273	0.959134939368217	3.34307597061507	2.37532690689926	3.71850027257769	2.03202731514008	2.37413951926887	1.53702228553903	2.22223726070354	2.32029234066721	2.44873774696282	2.54099003296282	1.37352708187455	2.02723834464457	1.82746208196505	2.4183319162158	1.9906237667808	2.46518656539917	3.94276372660722	2.82065678153859	1.9542622910796	2.29305513002115	2.17258403491122	2.11067730757443	1.22880991462702	1.35952252428729	1.34676757700608	1.35794091831413	1.20093692803272	3.26876701009463	1.45967529068335	1.5069978135191
8	4	male	0	242	neg	1.54546687299255	2.01264922409896	1.58895985456721	1.34672141300545	3.15606672659781	0.860497668661161	1.35297561525062	0.919300189270774	1.68051505911806	0.776023100497625	0.599826091064997	0.518994661631357	0.155001004895132	0.0577005210566051	1.01443280651237	0.69777520660615	3.3373132265536	0.787656183460304	1.3175571245692	0.51184270315886	0.770309772547524	0.802685199677601	0.459915428877336	1.08355940895453	0.371122001529817	0.95747307331795	0.827216687366608	0.539728670016717	0.542757370737232	1.44522437710576	0.73727013327373	0.989689517162172	0.398313179208894	1.52819627414909	0.578071538424476	0.473884914629946	0.167911422688956	0.326364291334791	0.0943923735405004	0.0843117092220341	0.152575060144665	1.27954114928903	0.331620016786286	0.376964881733884
9	3	male	1	127	neg	0.319140243918468	2.7152047069621	5.10670106065346	1.37549014121306	3.34984201439017	0.807752496460007	3.94102334538422	1.0906532971169	1.5043091477867	0.925943600421618	0.767037517703197	0.721540340988191	0.490411671068297	0.491978078375881	4.06642674602355	2.44027440772639	3.82226283249585	1.14056337917096	1.34390379815523	0.98959081944582	1.10062213183456	1.04825085475511	1.0561996078706	2.83627919105838	0.645414194080186	1.11380284684337	0.889192031875211	1.19565283957129	1.08249041359125	1.73507928530903	4.64482828913153	2.09983250636915	1.06172463973949	2.04200240640816	1.24880113078285	1.22931641380262	0.49908496487014	0.574553320166978	0.517309368332502	0.563329704085277	0.570844590513017	1.76279751909158	0.862756925133854	0.902084834756106
10	4	male	1	139	neg	2.32085147456419	2.49771334872376	2.4820472071732	3.17607594620518	2.0208923121212	1.55206787816216	2.32626038517696	2.10183224762192	2.46400847585041	2.99500853012168	1.56757161586301	1.18722139743994	1.70007358149937	1.81712145163261	2.55201976828168	2.42632734028088	2.28690890166253	2.29640793264167	2.63403481993654	1.50573036629768	1.83792017732943	1.55158212379451	1.35616299191113	2.0840516911938	2.38713493071666	2.58173602290335	2.13781740363738	1.92145279991643	1.47795009390233	4.34211981452623	1.9107345024041	1.87017689797933	1.52214756703396	2.39040455728854	1.48839959758413	1.56410275429281	1.7778212679165	1.79033930776292	1.39745349125022	1.38713493071666	1.30833598461528	2.50831529385439	1.41544992054407	1.55683475382877
11	3	female	3	115	neg	0.828214780147806	1.45500854239555	2.52557581725454	2.44842630166481	2.51192388264885	0.73263215671284	1.08007787607964	0.670130981228881	1.35687897093041	0.802935714559273	0.34086703858348	1.59573916832576	-0.179159361709204	-0.088668693570881	1.13575426299294	0.924478986299221	0.698083565127738	2.98967275771091	1.49735665296988	0.349575485795188	0.771830083871044	0.674939446259087	0.307473984486731	0.931598109137272	0.349549175807116	0.794872054044321	0.311017262707097	0.505047292690568	1.82659633736139	1.70161398717232	1.14442433139967	0.914231196934915	0.313491490774456	1.25663971529245	1.60962608700934	0.621745468156694	0.338789524952939	0.584490906644077	0.147015224117958	0.253289760881582	0.390940807004046	1.57045845096083	0.343828211165927	0.742335810832077
12	3	male	2	138	pos	0.316944446107091	1.52034503814483	1.96654015318303	1.32322324749137	1.45348739789272	0.801022253263498	1.41659307582897	0.945023034645607	2.39059786729603	0.785657803157447	0.634994703875768	1.4104540271865	0.334821689314615	0.496028610089504	3.35988036595158	1.86582179930906	2.26477746249911	1.15635982421177	2.11373181812148	0.822756651563032	1.97366311891986	1.15445447569977	0.920312041273167	2.0608076546357	0.856896143130122	1.84373607676315	1.36449003037488	1.01623962230724	1.57776047664863	1.4725611885369	3.67339820762543	2.53327605599431	2.19158470628551	2.49905324153088	1.29512956334331	1.13401921726486	0.719008281981848	0.818849738147375	0.363290283909994	0.403441175327162	0.412689252129177	1.80070822405469	0.754120922655183	1.48351748937622
13	3	female	2	133	neg	0.11516429544012	2.28533184991529	3.538412579234	2.07903661137577	2.39555226802418	1.44173219379579	1.88699081666434	1.41633026091356	2.40166487373181	1.41029012034611	1.38064815931168	1.33668844464111	1.26005976825882	1.61164383443935	1.39854656916231	1.49095256717088	1.81905779400878	1.45211029604074	1.46122171841226	1.4611870511599	1.05383681342366	1.63975694389057	1.11786100073966	1.18331084977465	1.08702543364447	1.28106758465307	1.21635683959011	1.02738137378331	3.13738488608882	1.25036969112934	1.09129573935299	1.47918975121759	0.996055954600661	1.1844719634896	1.02933724733001	0.887058367298214	1.18803464856037	1.0790046321447	0.967330816479488	0.952279918542594	0.770266800020369	2.5853768269042	0.8544410147982	1.02427515427375
14	3	female	2	86	neg	0.666659835830737	2.16331658268346	2.26048326816558	1.65079414941847	2.29393357405714	0.458491607307015	3.43897890319258	0.853978026483756	1.32276848190364	0.656196729700476	0.409458511290723	0.227791656308919	0.153928913152922	0.34902909385081	1.32626257941654	2.36811534046155	3.16251615290335	1.3725919632584	2.96170426215242	0.253492323904938	0.455106051911072	0.386496225093051	0.671665955660258	0.834017062386561	0.387991856052535	1.30942850643866	0.732119578260941	0.507970036239878	0.352338823301888	1.11858350260465	3.68060811943805	3.15375060599346	0.571076313609831	1.17482483254705	0.389227922134905	0.375563104478207	0.417933879519056	0.528165625220032	0.404309106448215	-0.0983667417180465	0.200194097744889	0.89073570460474	0.266514804698527	0.328382366914379
16	5	female	2	120	neg	4.14902960130489	4.19984133802078	4.30569059516646	3.78633499884363	4.25425278265245	3.36935354663695	4.75438389085722	3.64544353997693	3.45213373500047	3.25756654017996	3.30489102795021	2.477957298627	3.95423066310448	3.97687732593165	4.07429057923496	3.69278738429712	3.59225182699649	3.34177997662625	3.28781984624035	3.23369615489845	3.11015738590001	3.54575016582588	3.12231288608058	3.27814420505879	3.60864881570471	3.5178208392681	3.24672825963177	3.18452828252628	3.11408387404764	3.51706697515069	3.0848810790738	3.05511717972506	2.95190422884038	3.22135275918311	3.07168239920272	3.0670824111176	3.44826800669603	3.15640545925431	3.09207021547378	3.05834774682666	3.05506443518467	3.47212317563203	2.90764150180818	2.99425824174402
17	4	female	2	100	neg	1.94144655883085	3.50709558449517	2.88897913893672	3.48143830041575	2.5092472404522	2.34500022644639	2.31691072143156	2.28079512651315	3.03128364895047	2.38776798790881	2.15084300106257	2.33457198781437	2.18205520160341	2.53029249403924	2.69851449918552	2.49926372960403	3.04939189134585	2.29894564866814	3.09923780463731	2.48847057689206	2.47647336013671	3.45707914226281	2.22264908736357	2.87974585915868	2.35001248988138	2.64345831603638	2.51206962027949	2.62756369249951	2.38083796535149	2.80424046731388	2.23496788619602	2.62580081619514	2.25039679972	2.87752262350171	2.06561897090766	2.23430064716874	2.35913920945365	2.47382914443064	2.44212221307004	2.41067257444499	2.32647148904326	3.61202392739657	2.23650263771517	2.05550635837923
18	4	female	1	136	neg	1.2736980309445	3.09376384572902	2.53832114744424	2.60851043452683	2.13289407881647	1.57053300703245	4.39823499541542	1.85451520375746	2.34360651971828	1.77078813369531	1.71198678007912	2.29107574719065	1.45143711289919	1.96135857481943	2.80200511635749	1.69195827115443	2.16790052864439	1.73860613774179	2.69029285568181	1.76878124017012	1.74058469958711	2.83785593870661	1.91754070113015	2.39764342695133	1.68703724275132	1.87872325628382	1.85059557405145	1.96644939546933	1.63145365103342	2.74546593183009	2.00044378279282	4.10688525025189	1.7345727247895	2.66084259992429	1.60561742221539	1.82998378464021	1.65709125140345	1.85498353521455	1.68258994941272	1.61941517567888	1.67098201522005	2.55746940701086	1.76520682812596	1.73478390755221
19	3	female	5	96	neg	2.62743304190381	3.77744353852481	3.24143411042999	3.33775376602818	2.73568367536795	2.75600728325975	3.61892553850445	3.02167509900849	3.24026757533848	2.82624977828392	2.7659553432813	2.86518347487825	2.41875689362733	3.0580775482261	3.30509274765231	2.68945982445082	3.35949983665718	2.80452443067364	3.40080224462263	2.68354322667864	2.7821168416553	2.69722415304477	2.82106966090665	3.17987634950231	2.64045231272189	2.74074052660644	2.64436599040358	2.71612743575024	2.85331444932014	3.70241066731586	2.78644331779702	3.32743862742488	2.5867606250574	3.42392637312018	2.7615247732719	2.70306100932547	2.66106618378608	2.82811851601409	2.54530718448652	2.50974457124217	2.53041390817749	4.8015369086073	2.83957503144909	3.0183583845406
20	2	male	3	94	neg	2.15882173168484	3.47062907385503	5.83036499508889	3.29827698284718	2.54557662061134	2.23980488613885	4.66074848770702	2.61909452981501	3.18450035411502	2.54059163202259	2.20258254615789	2.25218273189191	2.19674212873953	2.00954327557632	4.3337755794436	2.97011598765734	5.87991458450831	2.84301685059588	2.86604781925121	2.24448962229292	2.47818947360082	2.37379266494099	2.44701892379475	3.88314751308153	2.53646630620018	3.446009638914	3.40994038420648	2.3182656422854	2.23544265297435	2.99458057900064	4.52583771610074	3.65688361182455	2.27831922643938	3.12389041129029	2.28981486527721	2.25481779205988	2.40569606212145	2.3790006225868	2.13689167667803	2.14836401565183	2.14266165628765	3.95687669672434	2.2460432848323	2.27260557524499
21	3	female	2	142	neg	1.7663337449147	3.01848666610253	2.20451587275573	2.60522207003514	1.68219561510968	1.59959789525599	2.91337695309781	2.0697893906822	2.17372441781005	1.67530050577128	1.55500627205357	1.68137502018096	1.3812257629961	1.30622273137863	3.12832630957929	1.89087920124101	3.23486471262395	1.88121559952756	2.84982370674029	1.85340449582235	1.78851748361133	3.99115161004852	2.21047439682997	2.51803826561637	1.57276390541626	2.46543091807639	1.6489241354412	1.49258562676468	1.61728925300486	2.20055242234839	2.92987333285688	3.30251985720876	1.64310810001347	2.26527838261261	1.60700811871546	2.51508562927442	1.49006984714765	1.55017311831762	1.38904844957495	1.37495513276458	1.42215383106818	2.3247904914179	1.5370912118426	1.59862271416497
22	3	female	2	144	neg	3.77334604913218	4.48571000515852	4.42292427405752	3.87175823401502	4.22601616174769	3.5523257167062	4.17237712872174	4.07159203225723	4.15637448260789	3.52160542582521	3.49951485799653	2.78138715734427	3.97495882172885	2.79677418522804	4.18811391934461	4.29523929845046	4.50470574783522	4.121728339801	3.69336662962559	3.11290193805461	3.47579959833532	3.63655363626344	3.68286691328421	4.10403623306132	3.75325010012707	3.6507368712634	3.52162458821809	3.46799216767423	3.508976266245	3.81411319214696	3.73447399703569	4.08375222938128	3.23338893579082	4.00850555885031	3.51377499918744	3.46276525763606	3.5523257167062	3.78786824118639	3.40800537721489	3.51089403980729	3.32814372379762	3.91121450348843	3.42463147390382	3.03668190663948
23	3	female	3	85	neg	2.68485004161347	4.54639137720417	3.63660713507599	3.09324510690239	4.43598836942045	2.92767778127032	3.79070658569138	3.40233703687462	3.21420439319852	2.7635118953338	2.95589239760713	3.11621582159528	2.61043576722352	2.45969474503281	3.72324755003995	4.52860136135039	2.93893651603437	2.80663150037571	3.25869713611825	2.78950710386674	2.88142689688566	2.75316104708056	2.77308610486808	3.86612047146898	2.84096135647108	3.11534626025337	3.98944169813569	2.82524406149254	2.99771257330175	3.22307322638753	3.77127622392775	2.86307709066665	2.70850005355777	3.52612179321056	2.79461521134636	2.72274197613355	2.77195793874857	2.90768458793831	2.69988692325306	2.72274197613355	2.6123687034241	3.39172893730863	2.76353638452591	2.7798998307348
24	3	male	3	98	neg	2.39696589828646	3.27547789328268	3.23085490186205	3.10289115551129	2.89271519682457	2.54754691666232	3.91835922501669	2.85603009172354	3.12549886502649	2.73310256981839	2.55539526089095	2.40978993864405	2.39340192651132	2.24897475136704	3.13560442499657	2.67608832192624	4.7201857864587	2.85380870310454	3.06725341964488	2.76953690137564	3.50725542568341	2.65420702464661	2.78535553349493	3.24837266312008	2.42097018652012	2.72328131041476	2.97427482646418	2.61692800522905	2.76726718490868	3.18106845715295	4.01064721612915	3.75794007591453	2.60762238421318	3.23175205380528	2.67935791855538	2.63183921161816	2.47291475151976	2.67087247831088	2.5556408051075	2.47895337062653	2.37578056839584	3.48178006613061	2.62993083408006	2.72987129457868
26	4	male	3	85	neg	0.625522403335563	1.43229342016939	2.37667682859902	1.18881950985606	0.986823962009212	0.957562665149214	3.62026889199276	1.0746305057081	2.18517860856344	1.06443457024548	0.668099092276906	1.32560787460007	0.513987122665219	0.456416745775999	1.429918849876	1.22706625769658	3.28095056738672	1.73989574768025	1.55016755403771	0.778321196320587	1.19649392179127	0.9270870336336	1.01353630340255	1.60257769789472	0.894033659467646	1.25464465155712	1.11787607180723	0.993554343511969	1.43649045941231	1.69248979197756	1.57056979705031	3.11806801426076	3.80437675406787	1.78080645971018	0.966649915771713	0.902421110956752	0.777057507560644	0.836099152663545	0.840318394250315	0.730993145485512	1.06170759195272	1.7211476769459	0.875983244775471	0.910123204877206
29	3	female	3	106	neg	2.71642961935393	3.02068191423607	3.33583490109993	2.88741123332654	2.79737903246406	2.53247465731408	4.05953954655201	2.442701120396	3.82964012815238	2.45695521710447	2.44522878075737	1.80752277267766	2.9083532141332	2.14805904632345	2.74982872055192	3.29951675567482	3.03258182890352	3.68823693585246	4.14398035784096	2.44580880747546	2.33129124940856	2.90291932808257	2.21511199554994	2.78906384164639	2.34117478715197	2.47711359881515	2.34902827329442	2.25272116894389	2.39807812897538	2.76758781835418	2.80244019953621	3.13725104022037	2.10848850524771	2.64889237902649	2.29956334156181	2.26773252714928	2.30663114549973	2.24495253930844	2.22189364109242	2.23185311386629	2.19112526785502	3.07811781097223	2.37225393979895	2.32513728133438
30	3	male	1	140	neg	1.50666928214483	2.89798129121896	2.24016929643903	2.08233471774577	2.2622543681002	1.81864771662459	2.29899591526159	1.94197198339367	2.6687553165328	2.04450247709008	1.36101732856768	2.09851566115839	1.43858294161604	1.31402420420243	2.17330033412214	2.3067553387197	2.81062611947159	1.92990103332874	2.28678938993474	2.07905343080898	2.14810647635152	3.82708766027876	1.69843067095247	4.88870502393709	1.63828517081039	2.00445418315871	1.6660050598128	1.68313940659465	1.92350394571017	2.13745652642293	2.51831909268612	2.69842447818472	1.85908409626076	2.55780375121403	1.85377594002819	1.89715728641357	1.46580441035106	1.62261488925372	1.56104675767815	1.61515192895816	1.65442205354315	3.16690514913138	1.79873649120668	1.83375460901479
39	2	female	0	242	neg	1.39532763328539	1.84914485393881	1.95194550831259	1.73989192461579	2.00584381383187	1.51839377381152	1.68160246179739	1.66179634752347	2.01960618624938	1.7304117141928	1.50347839918924	1.34563940287853	1.41408045898041	1.34024043119575	1.75384234797342	2.18168547404796	1.65636246147284	1.53971754262057	2.00349752516787	1.48814719437286	1.72495978784821	1.46009241198291	1.50582167027673	2.28144808495552	1.47117368353328	1.74744027516013	1.49589130165594	1.47244418795103	3.08221190220127	1.88511174265907	1.68927708394557	1.74616842008799	1.55094479804382	1.93975287856016	1.55192034159308	1.51202580875152	1.3245017837536	1.44660813822909	1.34611354470875	1.29054579016852	1.3184218108397	2.06151350780274	1.4087322304446	1.51034294048705
41	4	female	0	242	neg	0.442427028725418	1.56871831362697	1.50719581031813	3.67361060672637	1.24088443366445	1.15654786956129	3.63335846225803	1.21496455578661	1.58073875171651	0.458828507425886	0.767386451195417	1.35423934438874	-0.261239629887899	0.411821885015923	2.17955921965541	1.29281610299511	3.66630308412634	1.24546664418396	1.99227915980487	1.07297643084742	1.3229383271474	1.45168375862216	1.02278674749717	1.64316242035643	0.963275123546829	1.48598309796054	2.638321682551	1.09196990941171	2.17229393954059	1.84754507674051	3.05411313796976	3.22276947290772	0.897406612036078	1.69962785023679	1.03100172094402	0.992572134450165	0.741091955244454	0.922103448213309	0.825619924170766	0.77142180965268	0.79904505180897	1.71206207029569	0.900522663973012	1.00120094341078
42	3	female	1	136	neg	0.577403260193093	1.43480612123833	2.60421505575805	1.27566773655457	1.26094234603325	0.814829259117377	1.03961085993831	1.09439067385854	1.54759997811606	0.794706112804065	0.730184141849217	0.791744080398428	0.489957938202521	0.293885594495795	1.17262146610498	0.699845312109253	1.80894608198679	0.961819861574903	1.89241101905996	0.621496090091921	0.903473936544576	0.608155840483541	0.751958771425499	1.54431293545824	0.537021367042086	1.12577038928216	0.538254917758702	0.671765634050746	1.29487368348018	1.91685917288128	0.701688755092399	1.01818477682584	0.539889240457613	2.04210654137709	1.04124804980705	0.806927633436316	0.493108340245271	0.701309909664761	0.424848549733574	0.306515821123468	0.401667792249103	2.9838053955204	0.866431576647554	1.38890076371482
44	3	female	2	90	neg	0.245145404201056	1.40955330732208	2.30055874698562	1.44182030322902	2.7393209697864	0.468038908418821	3.86034869791493	0.6952250942925	2.00489841039281	0.707008195262091	0.437780088349053	0.665380800688263	0.118903883175869	1.79042420344973	1.22331536754137	1.77239621103454	3.1012971098281	0.527389797615936	1.21784542718441	1.08347117834996	1.04328897701045	0.601170941072997	0.613703640498566	2.26565161382881	0.385167724963472	1.23967741806649	1.14455497803875	0.489856000467313	0.91733631593195	1.49496831992356	2.63690805790911	2.12160630723673	0.497783335530613	1.36474408021038	0.643453187101063	0.562880917522744	0.144835343777073	0.329036387847106	0.116925028126916	0.139152357680807	0.21987436046602	1.88906904953122	0.374762836035373	0.498015195482422
45	4	female	4	82	neg	2.76413463889327	3.6204186544074	3.39605649578149	3.1466878872935	3.00429859301538	2.99938672159285	3.26204301314303	3.21497475948625	3.307505232799	3.05838715438817	3.09710804874463	2.20774989196824	3.08548073905271	2.33350174456537	3.07601399302541	3.11625276878805	2.83140865881317	3.07854846650067	2.99471055537161	2.93319427495806	2.85329918846988	2.99758653224004	2.8629250689503	2.97992786574353	2.88842544124417	3.24133532464326	2.73327615723081	2.75889746015189	2.56316380898956	2.95233086796531	3.27437592326918	2.99279224544071	2.74811757948596	3.11747143849994	2.69031633957857	2.91157077789203	2.74970074059875	2.78751478390935	2.70206393985813	2.5737993029731	2.68175699963135	3.11053407796309	2.78841601874593	2.5633116374643
46	4	female	2	97	neg	1.33867624835813	2.4496006637641	2.64583646192962	2.25567392385453	1.89646039040417	1.79523066491706	3.96811575619091	1.96703777813587	2.39972029347124	2.4307542805085	1.9541824408869	1.33959024268165	1.25361780146587	1.5069092275927	3.8659599304252	2.60976482791947	3.19533211480806	2.65755548182864	2.2986492992548	1.79872824758588	2.03266678008218	3.41593158757755	1.89875322537196	2.29489723962282	2.87819435999971	1.85171897054963	1.7705281709136	1.89374776103525	1.76697854795717	2.66982385434649	2.36368224568865	3.08259391472585	1.99369341013692	3.31001647148686	1.89437451191692	1.94039832120235	1.4084252213034	1.50577757007567	1.40734089578006	1.52329822991652	1.67830323514935	2.73473639102323	1.86603215365071	1.76121687243495
47	4	male	3	99	neg	1.45063988407183	1.95472255408435	1.72892802895899	5.63669858888764	1.50742526773915	1.3853212597934	3.26536063575249	1.53229949604219	1.94190020398088	1.57082278950385	1.442706577312	1.32446936890864	1.22698611500573	1.20214264210238	1.51536718494388	1.48380251817871	1.88388173722908	1.43882145374013	2.12966847880933	1.35847004014397	1.52482842656609	1.43525127463145	1.48961339911446	2.77608148308664	1.30345593813948	1.56256164473747	2.10415285141128	1.40404524433375	1.56113182799828	1.84620702800141	1.70969244182537	1.51441081215058	1.42569208895668	2.0878224502003	1.51279818653526	1.75815329254578	1.22096651639403	1.25230448292704	1.21561328189982	1.2016659604351	1.29769041007554	1.93441566750769	1.32615231987124	1.32961517747178
48	2	female	1	149	neg	2.18736452542884	2.16358834763237	2.16331629982157	3.5774559059203	3.2365597354762	1.65553610454842	1.17291295908966	1.08007634992158	1.25534198524727	0.994746496513865	1.10538198898085	0.853144645107995	2.12869326051174	2.01540503236779	1.99174740065837	3.19568388714641	2.28935398540172	1.94173716116777	1.96576973014072	1.39256763560769	1.59861878998368	1.42949653027449	1.12542986636333	2.86661578373575	2.09257890952202	2.15452320351266	1.83110026294565	1.76091398773497	2.03858981978859	2.01349269102561	3.07929285247976	1.70408772743322	1.19136586796679	1.69977299815016	1.56339088529298	1.61882327610388	1.7640554115715	1.70795646236682	1.49762606450912	1.55169160540168	1.5225694127442	2.14473987118604	1.57327662875077	1.49725700320323
49	2	male	1	131	neg	1.24737522702328	3.1967281303964	4.20054916655135	2.72937007187057	1.98897362362845	1.32859532694818	1.57680453919012	1.25101478934801	3.33553365462924	1.48958648914639	1.40974046078731	1.99090317889261	1.28335960697473	1.87880514345378	2.79942552455595	1.67496778197576	3.71925918763792	1.90130155519078	2.56786732796081	1.38970127824615	2.13706092526344	1.58003389592949	2.06475575366369	3.99414643074394	1.59392941902085	2.51898793902753	1.63852752837513	1.56877496878401	1.83269532433112	3.29919239379422	1.91344955050854	2.93555111714369	1.41762755575932	2.99237517695305	1.76128376664215	1.62900718159251	1.32567116466878	1.61880598482325	1.0242339259374	1.0910344142734	1.17660539840587	2.90639571682281	1.32770924863737	1.71121923380421
50	3	male	2	76	neg	0.303606402621906	1.27058379572537	0.965591762628535	0.706152957717553	0.551944061431266	0.435851617712778	0.760515246167243	0.511413062776823	1.29070362126093	0.638804158225538	0.47664684402246	0.352077427315651	0.362296363018034	0.579084501530096	1.20028877970059	0.873597075433486	1.31811219081673	1.18114083646116	1.52610745995147	0.741776867448273	0.895266623555383	1.63355782698492	0.907021666368133	1.50276838329791	0.451807390145815	0.848237429938916	0.676024852890589	0.570766985321226	0.829529190010011	1.70374646001046	1.1340705072646	0.928545379054001	0.6572759785759	1.96073533542908	1.03435949912322	0.903912549044614	0.299298662686736	0.397775859274218	0.233020382768882	0.306521580130165	0.350798225463962	3.41999538046113	0.579369221729534	0.618469041418475
51	4	female	0	242	neg	1.80167535159064	1.9084451658644	1.99801036235967	1.88446162409453	2.20912889842081	1.54971105634126	2.72923504790983	1.61804325648826	1.91502666552947	1.69275512860726	1.03295280029975	1.30512264641573	1.95471276942361	1.63946996814546	1.82772179393399	2.03088573476667	2.00208848957893	1.7220347388824	1.7091750114393	1.40549862110816	1.46432062167052	1.5546252358839	0.693441823226927	1.25407364630073	1.72331805720602	2.09444602171992	2.0116827073042	1.92461247423219	1.89896403779659	2.06883485554473	1.6422977778754	3.54363352033873	0.640724368017944	0.979707723408551	0.760911545740571	0.642066260154717	1.85154745592229	1.920540125395	1.72945950996726	1.72326920677003	1.63178480445097	2.26453827211929	1.80073733076734	1.6056944828071
53	3	male	3	126	neg	0.961891569941579	2.04602930292994	2.16918588212516	2.48605079160053	1.19587196555324	1.06402435497853	1.33361003154047	1.07160294167019	1.73949914860513	1.06289488862506	0.863887419932464	0.494498665601598	0.996107285279492	0.723579593519016	1.8064370513076	1.69767414227775	1.96860848615616	1.48902661882037	1.8932255490927	1.21343033693754	1.5129357624288	1.20682655992912	1.99074643261376	1.7905733331994	1.43025857162655	1.6929078977766	1.53907672007102	1.33394884265388	1.40607541487994	2.72260815090724	1.22523660017982	1.39057813073227	1.22988795845145	1.94037934903366	1.25715171436686	1.2004036566413	1.23107820275697	1.32822587764474	1.06417262023131	1.04206191862556	0.88516577929875	2.42491901215526	0.96747260220488	0.939436719113883
54	2	male	4	83	neg	0.256180803946782	1.26676254656798	3.03840789506414	1.32767275806009	1.43214729512231	0.445327355313252	1.43075866454487	0.582033447555263	1.2406383963923	0.481085307136505	0.283175209254832	-0.0558842090436272	0.378328273385282	0.166119063252681	1.76879032865203	1.37335413861375	1.3833447498024	0.979219609996163	1.18683688546929	0.625556061236604	1.05105599684489	0.922941411463182	0.955996683190574	2.7553979224651	0.570273796041914	1.77030249968292	1.1339346533152	0.710440883695434	0.527247243774474	1.64507821202909	2.26677741098648	2.87683134676659	1.06109074984978	1.68697837328463	0.687777428990954	0.787593319118623	0.273787156916423	0.500318797763892	0.170899684029819	0.238667808514287	0.292867110696285	2.44915495830536	0.463944904679178	0.59974996227489
55	3	female	3	108	neg	2.60484427619852	2.72063032827386	2.82682232183224	2.92050570221684	3.23944461719974	2.4106439361874	2.51099240127867	2.40741810012433	2.79965047196629	2.38767277243651	2.35188395406518	2.06240639212392	2.74025581673409	2.43038185453072	2.90679714715824	2.60317311908477	2.82121137787138	2.56302421063703	2.70786934698972	2.44743132233633	2.57567419201207	2.54045368892857	2.53962229980867	2.92937917961284	2.44333716095818	2.44639007231964	3.52537836846647	2.47138205750103	2.68526550060361	2.5340316802259	3.17532243784901	2.3855954338517	2.20640762693628	2.49526658031943	2.34592405782122	2.66629363287399	2.45860223823125	2.46166988051555	2.25185059769745	2.11827505072984	2.21552310587968	3.46069583346852	2.29106212278671	2.0520243735968
56	3	female	2	104	neg	1.16642463587967	2.64060540384092	4.13076032753671	2.21787351277207	3.4699111712671	1.52341387405755	4.05707459048098	1.8207679394313	4.14285616474126	2.01091869435032	1.47833397494204	1.54473520066455	1.21937722508545	1.66862507098403	3.35562395395409	3.51318458374696	3.88205736042275	3.47807485364778	2.8357034225343	2.29142329022184	2.57121810366171	2.34087744153522	2.38987178740143	4.69941438327793	1.51170321804441	2.78796706943097	3.52393429609303	2.15835735461155	2.72893228577313	3.12241841734895	3.51778345064595	4.83079383147301	2.03772111688641	3.35952748571647	2.74457392421733	2.33864600874337	1.5221806590039	1.93365766971467	1.4504561230085	1.58620005416518	1.87699449540239	3.02842377398948	1.82138921578747	2.25218493078592
59	4	female	1	91	neg	1.59026541543016	1.55149766963862	1.7265445604089	2.37912530221745	1.49210553195477	1.37428161577386	1.32067390777931	1.05987538323994	1.66914760345449	0.960063875372122	0.803231876947778	0.490971353893628	1.56322243011014	1.87682700439076	1.57891085941461	1.97039661367275	1.56557522285313	0.939215696381813	1.16412014888628	0.841989885832676	1.20224563039961	0.98739281487429	0.843650744602008	1.65461699999449	1.52942737767781	1.55574443679525	1.54703453078424	1.38853655021738	1.20201335700302	1.03106812265461	0.868352807501846	2.61565778578721	1.33451945589689	1.29736580751125	1.30502969635363	1.36361489033029	1.18054271408767	1.20135487786228	1.01603023772201	1.03842140313334	0.888560624523534	1.38807797120668	0.930107443828876	0.90321973949922
60	3	female	2	82	neg	1.0759665544471	1.89986441402676	2.21335931217316	2.36735709198027	2.8851392924629	1.10944935439087	3.48742003468283	1.16991399565476	2.21832556506651	1.26632214237034	1.01238664713578	0.621079774644754	1.0983292384494	0.793302417714171	1.79603221046974	1.66563156731574	2.23439986789572	1.3866383853336	1.87946577325611	1.21755770380476	1.35429715704059	1.48662769027493	1.3671745219734	3.35482620522998	1.29448430029574	1.57453873407752	2.4722684568593	1.30349715003335	1.19251610488877	1.78090650959971	2.06488621813878	1.83381851485342	1.11580128806269	1.81385009862082	1.26903928373828	1.23373823291925	1.10486577702523	1.17097306452853	0.789284245663676	0.883406423028227	0.861397754527214	2.03320608920083	0.983797647729995	1.03530103908378
61	4	female	5	86	neg	0.399287803000951	1.17735363929184	2.43776609158202	1.31154442900094	1.25590075768451	0.514317464952467	4.920572558205	1.04495919303064	1.6966907059645	1.37559582407546	0.588826948152179	0.722314901395097	0.451140183277969	0.354613150892829	2.42427247575126	1.54487860061932	3.2168392316701	0.787673055890467	1.23790084719792	2.00458276999151	1.30353938849131	0.893768872586175	0.95603592234041	4.39740268850986	0.609811973281516	1.26404326200016	2.21812502437947	0.772381898681711	0.877191109838745	1.3788217315056	3.35799861544829	2.43012920213312	0.75754338970608	1.39155179352446	0.825180711831624	0.796117094380052	0.414495237092488	0.659518494900481	0.482584226934658	0.441445532141171	0.388412562634328	1.91701403351123	0.641523367590083	0.684323124714811
74	3	male	1	136	neg	1.70985164919238	2.28440390150313	1.9281669754625	1.61983433149321	1.99183269211051	1.08051804889939	2.96422620548771	1.2629002714015	1.94070285985001	1.44937771695212	1.21814441121149	1.72967479987792	1.94904845243561	1.57333620414065	2.3649467822222	2.20858123791511	2.54914266915341	2.2085757810674	2.17418329066014	1.67103196341273	1.60939682748744	2.56276875353321	1.94264849151961	2.74631189479681	1.35784371808953	2.12386939970255	1.56314842987572	1.17194481846414	1.70154613785768	2.26772977382683	2.3820491055413	1.54471876984821	1.10390725897765	2.21017950879057	1.83781040953818	1.48879745065377	1.38141442380088	1.54421468352551	1.25626567290259	1.21556721142526	1.24149129728504	3.09506592223087	1.21784145898911	1.87687200048485
75	5	male	2	143	pos	-0.145183581318037	1.75104484002634	3.46987973457179	3.19563033405389	2.17058754595627	0.0273255565441605	4.02234965998498	0.284013189260456	2.4955559949886	0.779888519857395	-0.0224216821595319	1.79449138848607	-0.0521515104229103	1.26830645986877	2.23030034923813	2.2147873498668	3.28308631993165	1.99056266085326	2.18325177643369	2.43948831145285	2.19556064004413	2.95830507583271	0.985125126893817	3.06374079220411	0.316720522998781	1.58259679443212	1.30840829573991	1.81517517744606	1.26836839007164	1.93461719188886	2.95353805378608	1.38136632342912	2.58612080898781	2.25287740087262	1.22954285502408	1.37084134670211	0.323357624669297	2.42193434075709	-0.0313477661368172	0.0127842887230571	-0.0436828359704603	1.91672597208131	0.140591853791342	0.700278945945037
76	5	male	4	107	pos	-0.460033921367904	1.73518396026881	2.49427278676464	1.49666539212445	2.08779749871144	-0.475309846822674	1.44555090276837	0.122818247501432	2.095740054099	0.542598504804578	-0.17870667459398	0.716731334700536	-0.362250190636812	1.89561265913772	3.12421967432381	2.07612544841155	3.28133520202052	0.953775059076352	2.17898214379943	1.33122797800691	1.08622175901132	1.35840677093356	1.23988402385905	3.01969986310381	0.131157548414161	1.50942786089062	1.73935848603968	0.256365114562535	1.59312019468393	2.18724892398842	3.11752791646059	2.69357563613455	0.912291877876014	2.30646939436977	1.39427772789246	0.653469471833317	-0.0591958050453154	0.295303967610976	-0.754513269911576	-0.324022872911786	-0.166938046506514	2.30764713070379	0.158765339193217	1.0024437994421
77	6	female	2	133	neg	1.5940909545946	2.15210639537539	5.00953182113274	3.72153658905447	2.35389410134993	1.29258480470398	4.28734252296319	1.43628630081929	4.34312255910964	1.48873596894568	1.32987582529121	1.92637155408809	1.52981095225012	2.4905041784366	2.92783891439477	2.96058782090863	5.15105851698246	2.18965854195229	3.30037005048861	2.27833570652226	1.80542020221094	4.8239037210129	1.76121964745381	4.05252451366882	1.51305832302082	1.61435521938562	1.23492272367556	0.861385154576408	2.46380987808655	1.84215149049375	3.22430876488797	1.86427345025103	1.37555155023214	2.19307929759581	1.6281713089735	1.43586646522387	1.10100468218079	1.52371469315765	0.731979810130073	0.528429025509039	0.575372650723322	2.52523313657163	1.03274847993005	1.39388864643363
78	5	female	2	125	neg	0.660047376188578	2.22981876987908	2.1178586594526	1.57371246858324	1.92109747303798	0.988680000353602	2.50616437691733	1.18280501862843	2.06002874220449	0.716641334970099	0.853902698147751	2.44515169887862	0.71609091559196	0.938690470903841	2.92876854904573	2.07204500651034	2.67539004940296	1.90006888116053	2.34407338734895	1.24312537042553	1.44800564626402	1.59916937815061	1.42629255838351	2.35781790755368	1.20924020125508	1.85017394748422	2.24986210248053	1.40404356925546	1.29114751754351	2.64270180117711	2.50314699507543	2.17487628186873	1.12547184356248	2.42861167878329	1.33508306192323	1.30166178106895	0.852393427364048	1.31796216187722	0.842291575051971	0.83013737476734	0.989652203255728	2.12881787144247	1.0730470332063	1.23783289870502
80	5	male	4	81	neg	0.982598208552515	1.91499592866083	0.648787275031892	0.978755355029182	1.40159906750233	1.17334835229837	1.41540475156007	0.823093580012342	1.86256915631437	0.846177912434202	0.621373202993611	0.747256567773441	1.12631812830321	0.746303473248964	0.622572744082727	0.547002177321099	1.23962251463221	1.0814679772578	1.11803377550602	1.07016630118456	0.557538772669774	1.42715812866337	0.537877540706965	1.15423441722159	1.26671159514914	1.62965241201578	1.07505280356609	0.731490838948469	0.610886695805121	1.36760942778227	1.65288603105533	1.03649313963375	0.839749458616131	1.0585225751658	0.844236631530092	-0.227702757494132	0.925025037440376	0.89022493542272	0.353862333631164	0.434536097780794	0.599786638210004	1.42056749027273	1.17347431291001	1.12917209923748
81	5	male	2	133	neg	0.926020106911148	4.37984921358141	3.10091499639651	2.24296134912875	2.67171250549794	1.08192008717259	2.82732967025637	1.21529676498676	4.27177044423964	1.25835158402648	0.732222102662677	2.20909935558721	1.07428002497045	2.28155331009141	4.1112869617424	3.10060134319927	3.82533748281487	2.22402581247528	2.67182810143093	3.06582321009975	2.12816026569641	2.2624806279003	2.39578903252375	5.28293063956911	1.44753185412244	2.33328895465112	3.14471777384226	2.01698135547227	3.48280014643187	2.95307184728011	3.92040525263097	2.90702568525864	2.7368958281778	4.59938559959856	3.14927721489521	2.42127050385075	1.51337354959286	1.98966599333877	0.793176017983603	0.972606900513104	1.14122443407321	3.52182411418269	1.71962797159091	2.83374410478262
82	5	female	3	75	neg	0.753526949983703	1.92151271960304	3.85367221174025	1.41238654874608	1.95730235360123	0.49059674371233	0.543440949738634	0.229571883731608	1.92068985059976	0.473800424814407	0.103250978302535	1.09549292049669	0.162695185566321	0.688468339838127	2.00726533454428	1.60294955267583	2.03387211368447	1.73996831615075	1.19343097699381	0.428329811368598	0.814311167952639	0.821291891352202	0.723920469619905	2.27647474597579	0.524820914430572	1.1852968320686	1.63454912974274	0.700830886321817	1.26777411660532	2.15830813721925	2.0775729163926	1.27493622691088	0.533580759640001	1.64287940213081	0.86910836696606	0.455268622044838	0.282902699394273	0.579556834684418	0.190632175724705	0.219455010890458	0.294295221447054	2.18139024224965	0.286606229307017	0.850842657274993
83	7	female	1	79	neg	1.61959790696223	2.78800651608366	2.07363314433243	1.57761106969832	3.3298606040256	1.01580642240555	3.39765364678755	1.27407833672111	2.41452315034929	1.28699627101785	1.05627567854337	1.76920248483583	1.86567802551674	1.76906493611497	2.49111212039125	2.27208832496685	2.13646385599595	0.806401610809755	1.97729813480631	2.40617511554938	1.26798086144906	2.31054426278165	1.74349799731395	2.12711305115942	1.73602467435096	1.98464891971333	1.88050979851199	1.32576701503082	2.79306603232913	1.85024918555933	3.16515523544269	1.75396562247869	2.02510274704825	2.59272951279126	2.60813985212319	2.0521662815657	1.7318497959772	1.86110245605275	1.03987604694832	0.971437869656044	0.674025055361278	1.96695769988189	1.09196617146504	1.6850069947623
84	5	female	1	207	neg	0.767211580948433	3.06781251646275	4.2732583115566	2.78016441262105	2.92951180471864	0.835206483006249	2.32553895516612	0.727458487291474	2.01954861680606	0.858808221705786	0.37872098576544	2.86338033917109	0.974353479545518	1.91193515249232	2.58993326606512	2.59304683757922	3.39450115819714	1.60128720951292	2.47336407334951	1.267407774111	1.29748526597998	2.00914035377058	1.15218556284243	2.04195575943721	1.45126707493446	2.36155065677473	2.10464747714713	2.51173622331048	1.55513982080312	2.59831128045833	3.6804535875778	4.00068076197586	1.81919682300425	2.1017089692877	1.16819414616897	1.46751595549537	1.23797686070527	1.3021141444949	0.936741160971006	1.01037614836606	0.868082639252937	2.76439670617323	1.08825468554205	1.75550084630086
86	5	male	3	74	neg	-0.616074936377769	0.82814578282807	3.27404361954885	1.89972909996909	2.36510510385234	0.239740174780647	3.41208146229711	0.617858816490308	4.99218481284572	1.55543631595649	0.272417535668545	1.60320776451194	-0.845177248377358	0.31111801605389	2.35777098052242	2.98356661398433	3.56899391764624	0.840527642663484	2.18187545265381	1.71201213919137	3.14674592344353	1.47921065350476	1.40200126701831	4.62326312978007	-0.0499757835766252	2.8466784239288	2.30660899642833	1.39849695610866	1.82536739481472	2.12624832833462	3.187619293499	3.311830244862	2.10103638440688	2.75029242121424	1.76066145414807	1.5102070619635	-0.263600411148745	0.317447039569027	-0.111160269823682	0.191688045374505	0.198971276270384	2.13195288105463	0.740897835284998	1.46654151921302
87	5	male	2	103	neg	1.01766833130708	2.07418698835004	2.17838716484063	1.68760948121127	1.81084204141542	1.13083564913158	3.1898633229484	1.39078721817317	2.14412274450629	1.27159284031707	1.2843380530132	1.32487261820065	0.792112311701243	0.756645807604534	2.2227999682583	1.21804445208338	3.68997284860057	1.52153982887376	1.2984178685474	1.05893748891766	1.16580732910743	1.92164272554999	1.70768700507016	3.31457732810034	1.05898197466536	1.40963023638029	1.48993186447115	1.26725558773961	3.25967518584472	1.7317442507113	3.05763482965002	2.39181209907041	2.613760451324	2.01220544783113	1.59886623602431	1.48522958237631	0.659194108669738	0.91065995377796	0.960174390954287	1.15673507586319	1.04339503201255	-0.232221535506446	0.609713618261302	0.759619591568373
88	7	male	0	242	neg	0.953444384081217	2.24681047674307	3.9462893466994	3.93612565630057	2.21112343893204	1.20721449337993	2.3478799294377	1.16804249150038	3.5044188855159	1.53613694255576	1.11335338191989	0.969236054179014	0.476549611625132	1.10248389340259	1.92634395998579	2.23735751959093	4.19348093526575	2.87891632216491	1.54107375980117	0.833263054118532	2.95996428359648	0.931779172903281	1.10235152998758	2.46757427551484	1.47145666392775	1.58392679528957	2.2706160443499	1.1414067539194	1.5488896435151	1.82822062175177	3.3358127547065	2.19596113905443	1.41593502192235	1.17963763258103	0.722297367176931	1.31050565877427	0.427312393204301	1.62325285949138	0.622367029407745	0.639016034381303	0.908319160623093	-1.05714727256922	0.139081368524678	0.344881467276411
89	7	female	2	114	neg	0.98262655394937	1.58268873191832	3.50079299469829	1.80925419162651	1.11837489190127	1.18587563610183	1.83300348477945	1.35450275603164	2.04630347728058	1.49265074486036	1.23028975747118	1.55893349439888	0.363428608592447	0.0986790905603519	1.62288756020241	1.87390332735909	3.86173118757638	1.52812932880982	0.714845827038427	0.671066615584709	0.546472256794336	2.64545647654193	0.760321725281106	1.37923849567721	1.40664195500731	1.22631880926086	1.75219440621311	1.03501346406135	1.44518520816838	2.45397533173317	1.7040202605487	1.52903925948702	2.05374524609576	1.64766646733061	1.02551413514909	1.01987314967801	0.381134524847675	0.463604193191022	0.462317011570466	0.391794190599997	0.856318252991309	-1.12135830753013	-0.0937728425874722	0.145151264458689
90	7	female	0	242	neg	0.338486260387785	1.9089638210009	2.16427533490105	2.37432405873874	1.81405933226342	0.609120021942846	4.0054548052551	1.06205231925521	2.77248552468127	1.58725310634337	0.818766848809894	2.78643598334676	0.176406052965526	0.728333679415006	1.39956258367924	0.940942246336029	5.57361660717454	3.95048670455634	3.31961187863379	2.0220193375362	1.38640883637238	1.65873802883352	0.934306180497793	2.81186706502104	0.88273622958381	2.59045843710884	1.20813721290662	1.46090195228212	1.0454680274671	1.74961533170258	2.54721175273022	1.22917847581046	1.2687241203202	1.63871928417583	0.745424338730081	1.15862569528702	0.349470711126625	1.02887434688497	0.30513117211589	0.200319641029789	0.436356848145251	-0.733939264563646	0.267246182446633	0.190265278325394
91	7	female	1	131	neg	0.269976567287385	2.53793661588825	2.94162156407816	2.24210737158309	3.04012368863443	0.274919735397977	3.85743125000128	0.975744567403905	2.08657194852562	0.79865367789742	0.51124035044996	1.37975100066315	0.112190502525641	0.232234647427941	1.93961172599386	0.967061490178042	3.73508766477236	1.88659197968687	0.77955641110161	0.939461265020589	1.03995120204978	2.06618472561509	0.803162103569167	3.04167351691218	0.302910703543545	0.776193686099535	1.36082266352292	0.948297764519566	0.841692517643863	1.86090062624726	3.63565878490708	3.81777657255521	1.95504176656346	1.3723576938894	0.566388565268972	0.463903868617684	0.116157681489334	0.294633139580118	0.104369274827089	0.0851307858687096	0.173433205251919	-0.495733146638826	-0.269102535591157	0.0975314220734505
92	7	male	0	242	neg	0.125926609387008	0.773289134611389	0.937990613975926	1.2689323266529	0.133089411213135	0.30906481496618	1.53798214790447	0.733748429360948	1.44422147203413	0.809487532056623	0.732008311341581	1.69474419624948	-0.423322562052085	-0.608798971683816	0.503022609866847	1.6127162296506	2.03527879674512	2.04496491164453	0.315290085870981	0.329816392876231	0.373549330097934	0.441824580450289	0.605054594282714	3.11029905399254	-0.154070124961285	0.124572421607616	2.54928802767745	0.17049812018871	0.249848088172816	1.25080810201938	2.17717008618214	2.17540043496125	0.670145033318035	0.784582095652619	0.552071299367741	1.76106992388388	-0.40472858599861	-0.138816978086454	-0.229244059214398	-0.335590264882205	0.0214066221635635	-1.34170308507142	-0.420750003463479	-0.132888282789477
93	6	male	4	85	neg	1.20178619730605	2.31831317702817	5.01321857436341	6.10794085533216	4.04767025175096	1.23818667561351	2.30546885521787	1.50479655905152	3.37718419529549	2.81825626838022	1.37532546796449	3.23046608865024	0.939480669644805	1.39265888801577	2.86158272944936	1.94969980755093	4.20768214775344	1.81923220017525	2.07710062062131	1.78570608136815	2.21645375165293	3.96042674941211	1.68074659226832	5.30970929322969	1.31308186771563	2.02466810180175	2.43443089140138	1.52531547069629	3.15363800390612	2.84574726219823	3.26197580592333	5.0328843989252	1.77042903987457	2.86633491730756	1.70269285115665	1.62998083145223	0.948156633054762	1.2273879137753	1.15347670079315	1.12099861723838	1.43807563208379	0.367960540266633	0.94238064139231	1.09796264168312
94	5	male	3	107	neg	1.28506282547818	2.83028593551395	2.13109498862131	2.03153492405469	1.96574425936348	1.34579776688212	1.88414353951546	1.60969761667762	2.066111043752	1.72758576181097	1.46489456351977	2.12695485141471	0.968478974192199	1.75019783517871	1.97431424357975	1.6262460112286	3.04385208141559	2.29544742974179	1.55977631304321	1.53874641032609	1.7543110500169	1.91286358132682	1.82675888540373	2.63831096348067	1.38505343566281	1.68619281998815	1.89159033546815	1.77666255977922	3.09458265980444	2.348833507055	2.29031665398627	2.43459015853611	1.86599287184074	2.06636999344293	1.52000802758205	1.49914942268438	1.02082739420662	1.17133455773134	1.04942788903243	1.02790566225096	1.07251902262547	0.0643487413498307	0.784938709709107	0.96698460845311
95	7	male	1	136	neg	0.989627714573157	2.09760008898069	3.32429061639789	2.61040995912029	4.32924203952321	1.15693562843232	3.85245099727382	1.36272608243164	3.51362177235071	3.29893632495728	1.26523571300733	1.30705588870196	0.728409733330448	1.09376905381842	1.524504983858	4.52890775915378	4.86466771493631	3.45323228737166	2.21441375396344	2.58106311122228	1.81417325661267	2.13364788443236	1.88927189692747	3.93234551408183	0.912834304467877	2.3385136685996	4.06207666467458	1.89098206848569	2.88076058983392	1.91040756707334	3.85581141106123	1.90783362340951	1.63116587128752	1.65915451055279	1.18416485185676	1.15552006490987	0.761866436090449	1.08598552928984	0.82655351575469	0.852940959934632	0.897657327520992	0.25598024668908	0.645684811086772	0.829351314130082
96	5	female	3	141	neg	1.06805215549989	2.5396502013283	3.99121263835474	2.4524218713225	2.7566828841799	1.12925105498235	3.58118370690749	1.29672126499223	1.6464488006805	1.56623400941624	1.18044073319736	3.61367376458888	0.636632614866986	0.760481526406541	1.86754222401116	2.61062431293378	2.73643365795252	1.87274349027429	1.17162883040686	1.03470552372886	1.60723646695774	1.91433586847559	1.32674109105772	3.83638107062658	1.23595377159579	3.63886367305018	2.39551469727774	1.58330011554536	2.03770681508421	2.93702486965989	2.41220674624739	3.53581213389634	1.24369598792869	1.61335845586926	1.43941159322281	1.3109445667075	0.908594424573063	0.999576347804215	0.971770367394283	0.982242584595033	1.03823873112276	-0.0433009866963361	0.864838613991372	0.894212571532092
97	6	female	2	128	neg	1.48093457140213	1.55339220588149	1.92778080891165	1.57320080925494	1.37726510550545	1.63012982823819	2.08720340910737	1.38116129753187	1.13800082466023	1.31119654616489	1.31066919127689	1.25150177915531	0.961600220309756	0.687390429424857	2.04287274256888	1.4494233667543	3.34618515928889	1.48837212837756	0.917218821378648	1.38360731803964	0.900783100555656	0.92691066712358	0.988291567113658	0.990815165665978	1.0999485889988	1.19046267151176	1.70388948350179	1.36830571629123	1.39920354158839	1.62050307401699	3.63551494001822	1.81407866115352	1.65261846095832	1.46130625829482	0.889706858040943	1.1108138177124	0.610332970573196	0.956359008137463	1.05025227293448	1.07921607983992	1.15719313639515	-0.832813425778881	0.50483811154746	0.646014174508156
98	6	female	2	91	neg	1.22603761714491	2.06191816379169	2.69563943205427	3.90304107898865	1.74987922496217	1.03601104342552	3.33067094907421	1.05366190318564	2.18341616102668	1.18589241135874	0.93283884565679	1.78361121977546	0.616862600656451	0.583673478181184	2.06150708100193	2.78306522992823	4.50052173105466	3.01078253381562	1.46901823513201	1.60264274729911	0.608263618484893	1.57330149557504	1.22145860196239	2.66838461092246	1.32349388107028	1.87447136535355	3.12567478825441	1.06205365992148	1.75587122870157	1.89980390950913	3.08148199365305	1.4971043331243	2.14458064187322	1.73293298491381	1.28471128255295	1.31267976198687	0.562164532848833	0.745956757573641	0.624492382789229	0.435655585771967	0.209400408955176	-0.790568482053203	-0.086128303013973	-0.110349039864969
99	5	female	3	105	neg	0.754044390107845	1.0050198273335	2.21525069753518	0.983572054537489	1.38055951684849	0.424424742936979	1.29592367724467	0.872408764815739	1.84507523261887	0.658435655039813	0.526035417056338	1.18639660848264	0.891629156442437	1.24961139879688	0.942853141746306	1.65472015605799	1.3484107660254	0.865231221325244	0.917464754217096	0.991048635109665	0.803975117052532	0.981910134244072	0.804676878135165	1.71776526028589	0.974087890403501	0.578148484507137	0.737070513055693	0.813620600410368	1.10428345265509	1.12134689206359	3.35780186583706	1.82650570011589	0.967256167715275	1.83115263926287	1.36529218861361	1.3683248909166	0.560799504316918	1.38806035386101	0.777496106678567	0.767626085174729	0.480863647470748	-0.534098621086862	0.52871855275718	0.20981973372111
100	5	female	1	175	pos	0.475293310509793	1.35879139422706	2.41998292751632	2.82568484319002	1.35482421526337	0.510110169745925	3.2651744745511	0.902387468287332	1.78390961927259	1.20807793713871	0.808205029230624	2.15652882771695	0.0444529240521397	0.694199142629245	1.99857395720823	1.94445508331725	5.14209888312345	3.92858363954498	1.4206450483416	1.58930323012286	1.37042776649305	1.54432163954712	1.05241095846768	2.34887550140551	0.716039300620956	1.21999523819632	2.95741941589461	0.94033322362467	1.60189456594297	1.47077950672221	3.15903626024765	2.53285217023858	1.50355131611963	1.98337572703682	1.50613043521421	1.31514094045597	0.0659107677447451	0.583492895446707	0.176199980948589	0.295207029890168	0.394448340960837	-0.875119668628633	0.121373288180531	0.286289060602878
101	6	male	4	126	neg	0.55410938421208	1.51906082644946	0.997366777270756	0.829753073603894	0.898702772139007	0.53318845532883	0.890969714878941	0.606472466541369	0.815468847597646	0.519629344219993	0.474272419005504	0.682343803451898	-0.241133821128404	-0.185658842302299	0.276315591068126	0.591251338116485	1.13860778678203	1.12371046347887	0.371782367350506	0.110022067792058	0.142282061493965	0.710387700142285	0.36115324925458	1.62648162574667	0.159471703364308	0.353454552423162	1.03060851659074	0.405416477815584	0.346407223694529	0.785196287790822	0.664147521618457	0.463386388094	0.658411152069313	0.476952179194079	0.378602648856274	0.532887954174894	-0.415148776547596	0.0892196142761076	-0.0797337787765665	-0.0210725121423231	-0.0255950708330182	-1.11874720844945	-0.255489114105474	-0.436862787353138
102	5	male	2	122	neg	1.74840133316179	2.12639833996475	2.16469714185395	2.06217523237873	1.99819123248609	1.79251718170428	3.41980584498746	1.81281703793631	2.12093798894257	2.01746156663187	1.71779182799654	2.17907763339251	1.48724032736708	2.11139679148295	2.25907167283793	2.76852091229634	3.22927053173244	2.22325518423585	3.58856669788139	2.08169072835851	2.30940393493876	2.44762007665374	1.91760390342181	2.52253300186712	1.80560983972837	1.93838785961082	2.78612669322815	1.98417753195116	1.99497874735102	2.39944272647431	2.78257561020236	4.50765473810243	2.48114566888555	2.32717863666674	2.13325962230662	1.9136012136728	1.53269322513055	1.86464393868736	1.68628685557935	1.45042961024056	1.55332951782485	1.50100848269477	1.62044371368339	1.62417546703384
103	6	female	0	242	neg	1.61748140493966	2.04706467353237	1.67338230846046	1.79771817911365	2.05016292728878	1.33859089441713	1.18446073142448	1.05868716578166	1.28494387813901	1.38336264394152	1.07803057637928	1.06940260254038	1.0049751279822	1.52424527605067	1.85474912415003	1.42041719915208	1.87095399600651	1.34301009112937	0.823047784386398	0.58682139661503	0.947294535164161	2.96800498495683	1.12399501893926	2.60889256372512	1.68991488957913	1.95697991851006	1.77015229193707	1.34159248199079	1.12069512540373	1.57268478468932	1.07834198169795	1.38583338748739	1.4142677366121	1.55883533662206	1.36130028950794	1.54023879195313	0.933239161613178	1.42316315357508	1.19901906457859	1.05669722025076	0.799347422698309	-0.0906536135611276	0.785517725508123	0.35025920214243
104	7	male	3	78	neg	1.24521321183344	1.80391740808695	2.19433317933242	1.73224340636735	1.09328192283997	1.3394016532027	1.4890817475244	1.34021290480349	1.47507903576345	1.31799912591902	1.46661053070488	1.32139932463878	0.668764769302772	0.78813779330496	1.27226488573273	1.60110438903096	1.81987070416286	1.62232235380389	1.1434152984248	0.882810306090011	1.06467231941461	1.22848111632384	1.38436367507797	1.51619211602368	1.03751405381503	1.34476825939031	0.988635916247706	1.50827552036508	1.16853822703642	2.05815551978447	1.18995024351977	2.37994014144403	1.40593212206871	1.71934005041762	1.35213134954471	1.45783239590134	0.596219935567488	1.04111640018586	0.988707678650753	0.955021879371262	1.1797219655291	-0.318629191572379	0.705751637034693	0.626121421281349
105	7	female	3	106	neg	1.74840133316266	2.12639833996562	2.16469714185482	2.0621752323796	1.99819123248696	1.79251718170515	3.41980584498833	1.81281703793718	2.12093798894344	2.01746156663274	1.71779182799741	2.17907763339338	1.48724032736795	2.11139679148382	2.25907167283879	2.76852091229721	3.22927053173331	2.22325518423672	3.58856669788226	2.08169072835937	2.30940393493963	2.44762007665461	1.91760390342268	2.52253300186799	1.80560983972924	1.93838785961169	2.78612669322901	1.98417753195203	1.99497874735189	2.39944272647518	2.78257561020323	4.50765473810331	2.48114566888642	2.32717863666761	2.13325962230749	1.91360121367367	1.53269322513142	1.86464393868823	1.68628685558022	1.45042961024143	1.55332951782572	1.50100848269564	1.62044371368426	1.62417546703471
106	5	male	3	111	neg	1.61748140494053	2.04706467353324	1.67338230846133	1.79771817911452	2.05016292728965	1.338590894418	1.18446073142535	1.05868716578253	1.28494387813988	1.38336264394239	1.07803057638015	1.06940260254125	1.00497512798307	1.52424527605154	1.8547491241509	1.42041719915295	1.87095399600738	1.34301009113024	0.823047784387268	0.5868213966159	0.947294535165031	2.9680049849577	1.12399501894013	2.60889256372599	1.68991488958	1.95697991851093	1.77015229193794	1.34159248199166	1.1206951254046	1.57268478469019	1.07834198169882	1.38583338748826	1.41426773661297	1.55883533662293	1.36130028950881	1.540238791954	0.933239161614048	1.42316315357595	1.19901906457946	1.05669722025163	0.799347422699179	-0.0906536135602576	0.785517725508993	0.350259202143299
107	7	female	4	89	neg	1.24521321183431	1.80391740808782	2.19433317933329	1.73224340636822	1.09328192284084	1.33940165320357	1.48908174752527	1.34021290480436	1.47507903576432	1.31799912591989	1.46661053070575	1.32139932463965	0.668764769303642	0.78813779330583	1.2722648857336	1.60110438903183	1.81987070416373	1.62232235380476	1.14341529842567	0.882810306090881	1.06467231941548	1.22848111632471	1.38436367507884	1.51619211602455	1.0375140538159	1.34476825939118	0.988635916248576	1.50827552036595	1.16853822703729	2.05815551978534	1.18995024352064	2.3799401414449	1.40593212206958	1.71934005041849	1.35213134954558	1.45783239590221	0.596219935568358	1.04111640018673	0.988707678651623	0.955021879372132	1.17972196552997	-0.314626694070564	0.705751637035563	0.626121421282219
108	5	female	0	242	neg	1.69884792946875	3.91549768919087	5.40936797944793	4.32581284591108	2.76586177381837	1.75454737544918	3.96110326303002	2.02053769735805	3.11001606556678	3.35084087259912	1.89793215228113	2.94114937322419	1.25664223067693	1.80661640871382	3.92804692968584	3.93002565217846	5.88650757034969	4.67097468101786	3.86454539478286	3.07716558995788	3.68055742027028	2.73765512641173	3.45131861460671	4.31936639396957	2.19953709097905	2.59623689112849	3.73627115694621	1.88934158072687	2.9644678983082	2.67250692663112	3.63996357671052	3.50455476605208	2.11377820902023	2.75515473851449	2.11973200868578	3.02926171834494	1.09621498282006	1.79035496269507	1.29928560539612	1.22205930524558	1.32099699880853	0.639956709680416	0.983305661088967	1.21562495406786
109	7	male	3	98	neg	1.93321843928442	4.22755579478129	4.78012738775473	3.33727654168252	2.48619035854906	1.3618751996543	4.99119783920901	1.91807170711381	3.09379969117834	2.34602065085346	1.70814449689317	2.18007925695493	1.03935127806207	3.5271160766402	3.90949193122067	2.51378354742014	4.78971601779132	3.83596981538191	2.7319001262953	2.35966793462176	3.74645053083741	2.50611503842419	3.00189496866784	2.68431110834051	2.80650009906914	3.53093867584721	4.34876058568847	1.64777874655835	2.23548590098827	1.53680523448374	3.88022129842201	3.956787178451	2.74222549213628	1.66630352371181	1.72719771511348	1.72096588273881	1.08462895060169	1.36342406085611	1.1082913893164	0.736070865244778	0.908334412629417	-0.0649135104210646	0.918569712886055	0.800954727928735
110	5	female	0	242	neg	1.84252547989857	2.41176998909343	3.00816403281993	2.15186923918594	2.07804928156231	1.96820373366046	3.64186838800268	2.13769844451653	2.95842459965837	2.12071211096491	1.78805424333104	1.27631799467417	1.24869155856135	1.90093447382213	1.94685134113814	1.68382773387951	4.83320056174632	3.15367373603269	1.80590630405832	1.62432726330286	2.1741866049245	2.45560161682864	1.67934606922852	2.32805694876327	1.68415452937232	1.92459549131823	2.40337805890604	1.67700757997904	1.86801308447123	1.8614813470395	3.16190013156911	2.51250073063717	2.31201076319979	1.99187880027221	1.63225050793438	1.41678964775848	1.25354012528915	1.57049048477415	1.46849659989172	1.51769497788309	1.46401385664484	0.195126724565604	1.30098043481298	1.23058316385594
111	7	male	1	150	neg	0.867301151598749	1.93699835084062	3.40123501411065	2.63980989290186	3.10793577957276	1.06472397339154	3.02164423305118	1.3019903131066	4.41382141325177	1.43499192725354	1.11407673008573	1.81466534523742	0.791221596692847	1.01048246989324	1.83107468436075	1.64785912822751	3.91479107037817	1.72293624676188	2.36416500750145	1.12696097111054	1.29077055705885	1.95242442517679	1.17565440154256	2.46062422195411	1.1284072638498	1.83883622620024	3.28101431498975	1.25324689444721	2.0624616622644	2.26599505634953	3.09414715150761	2.2986158077893	0.666174596901261	1.84444572620665	1.1107890328116	2.31394001910745	0.795375445675824	2.31698964491704	0.750084035302777	0.789502890708607	0.863476037274879	0.385293226320574	0.685017203113258	0.671192671667886
112	6	male	1	159	neg	1.19365199174363	2.42710726363221	2.25107828446026	1.34479847510226	2.5515546345567	0.63477009894228	1.91770484019041	0.969717405598778	1.40323851838503	1.31281011048418	0.545874008944594	1.15345948838292	-0.267359210359356	0.515627910247563	1.31787704205932	3.11444010594272	2.45245063168767	1.54945420109915	0.627394089960347	0.939786577943784	0.547379370876816	0.748503175459612	0.673273062271552	1.52319327074087	0.163716067728872	0.580903226963543	1.24426009861114	1.00650199139611	0.639215649392615	1.20501731071461	2.04518125187256	1.68922871086847	2.04763190411514	1.13338953555666	0.764054178994126	0.454778654160538	-0.332416819923955	0.0241800858781406	-0.227451350573737	-0.249264963403371	-0.123531355956867	-0.65010051016658	-0.238205328187997	0.135514114107619
114	5	female	1	151	neg	-0.37180295084714	0.836381149166441	0.918256045839682	1.57636944719077	0.707452902104653	-0.119079495261698	0.640224133168454	0.532104289591882	3.00206470689576	0.386090590219622	0.743405406458635	0.884220248370588	-0.797054925307441	-0.218680391581713	0.216620011589635	0.523168746076675	1.4870107250208	0.0862669409217543	0.420458197833186	0.289220073997604	0.454432257147507	0.567918886025542	0.580853367675902	0.77037897985398	0.130214750905919	0.246404847545726	1.44439201646149	0.616089649930809	1.41565241377276	0.913302496565912	1.26861960440334	2.20445338119784	3.51063145577659	2.05329534118615	1.24054489976335	0.78814372122392	-0.649467765909381	-0.387386532860258	-0.595703444639618	-0.550716808345961	-0.391796144179142	-1.30427776604	0.284747500574609	0.233663934542553
115	5	male	2	102	neg	1.02021713491357	2.02811015000905	1.4188980651651	2.78003153737797	1.49391380610646	1.03856010503143	1.7040463107777	1.413266914461	2.6004010426239	1.44448409685071	1.28852149683761	1.7040463107777	0.74516529810329	0.872377574126749	1.46429985983781	0.962905040640298	1.81587491251577	1.94483288321144	1.7197047234436	1.10462575736285	1.4915016753976	1.18448628527818	1.28367177987013	2.38283794403741	1.18570854194401	1.50285648264456	1.06511532671661	1.1625474585405	1.87748657488504	2.3147844613075	1.69982172491597	1.54999270197827	1.4410119049439	2.7477263182348	1.85648388549117	1.37998247154635	0.921735139696367	0.95469699215566	0.496604230907221	0.577493086588304	0.976170849744446	1.0175032105206	1.5136419174297	1.98212011607563
117	5	male	1	199	pos	0.6285179189142	4.26090426826068	4.47352444524633	4.35882954899392	2.70024724410756	1.21621500745632	4.64880947233344	1.52545929653847	3.19668563986136	1.7307082114808	1.20906668207629	1.68308472854559	0.53538287418003	1.29776888488968	3.42528648399256	4.43039900208166	5.01303991717684	3.52866972401741	3.37653447802071	1.65284322227571	1.78503039332768	2.52816865545844	2.38897241646104	3.21619094671383	1.31097417210131	1.71109827061273	2.35352073047855	2.97781424971494	2.54426795006644	2.49068755419356	3.74297584877513	3.25662067003053	1.86313872815058	2.73714145658237	2.05764710440104	1.52254495314606	0.450269653765348	2.81054280933725	0.527200782388599	0.683219740783276	0.839076477921456	0.874307267718653	1.00932093378128	1.30231761782819
118	6	female	1	91	neg	1.0894427191457	2.35940238148468	3.38132181296532	2.43439608656917	3.81080771913106	1.37018989169271	4.21862143366603	1.60813975944085	2.36567685685602	3.38329312892635	1.39535562077243	1.34813912835756	1.1094514525048	1.54913399003162	3.07711656162508	2.98625598948111	6.06506225770191	3.70575055606727	2.27847112999961	1.5434791271684	2.27158474441437	2.96791124423918	1.55689355575113	2.949740488963	1.89415689599408	2.40527441504943	2.30477405069634	1.7135816364597	2.05919684193909	2.34474573130165	3.03987637403371	3.42820737089626	1.73969082013098	2.16973508904773	1.50922358533071	1.4963451515773	0.754919825556801	0.985464300041548	0.715946323173162	0.727273287528526	0.957057639259803	0.438981944956734	0.867751162524057	1.25508914705771
119	5	male	2	129	neg	0.595009445154631	1.68196582584869	2.48889268587863	1.81156960602967	2.36776987905551	0.666058503678371	2.27476399152971	0.887537990150451	2.22194640293461	1.04683317844067	1.03518003627921	1.42155640010293	0.124755905592083	0.258318050666372	1.78055097684179	1.31307632286908	4.17491997076815	1.93675277861071	1.60180571805701	0.6974982222033	2.01155310171491	4.17080238121338	0.931388440184347	1.70873667986751	0.745093725130245	0.858666026596334	1.69984079748567	1.00690802963046	1.04939460084888	2.3304463015712	1.66711581046141	1.90585746278393	1.42133121114263	2.69302213349592	1.14621809228186	0.851505647962676	0.134089090571098	0.276808337969128	0.154067886187781	0.180315538665099	0.514060337058228	-0.54403596324721	0.456976410743509	0.566243343179541
120	6	female	2	138	neg	0.889793906110034	2.17635700693908	2.71365689049459	1.97811526268173	2.69478688027933	0.873634180032934	2.28682210827755	0.447475300289547	1.64692869379141	1.04143954170603	0.889316467097493	2.02706935080685	0.592938405467357	1.23660964318403	2.3482032934275	4.01278945035312	3.54534640742002	1.93163347427693	1.79818002949976	1.4010380703342	1.26076719666608	1.26742007287822	1.62236116711272	2.9975754438249	0.742154652644866	1.80049947540272	4.03584524727612	1.26758859789505	2.8315809400165	2.6829064127435	2.7380654286439	1.55146582284221	0.752081597473668	3.21545006272389	3.00314559632919	1.79302033338538	0.745169690400298	1.20542249967217	0.565889147097075	0.467407523383498	0.80049947540272	0.79827823548604	0.987602512990469	1.95020579812517
121	5	male	2	127	neg	1.1793397699191	2.00495168464094	2.47589603059099	1.45644366792481	3.16461903484551	0.540462901967268	1.80797128884698	0.779220513963792	1.85678053903969	0.818776598457031	0.497397255990737	0.894492584559225	0.000495450788270207	0.773125138992072	0.991763594857999	0.896952423247029	2.91526539644908	1.27783210555889	0.722540748610948	2.13913853248037	0.596384177120581	2.13673265362262	0.992057362939016	1.85465534807503	0.19525768648339	1.08255897270319	0.621427928096856	1.81230483582635	1.21543556842102	1.33279251905918	4.19148378772174	1.6328819763258	0.540602037374927	1.35509935467724	0.645423409165835	0.749865335123183	0.0496266754509392	2.87840058114345	0.0239544236122602	0.0297209843872399	0.285025840606092	-0.188835499988755	0.0906291126847392	0.464607320873067
122	7	female	3	84	neg	1.07411367181237	1.31754936467237	1.35953360591536	1.25417838240263	1.40633776939197	0.957494271828572	1.23512218281745	1.11449459691817	1.96946697736189	1.18926545706261	1.13507671952598	0.582969289336947	0.683433169133675	0.219465088851825	1.28894804154502	0.829222860559701	1.24994966894744	0.93627109250712	0.810774878803933	0.737496836259346	0.860929546733878	1.49819070362244	0.793237178138415	1.08376948660029	0.638730151319354	0.971051545005448	0.894706157275736	0.820145442198251	0.636946543848593	1.40524002109957	0.664288906955038	1.01378999466532	0.866826136721284	1.20405680587516	0.551882353102787	0.722548361945499	0.536188493846595	0.65511675807925	0.512758463943578	0.269004806452734	0.257984502356146	-2.08470872042939	0.000503844269241105	0.221417466202481
123	5	male	0	242	neg	0.562327743637706	3.09601032100059	4.50011032051285	1.35192974201839	2.28303095568007	0.302258700742805	2.52575281908352	0.228140547769766	2.84291443883052	1.01835690063915	0.613319594890928	2.07743874278416	-0.107967117277631	0.330320942576244	1.40183901623452	2.82931249732829	3.49303502912346	1.2858459604534	1.75090907481849	0.107262624117962	0.844676497932041	2.78412498582371	0.885858218064941	3.22059975807368	2.52894770609205	1.22974295525385	1.11100791417177	1.03531247572008	1.40474792525796	2.30173207360029	1.70252482059778	1.27889339433397	1.20769228444615	2.14545592110998	0.943461976608993	0.636935981969101	-0.0692073950976151	0.345473167808791	-0.202410321577394	-0.101534931733684	0.229305918848081	-0.529919559733453	-0.381046536008852	0.313594845610116
124	5	female	3	94	neg	-0.0782912096401635	1.63271423990077	2.52173984641764	0.248181340513205	0.897398382953658	0.181429870082491	1.22650570344533	0.362875620779656	2.38409686735995	1.32440852389858	0.345040547664429	0.395045640259877	-0.316115887036338	1.13506606862902	0.509591012069927	0.256401847318174	1.61628352249451	0.178684493343674	0.673096371608579	1.17841853426081	0.286204340659322	0.252428572868225	0.634363977119864	1.18834553450786	0.144708436494435	0.200725494735484	1.61682167576626	0.364014669489433	1.32738622369847	1.07454712457288	1.57330245138359	2.63436397711986	0.680369146384303	1.40217298705171	0.395045640259877	0.427299839264503	-0.250567365912514	-0.209881681499658	-0.135023094738719	-0.155759552935515	-0.0752251781150375	-0.401568563490394	-0.208059084610493	0.194254455884188
127	8	male	0	242	neg	-0.977650313388727	-0.0309672335028227	0.687641491909796	0.407667138759687	-1.03867874670897	-0.490667035994576	0.157553934959209	-0.221284413287483	1.06775816743457	0.295690853702267	-0.313933701253161	2.49808906184729	-1.12436852193208	0.829319909984665	2.15976164265207	-0.135557896087697	0.665023883184954	0.518636368539017	0.543968948274953	-0.161602759825586	-0.176430177503224	2.50683439682973	-0.232464212417551	0.502073091057354	-0.909374719778581	0.24775902014515	0.323590239697849	0.0327299872221884	2.83743807500079	0.654215394540599	0.98220165440773	1.41179265238152	0.957023267273942	0.904257668062336	0.223574506818145	2.58208955966332	-0.668120524096038	-0.334990986970437	0.21644567185146	-0.301961059587082	-0.185707991091235	0.276972618984655	-0.115977660593095	0.647247049856313
126	8	female	3	124	neg	0.370875694105404	0.862411330858291	0.435690614561942	1.32729532937451	0.00538595371680267	-0.240966408987017	0.0191037989719643	-0.0653383640065234	0.943760242560557	-0.0839173148271854	-0.19300243033753	0.297543681655998	-0.353223724302849	0.183317405523606	0.52291802907532	-0.159244589233796	1.59674896041708	0.537546395803896	-0.0637253891532705	-0.28886288527813	-0.195768864628907	0.76572882160498	0.156832046181818	0.324280064128125	-0.358077380009419	0.134467557301018	-0.106848348236504	-0.112323541846304	0.106767516399892	0.402324090741459	1.69730752326701	1.8282180679959	0.205788964919333	1.11542415773932	0.00198764080904451	1.98101126603613	-0.750394802788179	0.0902941908048296	-0.368746671653999	-0.565477086870392	-0.485376305890198	0.0228940274644856	-0.430327849901636	0.647587532310935
125	8	male	1	87	neg	-0.422530171773861	1.42897064095882	2.53698123480665	1.12668650747673	2.3153850553045	-0.129641522797806	0.778241967810294	-0.12942823257848	0.894457365487416	0.0979440030772389	-0.195668180465245	1.27689204959925	-0.629777018939212	1.10301160393521	1.19374725187352	0.71132035250021	0.603361876941428	-0.0224612978395503	0.15988844785749	0.484704784704444	0.0334372776979421	1.09857701777395	-0.179472678749812	0.422029675025863	-0.552029332522083	2.11394231132395	2.30794343129859	0.783593957411643	0.479530783025792	1.75206538808353	2.13783878806718	2.11775931702483	3.7991298893548	1.07973644403625	0.101629049885094	0.426498420084578	-0.610148212190279	-0.0962688095306046	-0.0969166294969855	-0.557972251728818	-0.529726356320513	1.10227296645052	-0.292944346834035	0.666091098507213
130	8	male	1	164	neg	-1.63410595590996	-0.400305163873738	0.376075111405811	-0.520773613711418	-0.183574144889115	-1.50637102133424	0.444729510662059	-1.41200515780641	0.122887004251455	-0.108029376311695	-0.139728505030207	-0.243230939039742	-1.32645698569652	1.39814461672496	1.09079049875866	-1.31169684363152	-1.03777119655373	-1.27077864145472	-1.19509472615825	-1.58974581266507	-0.320748012403017	0.327624926909737	-0.921242097819147	-0.114994124518332	-1.16590678371766	-0.318343233828312	-0.61499176382418	-0.819029363819359	-0.762273808572391	-1.55298831833349	0.103940941534608	0.602020740290762	0.758107484116019	1.41778963965951	-0.107958480464564	0.444711255169819	-1.68466144641809	-1.4204740309112	-0.245635977931154	-1.0770975167598	-1.89519293760089	-1.34778549513703	-1.69342418839029	0.779190372856127
129	8	male	0	242	neg	-0.684006815204469	1.63964218643576	2.84039997828044	3.05426179539291	0.343415880260903	-0.697363500562511	3.29561234292933	-0.196363668619937	0.176731339787965	-0.00430430459988626	0.00875536574566185	1.65395620956631	-1.0628680386346	1.87688804741824	2.56414213130575	-0.24360756296417	2.01652265398335	-0.542984704726705	1.47477016174513	-0.581717225973604	-0.122314297131498	2.97670985013943	-0.34277906642641	1.88583992927493	-0.309201707275063	0.215845298486385	0.819195180249893	-0.366933098744368	0.0505755414402891	-0.105147654832654	2.94310820905502	1.26379157697785	-0.261299467765905	0.274938510698905	0.149115856823471	0.819456854687555	-0.890469724438476	-0.561718241194857	-0.423689179442652	-1.016610980231	-0.893320773280066	-0.350522766880681	-0.828570063685326	0.3442883461692
128	8	male	1	150	neg	-0.591297950979364	0.390473886587035	0.146746616418564	0.808169031094818	0.61984639590866	-0.491633608091595	-0.0926656579435946	-0.277061092488012	0.319336396829937	0.171038367322453	-0.41885880814444	0.338857459831491	-0.778924954155136	0.406657445045952	0.989946737422889	0.464627183129135	1.27330092291271	-0.191321941342039	0.317339764238865	-0.0074204964716188	-0.385094546802918	0.678549697141266	-0.132495309159007	2.36211421945046	-0.490866680662647	0.244264673216754	0.509606727897643	0.0816241863212402	1.55520359433775	0.80707807675241	1.14189422529541	0.826007937195879	0.658261822391463	0.44925329824018	0.0285290983550371	0.0933518349759787	-0.678799631255723	-0.30525026774195	-0.295283640877269	-0.599743607786496	-0.52357650059435	0.499896567234233	-0.26738859925763	0.781859663760815
133	9	female	0	242	neg	0.0053633216750566	2.98998621656412	4.14787794898032	2.93117162526301	3.2397326576267	0.114869728540842	3.37528429562865	0.49573213457452	2.51325964808029	3.11122616588907	0.538058278741826	3.08469656585317	-0.0825290499926987	3.48037949103703	4.51146588724223	3.75719939928632	3.21007417089529	2.15273558905823	1.7603549331686	3.19633890014994	4.67599448975421	3.61961997189758	0.926499754655504	3.82668625431915	1.73212936751584	3.3834396856436	3.9649699803926	3.58526393466996	3.92641153531155	1.87981043370279	4.05236642606093	3.81666317773842	4.1409262867686	3.12337066979919	2.15475258519594	2.5541465875932	0.392977272662643	1.57371677008914	0.947629535981777	0.204858320134365	0.187104580743684	2.3020296944985	0.61147163126776	3.21354377278575
132	10	male	1	206	neg	0.286130640866225	1.75425438173048	2.1601139515824	1.52444183707744	1.24080169496285	0.536485872782422	1.83137714880404	0.682461717651455	2.18088871148342	0.815922105958897	0.572428966954352	1.1405992428211	0.122590197893128	2.76578059092877	2.96328561454667	0.889528529824885	0.881924975590894	1.1635704537874	1.26297324171777	2.16489293045673	0.980207707191844	1.71337157467106	0.657289145576407	2.23444754353648	0.963096891275961	2.65057892398685	1.3623783665267	0.953251422736346	0.434370122557775	1.38652931370298	4.78278472345972	2.74997642421452	1.68178325667954	2.27810276657103	0.993842318942005	1.23436284851234	0.349362097351287	1.65777165400029	0.762489341235748	0.398549646978818	1.23211803945698	1.08769932547693	0.420373917774312	1.3514704936943
131	10	female	0	242	neg	0.0721438668721786	0.777772861677164	0.828114992448349	1.57543854928529	2.36892951152918	0.152942977841507	0.614424109386716	0.24442191111476	2.54950305718671	0.531687237561254	0.23530494739898	1.78290744821023	-0.297213466492482	0.844398780139309	1.19217137424644	0.0487459269207293	0.760446401343426	0.961514850659493	1.08683030582804	0.198004125786881	0.256589121661205	1.28903555278373	0.209058174750786	0.307772115365319	-0.0409850659843616	0.331793972484693	1.49052433704035	0.619133586148832	1.51108914097793	0.600650139062589	1.07419910589564	0.999636047849611	1.44820571657311	1.7311938380165	0.723517923700547	1.15512722510338	-0.301575071517288	0.517233367510114	0.941707037808704	-0.179956234866859	0.599110374564522	0.669463574113316	-0.00208780830111219	1.48535818650578
136	10	male	2	79	neg	1.14714488052421	2.16731934063046	2.78197845796375	1.84751746065934	2.47198858276983	1.16234219170152	3.0317722349101	1.47884838510672	2.11023086295719	1.21537495143228	1.38611113070628	1.73441987280762	1.0948991110485	3.56427518556803	3.04421947402192	1.40279030712863	1.82628719086091	1.50936197132667	1.81809373532192	1.75755637160555	2.00798974198357	4.06999908325115	1.85711368758401	4.11659176392988	1.66219901447569	2.98634971809242	3.4380948378106	2.05295012222442	2.0090426760098	2.69217522265524	4.21964642624661	2.41225063637769	2.54314311447556	2.54078588239796	1.90266230836118	2.21017087595821	1.51230751479009	2.0339506958544	1.58486476193414	1.07555723665728	1.18633910736296	2.08474792053796	1.59279167770577	2.66736446852921
135	8	female	1	145	neg	0.899691336079169	2.63254446472876	4.80061858409195	4.10361822296209	2.82518954267116	1.01578024425362	4.34916633101679	1.37906736890204	1.9873586554024	2.98396379699195	1.01193550691756	2.34825001451023	0.625825481965943	1.7307100857008	4.02608058438822	3.58572860000877	2.58121311888628	1.1553217058297	1.50052936099008	1.21181794157274	1.48138884752319	3.55839048647383	1.00281211162532	3.8885986325476	1.42635017691132	4.28790128537432	3.68712456991051	2.30956016650409	0.858066417336792	2.17818563727685	4.80319140270113	4.28913876144707	1.617058317833	2.50830129047685	1.1450237401795	1.61467393118404	0.598939594604529	0.729392417043382	0.917820752647984	0.490272909301485	0.764075131479942	1.48535741888737	0.828506241125505	1.80844886932774
134	9	female	3	105	neg	1.27707739622779	1.90140218071639	1.51775968152948	1.01826086193609	1.12645960245051	0.891503719650152	2.36098900295137	1.13772983779739	1.86059990722352	1.0861511505037	0.764328365667178	1.19485226199877	0.190407484983105	1.9529042643143	2.07330956523108	0.763839586407007	0.938849244443575	1.44979826990923	1.14607654673575	0.925056279361179	1.43464604467668	1.75353435958978	0.590637240290621	1.02274825292841	0.470366020834892	1.07029881883152	1.11933822605485	2.5281586227658	0.988224377594012	1.62339832426894	3.9727119369987	1.16756480578019	1.64402031735087	2.16644489216812	0.970559587752727	1.92331616917009	0.0796333164700551	0.257057657473682	0.361129486425937	0.149836700659791	0.291744217000915	1.82068238246046	0.508814998069168	1.78653416004861
139	8	female	2	137	neg	0.735759220332844	1.69400161619662	3.10246363160342	2.18422099851236	0.746050141155902	0.684383613635023	3.48567018876809	1.03712471804466	2.05944907107355	2.02077769057644	1.05988032706746	1.71833094555836	0.891558569673516	1.99803622596059	1.80257311219562	0.856379867488647	0.803814457725571	2.27493412537406	1.7560051840035	1.34882394131252	3.91679124573989	3.61830212722709	1.25933224366576	2.08060322433496	1.11838226491336	1.45910175604154	1.32665873524156	1.63407338232252	0.82480998686887	2.30294126879922	5.44870751209941	3.07884970220178	2.02730163555901	2.85125817273332	1.68124162682314	2.04898702027323	0.873262744082778	0.951524541959335	0.831489902973251	0.818210158827743	1.03079871119666	1.54174221383504	1.1418300235854	2.00740671459697
138	10	male	0	242	neg	0.316360230278894	3.58844119071332	5.33878778989066	4.83735961408668	3.01093489856644	1.11584799926873	3.764383489502	1.45886287515374	3.41273902064263	2.75258902352725	1.2221180679581	2.53889593660087	1.29339486601153	4.14330014636477	4.06752011950224	3.65957689016978	3.71240715545571	2.6261553136295	3.11513211622033	3.13239047733936	4.48940244516763	5.10876557428154	2.23935719851332	3.39475575200298	1.79216263856074	3.39039577450668	4.85161383891368	3.10521332791096	2.00409982791963	3.42333749348135	4.75158974401635	5.11075960899731	3.60820203047434	4.37035936472203	2.90414976557594	3.28286540298478	1.32920494195206	1.71524004754942	1.30000802487145	0.698788298908523	1.68560675533932	2.62074651291661	1.26217553144318	2.91324196091904
137	8	male	3	52	neg	1.1396628300478	2.1595364548742	2.20733233141132	1.77053876046865	1.45172946325097	1.50500608608593	2.00779656045843	1.41190581164798	2.27437659831623	1.63617393469125	1.4656320541867	1.99233084827189	0.917075597585703	1.69118599073237	2.14101441876031	1.64130786462611	1.83842117876364	1.44931453501484	1.81707783817908	1.48510155272295	1.25129077989658	3.16764269346929	1.62235003257523	2.80882863691882	1.32783233476957	1.80012036228553	3.2809830154757	1.74839819125549	1.85510714634488	2.89030004562328	2.52675216015923	2.36698494393962	1.51122971110327	3.47573102988189	2.86409682734154	3.13497523220427	1.30440211635614	1.36457781704246	0.872902108367217	0.734417269017595	1.13258644908483	1.82145543782867	1.4996942732326	2.52448131776671
142	9	female	1	161	neg	0.444993728912705	2.52835215305719	2.03301574888244	1.72443169284041	1.26076755623194	0.634588921409913	2.36603649308618	0.68003757348196	1.88879918171804	0.872950283460648	0.434033465820609	2.90872569743258	0.501570530374627	1.69829884019401	1.65432288119351	2.00297516456975	1.36039446741393	1.48901623801923	1.52611786481133	0.845821294584173	1.05732635168019	3.11926392010953	0.863294786767637	1.65642588715706	0.676566379099514	1.71190927171266	3.26290834274974	0.881021858088681	0.628565133782144	2.08258060536771	3.33740067551825	2.97546642298377	1.88699245094543	2.11481138954202	1.09583259183355	1.76183166464561	0.711139701550696	2.55317894753967	0.594679934766108	0.539439243309159	0.640724359318387	1.27363486214592	0.920061332455546	1.18831569057556
141	8	female	1	118	neg	0.416110859914234	0.55422707394321	1.16019830954734	0.946602195902678	0.243599666515941	0.492884774671476	1.11679940867408	0.424750206914013	1.54117888189062	0.713846537044869	0.536606152100795	2.88887885598415	0.638934086521654	1.16551200040955	1.46567024528985	0.452837794408196	0.779877303113159	0.53412516259704	0.884707423206628	0.457938895563553	0.39184759703961	0.924743648184934	0.256154693189592	1.26641195469414	0.156575102649864	0.365736669419585	0.610362602053865	0.55110572179591	0.85417784194402	1.01850560577571	1.33630750161496	1.58391186687915	1.43130620684253	1.05598031119437	0.708875094011406	1.25076186335892	0.13309052271717	0.136675545212159	0.568154987975616	-0.0706091554674904	0.10648669660965	0.688609245545845	0.264889503167201	1.31341201079879
140	8	male	4	71	neg	0.369471859992644	1.67348796287823	2.71060506849489	1.01579546107668	1.72181536730239	0.609605863716359	2.6248644239606	0.711626800656869	4.03968712571246	1.48855486951065	0.581387594667099	1.79405671321265	-0.0320697545780308	0.94040187767132	2.54160576359855	0.752410020314946	1.16648528441454	0.673850451386849	0.837866883141946	1.13832952488915	0.830057874483372	1.97973436800975	0.400930675955015	1.20351906223715	0.699295747566693	2.64896320128423	3.44620901307901	0.877865293810137	0.344949540858576	1.29808338992204	2.834967812772	3.22165636138108	0.915414293240446	1.59268207882547	0.715042138706959	1.13647740918395	0.119160961779493	0.101273630860746	0.182004902973605	0.0472662719558754	0.264350369633821	1.82264023035457	1.408740278969	1.52996974760315
145	8	male	0	242	neg	0.103465660167577	1.36012715431667	3.44441688326313	1.76629928958818	1.57897442520434	0.273940614865582	2.98674507234142	0.914382686752368	3.42585878627692	2.35655457993176	0.81924475273888	2.16491380401288	0.517378357228645	1.45264042568428	2.16001884565278	2.04216840664033	1.80915932853093	1.44934286745382	1.91688039303625	2.50163298496694	1.27394061486558	4.00401425372576	1.07091293701103	2.71669257737314	0.677892852834556	1.88687919234535	2.2332693642542	2.06727362705589	2.58414451970432	2.13331609021788	3.56812204422147	4.40696989232062	3.74148851924132	3.45997938693077	2.11746864443535	2.94768255229986	0.716542753913262	1.04363600543903	0.874200415487905	0.468368937801237	0.614660536289486	2.25595743434528	1.0335546604595	1.92016105644046
144	10	male	1	112	neg	0.73432549048074	2.09109926506207	3.27295156135488	2.25496300557988	1.08903686654044	0.849898921565599	2.82731334822151	0.712562948485487	1.59577618124597	1.08415483506057	0.719098915056065	1.43752816608902	0.765487181985296	0.981530003185875	1.56950419377561	1.13905094563099	2.95372463752601	1.66528456811688	1.25886190643476	1.14405096854492	0.935256150609199	1.51655543723977	0.886893129047801	2.03723526198182	0.822502541777845	1.13891071949353	1.63593155551458	0.914373865469907	0.929417745694357	1.51122219335643	3.1593121241558	2.02663899076197	1.37580894229792	1.81963985813822	1.46343110924095	1.50990253391692	0.715524710735819	0.744874124175372	0.661516849272532	0.482051396874846	0.778560507259728	1.25970239293735	0.678435256068819	1.25786123163313
143	8	male	1	96	neg	0.727326365852349	1.38490689396716	1.18295081748949	1.3187438887108	2.58816361818072	0.784057702078871	3.30970996791065	0.983484901409201	1.95208580173271	1.12436389283612	0.679846848099243	1.84323947938531	0.340765339901138	0.9770952261201	1.38451954128907	0.888204397976093	0.742217703706586	1.19253843284872	1.08135330991342	1.00698494002537	1.35337896259515	1.34161094981978	0.878069463548409	2.0318479229706	0.435039537741153	0.676700292782381	0.815975081384507	0.729965442882568	2.59655244384561	1.28906323075545	2.37665951298701	2.0060713708553	1.31455774193566	1.7315841998555	1.08808262152003	1.28967716967313	0.46593319656556	0.669846621741318	0.318937598855284	0.289930518526342	0.545140588549103	0.840676027893506	0.537028001248049	1.09696630686303
148	8	male	2	98	neg	0.432968897575398	1.46239881426257	2.16597694019394	2.77758947737708	3.34109568500884	0.837819164549054	2.15711305640836	0.903562658544124	2.09465851417466	1.02798297979524	0.725540189403216	2.83180655362321	0.647696206608286	2.66983075681693	2.38538822153907	1.29456114625535	4.87190029670645	1.62346722350528	1.22505863978261	1.30477087868778	1.12576281026732	2.80709981904283	0.781341981071567	2.35097017265103	0.554499638796177	1.4291056139912	1.81680824697053	1.09021056766067	1.341529585745	2.43299125644747	2.21532023492228	4.81034017814115	1.13972733926964	2.33018505598607	1.34526810828505	1.51486118863056	0.895075746912566	1.26302557282224	1.43644606543217	1.42600735634121	2.06949459062058	2.71834142397939	1.09212556512015	2.02510047126212
147	10	male	0	242	pos	0.612652436074685	2.42360996196656	4.35975206812111	3.59448946956795	3.33907905864153	1.10094453661371	3.1471296714819	1.13724104248717	3.93248826650901	1.86680945692043	1.03011599187167	2.87442729372755	0.521825569115131	4.78516975451012	2.65593293512243	1.90460383064841	4.00268513590256	2.31062452625909	1.88025414730226	3.25300025659309	2.92368457221412	3.81573609058661	1.17123602067521	2.28371342005578	0.6785339786058	2.30035269715731	3.12063078029537	2.23858864594313	2.23706332675696	1.98552382603198	4.6840346230021	2.43201686222526	3.5362644335833	3.09809741715396	2.6316270580443	2.37258351240654	1.11177422089365	1.26700436867214	0.795759705560925	0.682784995344159	0.702321444308916	2.61244359981937	0.838695293899867	2.03551343840773
146	9	female	0	242	neg	0.845244951831513	2.26618915364298	3.1690395812012	3.15873879960988	3.32623089769788	0.832400151927757	2.6338012041335	1.02069724106118	3.50271527157524	1.88534661029984	0.822915902584369	1.34774529236069	0.65632977186225	1.52097291647585	3.08851896061361	3.15298665667866	4.8371784223408	3.79012524596974	0.852299709365463	3.49693738674657	2.0739750854382	2.96479643075871	1.45345943761442	1.94521806627724	0.75603916784741	1.44124572400512	3.46528986090108	2.04206698320742	1.47566572238796	1.43597924420315	3.1649058178058	2.53187992098338	1.57584924499592	1.62814683016458	1.4349884585665	1.1339497933666	0.825078240630438	1.00998111505303	0.821602912142547	0.74256826870866	1.79417979080021	1.56136599316536	0.710239419167991	1.21801977917382
153	9	male	3	119	neg	0.690209622136859	2.25731360077236	4.15452999760224	2.0953884814281	2.50900984831567	1.46557393560559	2.66210992913557	1.11923950353629	2.19845971075163	1.5178077338808	0.830058272457287	1.44915431116313	0.59024581496036	1.70073036937242	2.48434373962543	1.97666653970039	2.09251363150791	1.67104305390557	2.03767225996683	1.73349166452977	1.3437174981176	2.74984238582888	0.844183418451757	2.32322951916805	1.28653178043188	1.83484098670957	3.9024022837533	1.93861018813276	2.28256078461907	1.72458848491991	4.18745314855284	1.89829772774491	1.08795894724848	2.68203013648077	1.8504405503803	1.04990457601187	0.540830511005689	0.985383756801498	0.358791631605429	0.491848909282304	0.497861609800431	2.01761106027308	1.04339748544908	1.99695402918847
151	10	male	0	242	pos	0.27790760288432	3.2178462679369	0.770442934396048	1.85608305439406	1.19055068780272	0.243298779753989	2.66493901385708	0.504369944368235	1.04736169153258	0.494104493032594	0.413542621976848	0.940316288968996	0.125284418683989	0.531129632147153	0.797332536168856	0.353340131903191	0.635347182406622	0.8914919418341	0.475230818108754	0.549421716160007	0.401651908961329	0.842249798758783	0.434521308347763	0.686920476032452	0.171743729776648	0.601348129976778	0.615807446103891	0.844832959772785	0.173344615327822	1.0191512162994	1.74813294938348	3.48995689571071	0.940410619755017	1.1197457165605	0.689091872139122	1.08868380904541	0.144393241631693	0.0859208389122293	0.0644592259879451	-0.122545618658017	0.0683108488008646	0.775159431965974	0.168559552762445	0.755234374178455
149	8	male	1	115	neg	0.581637303424925	1.61279381388073	3.94802430431155	4.12191812921854	1.88347962961076	1.00178088079302	3.12794067696168	1.26293304565865	3.91642259988031	1.20024028912762	1.06973826489349	2.69926631804809	0.60918610636228	2.57791953112717	2.91084197830564	3.8084101810101	2.27485269479811	1.69144131242967	1.42225467961428	1.40534129667793	1.22640136692688	2.41496297969199	1.83823036461364	2.15474629009998	0.628228554253457	2.0544483938689	3.32265859296309	2.0889318301268	2.71536354752127	2.85109797841815	3.78822443845204	1.94182078997275	2.05463137250328	4.58001389459594	3.6928603488249	3.69149026796135	1.06091441450649	2.19562270537659	0.685308751545044	0.623429303958366	0.74567442566214	2.24338635237852	1.30677746219434	3.06973826489349
156	8	male	2	137	neg	0.688473443018919	2.25557742165442	4.1527938184843	2.09365230231016	2.50727366919773	1.46383775648765	2.66037375001762	1.11750332441835	2.19672353163369	1.51607155476286	0.828322093339346	1.44741813204519	0.58850963584242	1.69899419025448	2.48260756050749	1.97493036058245	2.09077745238997	1.66930687478763	2.03593608084889	1.73175548541183	1.34198131899966	2.74810620671094	0.842447239333817	2.32149334005011	1.28479560131394	1.83310480759163	3.90066610463535	1.93687400901482	2.28082460550113	1.72285230580197	4.1857169694349	1.89656154862697	1.08622276813054	2.68029395736283	1.84870437126236	1.04816839689393	0.539094331887749	0.983647577683557	0.357055452487488	0.490112730164364	0.496125430682491	2.01587488115514	1.04166130633114	1.99521785007053
155	8	female	1	156	neg	0.278281668557532	3.21822033361011	0.77081700006926	1.85645712006727	1.19092475347594	0.243672845427201	2.66942449593749	0.504744010041447	1.04773575720579	0.494478558705807	0.413916687650061	0.940690354642208	0.125658484357201	0.531503697820366	0.797706601842068	0.353714197576403	0.635721248079834	0.915453519315113	0.475604883781966	0.549795781833219	0.402025974634541	0.842623864431996	0.434895374020975	0.712368647364625	0.17211779544986	0.60172219564999	0.616181511777103	0.845207025445997	0.173718681001034	1.01952528197262	1.74850701505669	3.49033096138392	0.940784685428229	1.12011978223371	0.689465937812334	1.08905787471862	0.144767307304906	0.0862949045854415	0.0648332916611573	-0.122171552984805	0.0686849144740768	0.775533497639186	0.168933618435657	0.755608439851667
154	9	male	1	147	neg	0.581522600151154	1.61267911060695	3.94790960103778	4.12180342594477	1.88336492633699	1.00166617751925	3.12782597368791	1.26281834238488	3.91630789660654	1.20012558585385	1.06962356161972	2.69915161477432	0.609071403088509	2.5778048278534	2.91072727503187	3.80829547773633	2.27473799152433	1.69132660915589	1.42213997634051	1.40522659340416	1.22628666365311	2.41484827641822	1.83811566133987	2.15463158682621	0.628113850979686	2.05433369059513	3.32254388968932	2.08881712685303	2.7152488442475	2.85098327514438	3.78810973517827	1.94170608669898	2.05451666922951	4.57989919132217	3.69274564555113	3.69137556468758	1.06079971123271	2.19550800210282	0.685194048271273	0.623314600684595	0.745559722388369	2.24327164910475	1.30666275892057	3.06962356161972
160	9	female	0	242	neg	1.34355395630581	4.87609685123951	5.42312553050174	4.62502337292885	4.52924583232859	1.40314583745961	6.05067231546041	2.13413033100763	5.10228262711197	3.25304831128177	1.62222878158328	3.48118816313231	1.34701419022033	3.69917290599081	4.63895517237205	3.76242971172157	6.00670955716819	5.40178573877905	4.60900530548271	4.5047101427592	3.4523355641079	4.47181842853337	2.37784598371169	4.30711787715321	1.7961820155298	3.24361602525187	4.07315789541177	2.19181979660017	3.65404152835576	3.13653736109898	5.50166157359808	4.99397381040505	5.15105420903207	3.46408010144242	2.92456057148244	3.64084747652422	1.34695430126285	1.80536349209791	1.3401525754048	1.08849089610664	1.66052827045368	4.35779112321704	1.43683279479592	2.63201829358735
158	8	male	2	124	neg	1.09477402222896	2.26438441237433	2.19003143622415	3.2851869524091	3.13409007447179	1.43119470460439	2.42501630845919	1.70612650369537	5.20813319988081	1.93678698746329	1.47154794945556	2.8866692104291	0.758429592453717	1.33319751105445	2.29962410737197	1.59506887651961	1.70422172410867	1.53817374458467	1.36623396589435	1.92171860325509	1.95601703888033	2.07216232532859	1.37248460743808	1.7190394836458	1.293936934205	1.99894346352585	2.21736752851374	1.40185227337189	1.16640369920999	2.26794172567205	4.87749411919044	2.35290425685449	2.02398665459414	2.39128138393603	1.84714084624246	4.37160960972976	0.938860413283004	1.02498394462277	0.765953736154194	0.749032685405598	1.33201009445486	2.06634369527319	1.05874014477568	1.7548545370778
157	8	male	1	209	neg	1.27946972967915	2.53544761537574	3.96659420972157	3.39201347254905	2.81349167637699	1.30344224636863	3.09960549888721	1.38388621889286	2.75770105544519	1.81136118860479	1.29116357985372	1.33430008323172	1.17526738103478	1.53074855116282	2.28399373165523	1.92603103733212	2.26796362183628	2.3356087986324	2.43470548360133	2.09918455896434	1.76767364151997	2.00562856888878	1.27688348152754	2.14977740628073	0.833428381608438	3.06900467037224	1.54628178721842	1.32394435881976	0.897503695284716	2.36019897936533	5.02474900918841	2.92957313349122	3.4946666496114	2.15948753122618	1.57936381418668	2.4819767504853	0.834618426334087	0.929711287583588	0.640592752446328	0.603895719366158	0.834034747085847	1.80892637880037	0.889091455468516	1.42151897687759
162	8	female	2	151	neg	0.788968712533396	2.1225646158442	2.16955430740052	4.40843635755343	3.06534025101978	0.480724679777793	1.43316344979729	0.712479951159835	3.88778970386926	0.645571782561116	0.275792372190575	0.764958810437723	-0.191637036673298	1.87016479538138	1.40369256759986	1.29881277246677	0.944658002781192	0.673943396461207	0.754896201478094	1.03250326816655	1.70986095651457	1.89299701732369	0.275721848895801	1.17702930072644	0.102920086697925	1.36103308398784	1.16011548827947	0.979316653185179	0.257348751817068	2.3983759702241	3.84331789222002	2.7476099633152	2.18584652275804	3.74020362254916	2.86061712244822	0.968734739303527	-0.190886667930685	0.0358058908393872	-0.243075768151269	-0.439352600877027	-0.152639198573722	4.14995930030718	0.529393217949946	2.92965224682712
161	8	female	0	242	pos	0.0571485655615385	1.70024240717435	2.75181364607599	1.33694493241195	2.54865573381767	0.521628119816208	3.44366359296629	1.08599252949609	2.23249215834807	1.15372551414874	0.632880870019841	1.86277990040331	-0.44623141960899	0.727966904121627	1.69918369646379	1.61213082426681	0.741321272258354	2.46396206524571	1.36262392341122	1.15057836625514	2.51911740343409	2.76033105775598	1.40090648421687	1.3891723242508	0.494558867553746	2.8784868950268	1.55848459948622	0.434131732826705	0.615278049259979	1.45202577987994	3.29997118245038	2.20222248979313	2.58795879537911	2.47204026486526	1.19003047074237	1.41235680991529	-0.482714332068804	-0.0473673445359088	-0.536488215273705	-0.483856770248469	0.142985001776727	0.878143141543596	0.601349932719671	1.17512824804104
163	8	female	1	123	neg	-0.507903885904945	0.0751859597269633	1.00548287931991	0.447128057783259	0.0494716191890554	-0.234193415753041	1.52937692821768	-0.086296322976726	0.5448351023586	0.451970960675993	0.317723039987207	0.0200184086462773	-0.623804243096471	-0.968848280461436	0.331508099170011	0.935520930103773	1.33019285472505	0.679677883788302	0.422525260208333	0.692493268113675	0.579323907320128	0.860354404497346	0.691742184454893	1.65857499212548	-0.349160968091451	0.224084186068985	0.795105744759799	-0.977842109645798	0.518752508379749	0.631816773187153	1.05344264899876	1.03100001045103	0.999378974830212	0.681282460014971	0.460606776243098	0.643169770152899	-0.372587644933651	0.0098998322886967	-0.30072737493874	-0.267211264372284	-0.342926434862096	-2.32911245843933	-0.075248585383714	0.21944939703501
164	8	male	0	242	neg	-0.151002338634962	1.7087971086865	2.89990450016412	3.14314794832178	1.44858526696002	-0.395453908874234	2.53869670348851	-0.345020829488235	1.82085459907474	0.882466841246177	-0.570416545872551	0.92788389526561	-0.772706189756736	0.266707494046461	1.76090567764511	2.41012503357867	3.52736018405713	1.58214325692099	1.35010602421882	1.20884568274574	2.5734565456661	1.93650844139673	0.44783591295461	2.29313495095933	0.157986774256253	1.44117245394805	1.68535382835809	1.49778680410175	1.94518196232334	0.595097366999909	1.81451962786413	2.02801027151096	1.5762020622621	0.366357031655705	0.258290211903056	-0.323011125271395	-0.550269958295128	0.605589494665759	-0.666960485775286	-0.526440782138142	-0.301818542467847	-1.62946276342897	-0.650907275232345	0.340982413723561
165	10	male	0	242	pos	-0.284365201214791	1.41218686438232	2.83899430862693	2.67683954861449	0.556651987604945	-0.277866615726681	2.55073858905813	-0.200292274003968	2.90113499089362	0.309180027132924	-0.133497587088677	-0.171273934647796	-0.638036853871436	-0.283045864094139	2.31656785276654	2.05290651179427	3.4213851065565	1.4413498010614	1.97779326717755	1.85276856958083	1.74077122128337	1.63152085125809	-0.00679880142325184	0.912323279413301	-0.117564301735538	1.50579400727827	0.484402777019357	-0.280658391368262	0.872299642163944	0.588637916987145	1.16929899943661	1.49739638418134	1.84760083443115	0.546146961414857	1.11723797508919	-0.031840719661459	-0.403150549559181	0.23169854650046	-0.550989909315508	-0.651184197368108	0.718135760317298	-0.159778295809966	-0.529012327374164	-0.29705797222544
167	10	female	3	130	neg	-0.303546433287714	0.590852497226191	0.15302051580106	0.293964522429437	-0.024895262829949	-0.370372652317967	0.255847200212611	-0.368173538587838	0.717125112136909	-0.310867400282055	-0.350342118339306	-0.197578199712534	-0.813494209804604	-0.868281880472594	0.25260910042788	1.41832594611781	0.361654193012631	0.821171362991068	-0.125614741640505	-0.650212267327722	-0.206538145263958	0.089095701318646	-0.149989670889383	0.501049858879099	-0.41925926250649	0.0703030197761033	-0.116196180990175	0.0189675379584722	-0.207904327042621	0.679450046320605	0.600317998917631	0.105484837822224	0.105749568528599	0.393427216721429	-0.182471307322326	-0.137958540400922	-0.684469481334681	0.205046694658536	-0.825417478351399	-0.50823990303816	-0.36682380625607	-1.51663411558856	-0.66151649786303	-0.492235412986144
169	8	female	0	242	neg	-0.53281405789837	0.772788500825553	-0.0146012688313323	1.36235031388994	0.547005669569867	-0.605724106323487	1.30135048639358	-0.60650202154847	1.93971299875294	0.0468262953235213	-0.540311741854003	0.546338362765901	-1.08990695577151	-0.926233268320224	0.432873635479852	1.28161325582821	3.82075731287876	1.30085523236777	0.15518784936762	1.18692347498843	0.567491125839795	0.195632596180486	-0.132216050873881	3.00570347170857	-0.621034938716362	0.263604980238163	0.257736328691628	0.0580129087330049	0.134403315521323	0.648502168985068	1.59038340855969	0.896178210397184	-0.15353809087854	0.515390023153682	-0.136785138721104	0.0230916465311618	-0.981250725979134	-0.553995861706135	-0.856429499422735	-0.78578822656043	-0.671233536990508	-1.76491898253194	-0.647670065219828	-0.618863329043975
170	8	male	0	242	neg	0.709378346475491	1.07337411042808	2.04915836002046	2.47974180986965	0.95005127938133	0.0127525387148135	-0.233813976085473	-0.217331057173046	1.11665497637219	-0.368290081881737	-1.62275636792817	-0.00752938479737209	0.563046727301215	0.662637041147585	0.935977642732956	0.482972953262965	0.841927337307055	1.12713484734373	-0.539756333090878	-0.661152767572875	-1.03473964389457	-0.576369099732877	0.625075713243608	1.31041380055183	-0.348486488450783	0.00363418299277241	0.109716114221044	-0.648423243094626	-0.743593333428419	-0.832621727243321	1.45225040659716	-1.18459765288514	0.692512390844981	1.32087377792177	1.18450106665071	1.22458593146962	-0.648809366528318	-0.847247568253285	-0.945317102199799	0.217484975910118	0.0632204070830711	-1.29208207955155	0.955508098296484	1.21337454196669
171	8	female	0	242	neg	0.702655401945625	2.13031407580241	3.30944829902265	4.41534168069853	0.822029582779513	0.366925047082049	2.11954757178645	0.493646728304418	1.61047892991961	0.640423612697306	0.42379056294794	1.27561746849565	0.219512366610504	0.158391378182324	1.80309116299691	1.92144522679162	2.31895000755237	0.898661311743965	1.78158464254657	1.14237934916544	0.714157723810125	0.599849282254723	0.589337514898379	1.92475858190755	0.782773169762929	1.11402386548645	0.962166206211442	0.474017921555486	2.0266971403831	1.52669951332156	1.72734184988659	1.29313053530689	1.7492887859123	1.92977598408694	0.420427899468493	0.414361150028008	0.107672831181582	0.193426030766618	-0.0554486913438855	0.190721244255454	-0.0188016237240288	-0.973206451782259	0.151508661480994	0.426172315166028
172	10	male	0	242	neg	0.313432876285867	1.66197127033194	3.04137312755771	1.18199110532313	1.67342901200675	0.446231758833765	2.11301265379011	0.676136100891553	1.55594860678246	0.934360874294895	0.420990324629466	0.340386367843674	-0.149780382893857	0.704487716229217	1.93557038467003	2.67176727851085	2.0391977688705	1.02346599587406	1.6696954806189	0.870606477555087	1.56954786817987	1.12623282325954	0.580653343206268	1.64688388238681	0.270755229516434	0.897995867600983	1.30361190547484	0.356501598177753	0.993377195731275	1.4988676450277	1.83041443733095	1.17276381085803	1.45680358546116	2.00421583314806	1.25917559735302	0.53736746243072	-0.0834289189193313	0.190943761510558	-0.095625219836311	-0.0578832455636586	-0.0756094144600325	-0.248136637719567	0.105077199174308	0.518776340147749
173	9	male	1	157	neg	1.62779198913154	2.28262592320211	2.95411151700638	2.80369469969379	2.28949485363446	0.594700133572885	1.98750782331035	0.935793295732275	2.61485410827752	0.964063796092861	0.512062567267619	0.262411951826555	1.3457948828968	1.45396342720311	3.2680456153032	2.46577967268048	3.2099384628263	2.15468783637637	1.3228503019323	1.72564885599508	1.16997246317288	1.40728162636197	1.30084785479157	2.09824042183009	0.454245672149898	1.70228069295527	2.50356025728904	0.982916775768682	2.45388824049735	1.25825772842309	3.24733883308822	2.32902263068193	0.877556593014505	1.30247066320298	0.898108151955483	0.059941826714555	0.0902379150279674	0.311322547090881	0.118551616396641	0.82697322281245	0.670224180491176	-0.64514199676794	0.831688651786982	1.02391864294455
174	8	female	1	153	neg	0.011534090752901	1.30990180750938	0.89570410977989	-0.125431586223696	0.0671241095622724	-0.461474757736397	0.318690956232244	-0.468783366844078	0.534750198572223	-0.550499348909854	-0.45118907343209	0.534695115742815	-0.56689026323947	-0.65626810194928	0.948181809929274	-0.137113044796084	1.51292603123178	-0.298525002403567	0.947245573463809	-0.54734610215066	0.10554210449637	0.457042810007695	-0.280768531599409	2.72865472228722	-0.336755167359071	0.266982727129334	-0.228773893961148	-0.275804925903484	-0.124953015466461	0.999327158652382	1.53284236526614	1.93338029484987	3.33759810340325	0.892538738332805	-0.184029014571882	-0.392907257593696	-0.539091810895898	-0.459066477015894	-0.748907879387423	-0.625073480345686	-0.561837679053325	-1.41423732045808	-0.632028247553226	-0.0679609711434205
176	19	female	0	242	neg	-0.285858913556607	1.26277797907744	1.83870846714128	1.96622087593833	2.26495817967822	-0.257684966139979	1.06409109807746	-0.185154940941132	1.73624429076004	0.482252194557517	-0.191611300467832	0.764457247239241	-0.859271892265979	0.290889854354902	1.50299302942855	0.916317108183391	2.31710248703529	0.453874594281979	1.09002762950842	1.08672980484828	2.51855486740744	1.9067173641938	0.578533040109675	1.23716897486207	-0.202033490570507	0.351849198553671	2.14152811404305	0.0861111025466036	1.49144955218399	1.17523300878906	2.0654848365389	1.47528356518115	2.6192222913018	1.30817132060085	0.992288558883166	0.460116951778101	-0.667139993442848	-0.498832402973192	-1.0605786487883	-0.834313343569897	-0.514146718050287	-1.26440913482995	-0.397635654246395	0.474487962978731
177	20	female	0	242	neg	-0.032147040101409	2.05473881695222	3.28936301821432	4.27868756578366	1.76328848190489	-0.164317119548305	3.03743772741041	-0.0933515530999371	1.13034089993236	0.596214356455374	-0.288275977208438	1.84472575780224	-0.083709392440301	1.7266831645075	1.96200117681364	3.29067559091331	4.14966588443131	1.28028852906249	0.946350257363696	1.69376139509029	1.61561410871352	1.67373823855055	0.518252820213962	2.06995769407803	-0.134189569262899	0.986127374941795	1.85918701158635	0.2245763965523	1.35572770245551	-0.108482103650342	3.15282037864025	1.74171230721071	1.55794794703928	1.89347124850745	1.38745565224236	1.33315283203887	-0.197045224468889	-0.437970317440002	-0.57404081893068	-0.512007422346545	0.155114543518954	0.338901079628308	0.812227139923986	1.39106439062314
180	19	female	0	242	neg	0.704150733833527	1.93255417110449	1.10860483133736	0.92147268103562	0.41301669904876	0.272986163938667	0.508544255520023	0.488002471729359	1.78935329041054	1.14366993113822	0.630952314886948	0.425313724251618	0.560508357405891	0.177662351117208	1.105344778882	0.458271049038799	0.934209125849823	0.728758697799761	0.931590103279421	0.171717284253321	0.373051279539458	0.650737486736578	0.564332145423943	1.11054815525867	0.88841287589615	3.25175266219298	1.38491363727122	0.193476108063426	0.220684162268745	1.08418944122143	0.14181579853946	0.557302639354842	1.32494910796819	1.08396368501396	0.304723773324902	0.514981226413716	0.727405575770597	0.523236501069587	-0.0875496629951452	-0.0962382912143705	-0.215932402194274	-0.840817069490453	-0.0843451609727622	0.103590604546231
182	8	female	0	242	neg	0.0251802454961388	2.03826202571951	1.58784000856994	3.24880019329362	1.10406103428118	0.394478156423322	3.47413692483518	0.568387940556492	1.77469800028639	0.923883560851666	0.697016325755864	1.79491873323674	-0.150012503980997	0.142886673153925	1.2600134733102	2.4759902114584	3.19545736302207	1.72285789601289	1.58436174748932	1.12014163979577	1.86497895019183	3.04152046977036	0.794998097402977	2.71964830885219	0.22457384159841	1.66758428668283	2.36987335168491	0.90929590446441	0.378824021089859	1.66193915219474	2.92653724336344	2.87167368814181	1.23882546125155	1.46806610355393	0.809624529308249	0.844558319417636	-0.0542759928859242	0.160834671460376	-0.175367809803286	-0.00632636154213981	2.11031467500829	-1.30014943451331	0.18308468236912	0.321866186121973
183	21	male	0	242	neg	1.22628638298983	2.06327347595672	3.14589471484761	3.36167078023286	1.00524140824062	-0.0119309718969315	2.93948930804676	0.0350505905738679	2.11781058368109	0.603322020562044	-0.347045926690032	0.158130816335022	1.65188492641092	1.86207738954114	2.95166067286808	2.51013869235342	3.83709874157114	1.42407650334286	0.613949785083952	0.784530847558746	1.91096024284922	1.15472956908368	-0.111629786599084	1.66773282773686	0.784762845975599	1.37035287176094	1.75008427689223	1.18032518177441	0.866392495725617	-0.222207051423443	1.67555288291043	0.521735259379812	0.61961759103835	-0.0788104114225298	-0.122525306970398	-0.481555862501712	0.34849845507287	-0.319491682660604	-0.320295636451758	-0.104276133349321	-0.412035610231739	-0.945280119686092	-0.444984292403176	-0.758197967644514
185	20	female	0	242	neg	0.624397821396634	2.17534548463606	3.81624978026963	4.18768793636518	2.43945059338715	0.419786402818971	2.63167720049054	0.822533302503336	4.04077354354744	1.2868487034931	0.556132762682507	1.09506800199127	0.168380581386664	0.840183006092395	2.27684806147957	2.67960107712552	2.79104745844462	1.6562926719465	3.63880524521766	1.05328410168569	1.34343223185946	1.03895027634987	0.615092198112607	2.18309944281403	0.786735677358477	3.37213074626268	1.60244507875196	1.39562026555158	1.53593109407774	2.1208935947989	2.92721182801632	1.62876971174547	3.08320277963509	1.74760759344561	0.828436466383845	0.584342830067486	0.405997097929375	2.41073346826741	0.425369055692283	0.14883925843225	0.338115577555253	0.244163921864355	0.456285132474977	0.774792713557138
188	19	female	0	242	neg	-0.982812607630764	0.464319085972827	1.80929609316052	1.41326210691581	0.0751341285952505	-1.68779704000634	1.85368565603317	-1.23024287930085	0.176971984133892	-0.786133988943799	-1.68971847276285	-1.6674495626293	-0.217826912098807	-0.134871945400136	1.41678198084692	1.13218472868574	1.11695517838801	-0.164230124998935	-0.461155751237482	-0.219925448288004	1.81132517401977	0.0243511341881659	-0.627923265327678	0.967858226873506	0.589193050685412	1.33739531271288	0.59626272003627	-1.11576577609707	-1.05113812797212	-1.30766030248234	0.426485461729935	1.21231146750774	0.549722245896464	0.24262207182036	-1.25095146764119	-1.24271333270539	-1.19122900998108	-0.968877376731907	-1.39765956407886	-1.5456037273533	-1.50939219821708	-2.46168061003305	-1.64360402283765	-1.25342297585999
189	21	male	0	242	neg	-0.999636085448105	1.11673300748933	2.81017132610264	1.89179597771759	0.909466045553337	-0.603890361527586	2.27605879364865	-0.26836809378876	2.48859332652909	0.208689969167511	-0.321937442359462	1.0241188375186	-1.19102600525559	-0.493265305079531	2.34169937248961	1.7228771431509	2.92480073120994	0.621213893390957	2.70330112888901	2.32651934077877	0.674992308937395	0.80274204103289	0.271675136191249	1.69450781466684	-0.760461965058762	0.815572790367386	1.20089653725769	1.85289474581381	1.60464321650542	0.538754627320631	1.90811191786484	1.85223703208421	3.25473438957918	1.73338284173998	0.317315213862648	0.00486266500158297	-0.888237989008346	0.528643968701737	-0.793440011061682	-1.04450560814823	-0.796855806056663	-1.97662637467268	0.312759331000103	0.0127313068267451
190	20	female	0	242	pos	-0.588684183160635	0.453663671310199	1.39258766964432	2.25779524190709	0.595550678755909	-0.692967331540454	1.12175579303977	-0.258794045319459	1.53819321459978	-0.515798313882206	-0.636586842375167	1.36454512711475	-1.17887511136322	1.16411301115486	0.51316774282826	-0.168305341087114	2.33193410793345	0.0552908622625015	0.808983542834157	-0.507788246457398	1.48477065943285	-0.266333208661762	0.0542988372750253	1.30221235409441	-0.812734325466711	0.0769371054112671	0.812187291825523	-0.144814687566126	0.430918149034107	0.761029401205237	1.50983439583128	1.34057861623292	-0.50867775572837	1.69594944743531	-0.0986125362144563	-0.159875831671353	-0.963018502442043	-0.498465770620844	-1.23040146217903	-1.24625737854166	-1.08835652151571	-1.67096563450086	-0.672568045902348	-0.461425473110199
191	24	female	0	242	neg	0.337089743306834	0.718847110468181	2.38593015399188	1.74521981523081	0.96394853995845	0.403462484125722	2.20897998211239	0.600092910019299	1.05054023358529	0.898266367558451	0.649420622382866	1.47288227802554	0.152435201035793	0.369151679132719	1.59807633790248	2.69125023482738	2.47045934220264	0.909737544816691	0.766697553169999	0.717063623330931	0.842984467366755	1.18227907482638	0.827521445972364	2.32741933697011	0.422495844620055	1.1326952823379	1.51796763391205	0.322018498057439	0.567261517551925	0.460940170977081	2.65651734626891	1.53818531373924	0.815675196136047	0.706592939120085	0.531459540325191	0.515934937043632	0.149846079641943	0.129116026457624	-0.100532166266628	-0.0816292483089195	-0.00918601875718206	-0.710243215442885	0.18429050079304	0.343182509857465
192	22	female	0	242	neg	0.790092239448319	2.16451223137271	2.7956501172753	2.45527407331484	2.18812488839491	0.833412912064879	2.87653353734315	1.22445684076345	1.92706038318719	1.29995018131518	0.791924031128921	1.12576104810792	0.140962473797395	-0.00678708030390779	2.10987697479587	1.91842848824883	2.90797107246649	0.84574898586621	1.26601731092164	1.5796158168631	2.13552086821119	1.51782683891125	1.31320714854388	2.62640501925385	0.88362628423297	2.08322362274251	2.32925486237454	0.67705226938475	2.00491349307197	0.906347863846491	2.23860018038397	2.29301031561152	2.53740293829043	0.903750364044623	0.641854400561711	0.554757057719534	0.109850250550188	0.359233598766624	0.336410873761699	0.0490785441330084	0.164665915570921	-1.43087624802094	0.946448663874206	0.555635335179246
193	19	female	1	29	neg	0.615172941383243	3.55699616832158	2.83403296462531	3.02232451820075	1.26393632462712	0.790363849556308	4.27708432509175	1.17469054867089	2.23106780402373	0.924794140818991	0.78831045254828	1.01851399197065	0.21944812251363	0.359567964667651	1.80696542298315	1.06801611465187	1.7987740877575	2.86573658496196	2.61467734313169	3.15409103565773	2.01864390597713	2.25798221936756	0.975187727377959	2.46183964328832	0.595560840324371	1.82192640665254	0.951799183860376	0.597312664632796	1.78857988118148	2.36865491623458	2.61887037841151	2.55604364390666	3.05793206178685	2.55670286431132	1.79878031095142	1.18241540038674	0.346757198080694	0.867038303935856	0.08462435321866	0.0288172053622212	0.0260409428621392	0.955916658314772	0.946739815152762	2.27465707257141
194	24	male	0	242	neg	2.64732436476365	2.45903841586233	4.26089872009619	3.90794562544588	2.0759619322462	1.46557127719035	3.86955225922427	1.73617968780981	2.40277504158548	2.02123853579022	1.12115062518894	2.85167411651051	2.49025850599068	1.93409058771145	3.56092593467725	3.71145584476628	4.666875694973	2.93832497932718	3.14500825976078	3.0292602720491	2.47422151853536	2.12557593093763	1.51777891244841	3.87048951040179	2.39034686762691	3.26901788861977	3.12771937056493	2.55579023944416	2.22201026648555	2.24166298418274	3.21751297665419	3.24808971872442	2.11704659073582	2.2006267717249	1.690359715581	2.58060901686804	1.92555013282217	2.07388882781905	1.65803008049835	1.63348995894832	1.73368228781328	0.265868483910165	1.90778740572991	2.04337572392496
195	24	male	0	242	pos	0.982960724177718	2.68284346328168	3.8764081431212	3.59928501178136	1.76978252478152	1.3376604376183	4.69115901416512	1.61396437563357	2.26646860075126	1.90673051769726	1.66661366155365	1.18514957479098	0.661032629290355	1.27756821306557	3.4938733045231	4.04391687968818	5.92200122229799	3.41594561198687	2.88495090485776	1.96966390156426	3.64414847145716	2.72462078941401	1.77465059445252	3.27359753731056	1.24062559397052	2.45430566435851	2.8130357227354	1.88615829118078	2.08025792553263	2.54476941618719	4.22631427922849	3.34862142898161	3.06498936448745	2.70295323974021	1.86662537992905	2.11401687917786	1.04579982814429	1.14513344989584	1.06001772328383	1.39799822345656	1.50894894060823	0.925510451993816	1.38906509868655	1.83275395734991
198	25	male	0	242	neg	-0.490847276829847	0.468325203835414	0.732128111636566	1.53248119011282	-0.388834352228156	-0.622522786427821	1.97534807409626	0.382806572919191	0.202749782580324	0.688124237485641	0.382669493243959	1.52322824209831	-0.634164636391028	-0.770314397773378	1.06948572434604	0.561194795726478	2.08888262789134	1.10732100932908	1.98129525640542	0.683565530874659	2.49380717862743	2.23879209026221	1.86653484461275	2.21875346528448	0.0826392822653522	0.201490104481923	0.812184713941293	1.00150093783657	0.264808069727749	2.0301965660654	1.79058533536557	1.9848990277859	2.00064802570226	1.36147256381854	1.17800788867009	1.37785382412965	-0.132108815222335	-0.188557013074606	-0.17654170634755	0.142036592582543	0.682029831226047	-1.96418618462835	0.5759174776624	0.927986954602943
200	25	male	0	242	neg	0.27702546039215	1.33133629820004	3.05927694664205	2.55079454354054	2.02720628472153	0.532373531056644	1.44661298165012	0.66718961587928	2.27896221019511	1.29633236530578	0.64637090420147	1.94660257133933	0.135782542358054	0.258935509445508	0.646992567950861	2.55042937416118	2.54453573695097	2.39078348110413	2.07239660220442	1.32240628051364	3.86023658432551	2.40854008976472	0.644956716235561	2.02809547513881	0.487699186688856	0.478828371544719	1.4072521681333	0.968210070758151	3.126882442467	1.65915379046558	1.6626413708285	2.2772943390526	2.65884295311508	1.03602481135492	0.642970598275197	0.956303972531625	0.144747446429101	0.153430610178394	-0.150622941524382	0.212469514611686	0.525569230370033	-0.729334221587113	0.451097107069953	0.566211214867379
201	20	female	0	242	neg	0.266753107754948	1.72077284334191	3.61877261477727	3.47057060111107	1.88473066570407	0.565557737702658	2.39664573446045	0.720281869290581	2.99041292215008	1.18236880480662	0.745569974721556	0.919274410495591	-0.108623553505156	0.90384176401835	1.52286777791293	1.91185527927567	3.42355059320847	1.89525752937706	1.04089309897268	0.790048437172308	2.51188261964704	2.56445340465194	0.723306299289846	1.67995079256997	0.63636226193209	1.17483749328751	2.13788252267353	1.83120126928727	1.57482347679263	1.64487979193234	2.05347468142089	2.02503470458714	2.96325603663011	1.9014156083931	1.23929796290531	1.00353126144684	0.251466309037775	0.379741451285999	-0.155479012350321	0.00647828608675552	0.0906491203617613	-1.53562754966119	0.383459559103523	0.739683115155468
202	19	female	0	242	neg	-0.083972642314381	1.27546356359489	1.50420418214465	1.14414956702827	0.125454601657915	-0.625208392973896	1.42336409277226	-0.264363409407388	0.679394082082197	0.21610419021413	0.365921834942115	0.644988907334576	-0.349012896225484	-0.274638052170543	0.492640092648189	0.607909497444517	1.23299521041216	0.163621374605137	1.01264164864319	0.270885289347351	0.429902652598212	1.06516646687422	0.639851587600555	1.52674271821228	0.189583734103722	1.21010422866723	0.510527443964843	-0.0762297975599719	0.330798611967372	0.348245359866338	0.634422460078958	1.38757335938402	1.78345717091776	0.805435758925165	0.627712171326555	0.499821941723254	-0.230722488430404	-0.1852415787021	-0.73474933501011	-0.563671554949535	0.735629264962003	-1.88197845446201	-0.00612912428288448	0.03837083103237
203	21	female	0	242	neg	0.151335378217785	0.733456338213358	1.49093787101153	1.48731376656451	0.965794624697629	0.146542375984806	2.02926951972319	0.286642328918029	2.6397111469516	0.702641690824787	0.55478809081372	1.65513207923577	-0.14841928506536	0.00402256824380304	1.56380084245912	2.13392536781981	3.23586146937998	1.00274503317174	0.690314319534746	0.276997837993319	1.23623928275272	2.04434661148869	0.507871119857764	1.50741152561487	0.583260909175133	0.952639652994124	1.87583719159891	1.69737020378575	0.588584432570919	0.979071241091267	1.41683388667328	1.89376724606706	2.13179284284579	0.896138132697851	0.559282464772114	0.267127704987905	-0.0259444792531483	-0.0236739706790435	-0.132899808123039	-0.238234989160201	0.062393229894992	-2.05002759889617	-0.0486991032803186	0.386810042312966
204	22	female	0	242	neg	0.318997413667189	1.49912637409732	3.52370717877182	2.92196672036183	1.39796188365975	0.662138700167056	2.26819836877832	0.858534073733181	2.97919156536385	1.79126230624167	0.827967284090795	0.852610832904859	-0.102126675959646	0.385507806633228	1.40457239439105	2.2658311793999	3.3981166543557	1.30442311262634	1.39758817687333	0.592429124943966	1.80348390611778	1.84111179523793	0.955885243360786	2.60229339072167	0.922304778541946	1.98236955137431	1.49695887318289	0.832527928289541	1.78513648962835	1.56967103818196	1.60434126281524	2.11300107301899	1.79236425190288	1.44707833295577	0.941801901947097	0.626817441312305	0.0426601752845888	0.00297844303329023	-0.0812900142317114	-0.00840178481764695	0.403688376409751	-1.27257305178546	0.230158656724474	0.554097597391722
205	18	male	0	242	neg	0.652675135310464	1.17556190094778	1.9714203566932	0.803394907675398	0.0905723553230641	-0.54352996353846	0.758191703584507	-0.353576724200147	-0.138406006118111	-0.660287495782419	-0.776128524839863	0.421910856926604	0.617924237171574	0.834447581880583	0.484481945298683	0.933014710882721	2.2312024424939	-0.352947331444194	0.551311378976797	-0.254787422518112	-0.0293051458035826	0.411791679239447	1.59189237701818	0.605725413457311	0.843228891232639	0.747779793935787	0.980094667100205	-0.497731007657284	-0.218970186818473	0.167983964501846	1.7144152356572	0.0147316687722235	-0.218844606765653	-4.13491169136693e-05	-0.142643860650252	0.0702720125155228	0.263104174822554	0.919357969729501	-0.345258738084929	-0.763037020073299	-0.771655793903315	-0.939599744221876	-0.435197100328101	-0.303076360568327
206	24	female	1	169	neg	0.546456333530939	2.18490843280866	3.13396010948587	5.04843609708163	3.00790716933656	0.502653754839964	2.9723222108092	0.595546696684634	2.1931034436391	1.18870008202323	0.458100459110093	1.34799864770532	0.0348425998598568	0.306069928613562	2.42729645528274	3.4141291542126	3.65692921365441	1.41328959728886	2.4028869006342	3.12942640579189	1.42611034486565	1.24758063470885	0.69290070092374	1.80682685546725	0.570923667009953	2.96027032838602	2.81161025041121	0.975776019247327	3.18093702153377	1.79368224066259	2.93062080477306	2.09396126871714	3.32851387791994	2.95835036940455	1.22661681096614	0.468537984701967	0.625819562556632	0.115155560406009	-0.00497413077073666	0.100282418506756	0.557631357098515	0.167179128114654	0.181294740891665	0.541152406059541
207	23	female	0	242	neg	0.397819769675796	2.35491178479493	4.26064489918095	4.16479523436815	2.26594211076437	0.69797864674044	2.86693297478219	0.696007290420246	3.62928720359536	2.17839346634994	0.727094650461984	0.936226508500939	0.396211413833756	1.30941743509037	2.63167469197863	2.8807214863867	3.67446987402748	1.77100200352554	1.37507941930191	1.14298171990914	3.35557434922231	2.61256666580384	1.26282957520717	3.30254872274676	1.05123539446379	2.510746739831	2.40657390461742	0.766258435749315	3.46332759954925	1.6821231004891	2.68239940502419	2.66963870729587	3.07355442577011	1.60264533547392	1.19979940394207	0.765326522377406	0.348808219002059	0.487908807690085	0.312593222490197	0.640946210083106	0.45750036547282	-0.36008668931607	0.467484733411438	0.998767974569651
213	19	male	0	242	neg	0.173728522703341	1.47565591811717	1.82191195798848	1.67680434429658	2.49678163571255	0.730046618169415	2.35243130259757	1.02294307768384	3.43269195319571	1.10690430992502	0.780961562535981	2.47551974804078	0.453898295099408	1.41745945687353	3.44088800524677	1.24723466736136	2.62117866792472	1.19363477988336	1.20591734751663	1.40320175901246	2.33443412890203	2.41147959234686	0.692887226966552	3.00531470195518	0.861881036844303	3.87232128325664	1.94416424866683	0.671575737222024	0.909513913139698	1.62299973361166	3.82129825886287	4.52884230725024	2.90223002349464	1.92941721963642	1.82741988130922	1.19713709691327	0.451387075943358	0.245948796651127	0.150004123042309	-0.119044807460362	0.131970200212047	1.61095846694366	0.446761863463963	1.71142622462666
212	18	female	1	165	neg	-0.237636601974854	1.97405378962119	3.17135956195054	3.38269918317869	2.64990927737105	-0.0793062269885709	2.57699836322713	0.179590173576952	3.12756035284188	0.791278932215988	0.062596421813189	1.43716061893762	0.0356176461768199	0.904464954579272	2.20652478489579	2.5615807482346	2.49663313196502	0.392605032025363	1.25825879187439	0.809454564514409	0.693991951506745	2.5758430540669	0.167522358377567	1.11716872642636	0.089232234182779	3.08733836847137	2.66535603105631	0.235935215315498	0.928905264302252	1.51147807485747	3.19350859250821	2.35758341821907	3.45921641465608	1.72718679756671	0.838263512384404	0.955902955866345	0.245932668405648	0.286784356811252	-0.161159944204541	-0.142053103592104	0.330047907314467	1.06361287004426	0.345477474353934	1.16293598736553
208	20	female	0	242	neg	0.0617021598778999	2.9364861026475	1.74099035519331	3.49089605061905	2.90178161039493	0.162615108035455	2.83306762804559	0.553668197051139	5.09546042286154	0.636676723048599	0.223155010163254	0.837082129124304	0.0342159409564113	1.44461035206654	1.41254617368445	1.37570036824197	3.3309076396675	0.63946454042022	1.44842717956499	3.43390810282523	1.11433414777089	2.6237477232075	0.346225611995807	2.90521382175082	0.564395342129942	1.43003862028104	0.476468565053273	0.943919017211962	0.347480129501717	1.48774010358981	2.17763305891916	3.30696656385801	1.06931903158046	2.16151339355588	1.53426102682901	0.95490684672193	0.102222556996564	0.732076515216424	-0.140708424635035	-0.103355010152666	-0.119803825825754	2.53364328491262	0.0819497108638531	1.15793162935447
217	18	female	0	242	neg	0.348905728732063	3.28920475901559	3.51530797736834	3.87686340782186	1.86928677647828	0.355281084933261	3.46472208099739	0.817982794889949	2.65721628082423	1.16458522148358	0.72043557502504	2.58365438015152	0.52961725766757	2.87775005044971	2.73281141049121	4.19358407241684	3.86780828952131	2.21218568134421	2.09575327392603	4.00316998454952	2.59664054708879	2.93240801167584	1.97483599358912	1.55706047782053	0.888627609242898	2.52526240480164	3.83948928184258	1.09948327853337	2.55508402713436	2.00983053618147	4.81241948057221	2.85096815909219	4.36671952311923	2.39420936645844	2.20877274792212	2.21201390929435	1.05431343586267	2.4625863366534	0.452823174933653	0.34143971936522	0.249349527337491	3.00500314240848	0.582823573885612	1.8216695045657
216	19	male	0	242	neg	0.0431511212920576	2.98117518368325	2.68118004338612	3.54780328386297	2.43757849251272	0.28702860151607	2.63588026927174	0.525928633053528	3.82365332859281	0.204336034935647	-0.919949295896412	1.45664774991997	0.546739293372114	3.1372924133427	1.83359603481572	3.54982478907628	3.14448244619292	1.1100887218825	0.512665990751514	2.17317952447985	1.82617309115134	1.49698860405526	0.382238203914227	1.59553387598204	0.625831649944124	2.51395209700231	2.8323124853663	1.94784782530316	2.11490108649486	3.47559062127436	3.86726374758112	2.04291482696004	1.35250840111855	1.59987994128427	2.83455514072017	2.62906917579095	2.17603398438817	2.18643359143427	-0.427932716234639	-0.0177833030402758	0.486747703390557	2.43096499003996	1.1698298711504	3.16630897102582
214	21	male	0	242	neg	-0.0508963596477579	2.92353556353282	3.29726823265325	4.46986371358533	3.18342843187424	0.447107680668619	3.48367873894411	0.775933552607354	4.38645019003479	1.56685607619107	0.458299958798625	2.66920938260038	0.124167405588523	2.81543707292747	3.10742329112241	3.11469759756273	3.90683850810075	3.08827052195829	2.40367739531024	2.96419215699974	3.91455144498711	3.98393184353114	2.86156368254302	2.7344220754775	0.36080405469052	2.92523704523801	2.88114269688902	2.41365421606253	2.36336161154334	2.75396216503472	4.00053415142222	3.15252341683497	3.67099387130732	4.73204186930703	3.39030745404558	2.68413633476615	1.70796920696561	1.38860295094902	0.0434141257878975	0.1228899030188	0.424762156207482	2.51220948852684	0.709392217149259	2.15114299973252
220	20	male	0	242	pos	-0.0257505904942315	2.23879952580639	3.73557546720938	3.48562272485888	2.05166089779929	0.39204843676386	2.53433099889782	0.676127291179553	3.73790534739079	1.35109400133506	0.349336025351493	2.91509126182459	0.407831222837496	1.87317955099049	2.76630926572925	2.87737740127791	1.33565785538985	1.9667392016099	3.22446520594152	2.23727883062964	1.84659931306117	2.94366549394242	2.0755747719686	3.50677705925551	0.915342059324164	1.73739635501382	2.58775029905504	1.53423897336419	2.45055209782212	1.04191845038936	3.37406777993567	3.60376543873961	1.51335473298599	3.28900832258214	2.47910517103308	1.83849464076201	0.327538161090699	0.315166464656502	0.42484846969589	1.19782595938062	1.64193703962205	1.75679510516339	1.37441854274207	1.35039150898031
219	20	male	0	242	neg	0.473204536083519	2.38830310460324	3.66807780767872	4.25295443656053	2.39018539695072	0.451672567371733	3.2488094340595	0.417121001636466	4.07636579745216	1.33177466571236	0.523904618817024	2.62284142113391	0.526160240040873	1.67224647014259	1.72892259357357	2.53616171593615	2.33584605945581	1.39828040221109	1.29686634857256	1.56817648658945	3.06334249745606	2.60536467997851	1.14588937891746	1.72305706375593	0.419895982378451	1.88461143119144	2.73958993815749	2.73555065868948	1.33032553598159	2.05646624001446	3.81671343075238	1.96667925464256	3.21825432511265	2.82989390648576	1.17484659210067	0.683939435298062	0.604340437193703	0.301647123367125	0.73531950077926	0.655365338813929	0.46495316535269	3.12207458549407	0.445486149341934	1.16398134970217
218	22	female	0	242	neg	0.570833909791866	2.04454947684252	2.33125454482759	2.87362067725269	2.80036920728982	0.361084396565739	3.47237275877607	0.164631249301426	4.26334162257558	0.3614079070595	0.278880465071961	1.92532964126053	0.534349886281343	1.58565827461653	2.23675764186812	2.91742049415098	4.76076635037315	2.17493259635731	0.572066913822122	1.02512095413677	1.53262767640643	1.7646891975529	1.37318181671329	0.794409923873567	0.741501216140717	2.30626635286704	1.63961685520007	1.00008099452542	1.36752819152489	1.77013113599315	3.60958679858795	1.57054834193011	3.45423977772172	2.09476224767333	1.13005234826224	0.600212035228523	0.352055430764613	1.57218124512912	0.320315009903105	0.234286401836687	0.469765085149921	3.39683211181151	0.318020545823338	1.0135177229799
73	2	male	2	122	neg	1.77464537986352	3.04510973478419	2.74177008835162	2.99680516473395	3.20361893870459	1.9955083601155	2.30792314497418	2.39009070430776	3.21554483593882	2.34559967631157	2.20109111941344	2.14756607937381	1.62010711185215	2.00396072313574	2.87785818473682	2.46931180001041	1.75229519174249	2.04363496679643	2.31245990742009	2.19351534775059	2.35513034397417	2.40368473208329	2.03655593075588	2.93163025152425	1.93687508080191	2.42472593859859	2.36217787006051	2.04942296718317	2.2110236546247	2.42119869577106	2.71186053061178	3.1267698483473	2.56863601421344	2.99184744493799	2.47271468048077	2.68629311391234	1.56017221271827	1.85704964293025	1.53469941179833	1.70554167196025	1.6911177108538	3.16832982425609	1.94011733887678	2.51035787307291
72	3	male	3	106	neg	1.46503403436924	2.64866004014127	3.83529895283917	1.92607670291253	1.82635065415525	1.89765193494689	2.2512888895616	2.04761509676474	2.46815366948135	1.90375515784086	1.80761539415346	2.44886564431351	1.22938413987664	1.45161473057326	1.76249882633085	1.73005699329649	2.53941928320388	1.63143947356062	1.75141425603721	1.96294339519861	1.89838085807664	3.00104065656037	2.28734317459702	1.5901423311655	1.87597671801982	3.741727458497	2.18518989815313	1.81867388959936	1.51573787249573	1.99015959981762	2.31463304552069	4.51131715278027	2.61764445050939	3.03568443794975	1.95868136834445	1.92087933563207	1.28722734199632	1.53807361102266	1.26712623386819	1.39880984858613	1.27559719979683	2.92739927834095	1.52096843109771	1.96714294709265
71	4	female	2	124	neg	1.23639359349276	5.15202392210248	4.62146391592148	2.25842852608575	3.28869867979206	1.55302232709993	5.4238513089692	1.7614007828276	5.65207500933703	2.52356483728626	1.49519212919866	2.52662463703532	1.10286992065537	3.4904270566177	3.44862212503405	2.69515100042249	2.13583468400315	1.66260230655429	2.95154672524601	3.66546196069354	3.01958282345418	2.49009876101021	1.66199241644126	4.98449841795685	1.57101875639377	2.26834599971164	2.95813482767436	1.56245674289035	1.49534254703181	1.8835591817506	5.51977949029639	3.59197112732694	2.47438751405937	2.24345879342708	2.17445519582734	1.90465783380783	1.16281246111165	1.49734684451307	1.1072086972459	1.14994761145524	1.14994761145524	2.58316783905989	1.42165507743378	1.79453942916873
224	18	female	0	242	neg	1.33317190226654	2.27589882885097	4.67152513496284	4.16201503420921	3.39851948104328	1.46273076672714	3.97650931272015	1.52171708170228	2.76201520107042	2.49507837181443	1.31097388798376	1.74905283626154	1.15489955811071	1.62695262245167	2.85598309703195	3.11254097372604	3.5735785521477	1.50255184728843	1.81306867602202	2.78788027000596	3.07309383976416	3.22734516374243	1.18481519418461	3.77931500178625	1.46886647695478	2.63181252657934	2.80087498022576	1.29337272023031	2.42065738391216	1.89100409316268	3.15521306479213	3.63090078757417	2.01254943747145	2.5907419975843	1.90087944697917	1.46195058011549	1.03156608779166	2.13401966620499	0.807405838759577	0.869873642203271	2.64867372799447	3.17151487712123	1.18230622401928	2.21268790624248
223	24	female	0	242	neg	1.78158068509942	4.09073531316183	5.26098071996932	3.84840814836417	3.18660775106568	1.41864339049847	3.93308243185462	1.51407171322223	2.88515530156177	2.15740865794201	1.18547422988262	3.58729156070309	1.52845034378181	2.97454348075736	4.32115361880178	4.86837724681966	3.52342651881843	1.70631895887709	3.05349258407398	2.04466873368698	2.32991900071594	2.898616513076	1.17453448761572	5.10314450904914	2.19650160767093	4.49734233484046	4.00880797643669	1.59055408182043	4.26213838429018	1.43658077688588	5.52390033059034	4.6947224343854	1.70850988421807	2.61290066558112	1.95157658238887	1.45269416172946	1.42037988143493	2.40236125118958	0.969053648908462	0.686403110493297	0.997408122988775	2.37641101480522	1.07423082294281	1.6277648977
222	19	male	0	242	neg	1.29312316060977	4.73358402422153	3.30614984090601	3.3765675822891	4.78481579585813	1.46667849874598	2.29210653380363	1.60221546544916	2.76962786292358	1.66007458922012	1.46706804783459	2.13495149704945	1.0904989754802	2.68134710409175	4.25823945967122	3.74190945124315	2.41568121892216	1.42488015576863	1.77105579690267	1.83293362493855	1.55868702934052	4.09405844076371	1.23027921941566	2.26332612035003	1.62819052820033	3.29013561853916	2.06522380413451	1.35382811656502	2.39230226437966	2.03109993059511	3.39398614782285	2.93985375567997	3.21083959431639	3.11114326090887	1.94101807680497	1.70615311519675	1.12343768833174	1.21320570605672	0.930405490939417	0.895095027826027	1.15663081267897	2.72017754243298	1.19825754636513	1.97286388608302
221	20	female	0	242	neg	1.02698196361044	4.00706926994615	2.6808754016618	2.57387277576451	4.0837736270903	1.19948846207495	1.80571211660703	1.43038476240588	2.23526653946668	1.31382341766378	1.23602046366043	1.75544241852582	0.811034189127213	1.86362901726903	3.12475559369559	3.05592365716082	1.68140952895816	1.07268726640995	1.43824046385204	1.47374746624176	1.26350022019563	3.65121375649264	1.10872299815176	1.97940784669352	1.18372114621663	2.64191149950629	1.48004402293016	1.10133801572273	1.80912989233424	1.56988167136841	2.7883988674057	2.42278802486446	2.43491840651414	2.62993438891928	1.69129157676485	1.44047793185604	0.892223276259141	0.987700501486143	0.764520429286921	0.86841926436552	0.929656893887387	2.17993515305239	1.04751477567728	1.46460336983939
27	2	female	3	71	neg	1.39056817249824	2.01438715217369	3.62122841378005	1.87706812807755	2.79798624809854	1.76063578898791	3.16624202388794	1.97683144953279	3.09875559213591	2.07624417218117	1.69037114845158	1.42622462458939	1.04813149421737	1.34986373803966	1.54842672651611	2.3562760702745	2.51459075318005	2.09459741853363	1.74597247205456	1.94561139680357	2.01768088739605	3.81722102080605	1.78075738490868	2.99155618818618	1.41460379000447	2.2063428086942	2.2673059136056	1.43696985605758	1.16104557014014	1.77262533906299	3.33180512790673	3.27092213108559	3.5099846533558	2.75264374869977	2.12815288379197	2.67992416452652	1.25966108849759	1.27255396559387	1.05202460203523	1.1291971354585	1.0584326210899	3.79717047479951	1.54355627805815	2.01740244318303
25	4	male	2	106	neg	1.1681433444318	2.70986301409528	3.84325007455239	2.51649978576782	2.56288957546071	1.12139082542513	2.98785131536674	1.3932625945181	2.8100198401454	1.53379281674848	1.11311026762884	2.33777633189864	0.968720358293661	1.78447629528356	2.0716919195408	2.32278273622869	3.20515918311773	1.70910678699415	1.78290449440384	2.66582268926535	1.44752574435308	3.053417771958	1.58114085452156	3.79247953760909	1.25443042824394	2.23585598034064	3.68221236906715	1.57415871378142	1.7760347138455	2.2657866286882	4.64646185000515	5.06891697398685	2.4284842777837	4.5555882804249	2.40206399988151	2.00476929950399	1.1202031287738	1.27517719591127	0.645241811842898	0.695779204638636	0.820840021700405	2.94918531342889	1.0358345541522	2.18369173994221
15	3	female	2	30	neg	1.07512889027413	1.83183448255304	1.75799409838815	4.01076454186472	1.20827475578707	1.05949752921096	2.06006075195514	1.1434236114371	2.24780311997371	1.07945541077299	1.05699681693929	1.30696945289862	0.874659670507667	1.2552474192473	1.41194319258317	0.924920365573684	1.28180766364929	0.909933481217327	1.54233982983885	1.07461500440206	1.31518995970359	1.4358257540213	1.06362377833548	1.63030752247405	0.629125263837417	1.12730706879375	0.949198363521962	0.858012609337516	0.936385552067138	2.42683223611115	1.76303701873253	2.71377926188928	1.21375219555296	2.51199442587349	1.50281696287936	1.15321708165166	0.620439313444317	0.762256313175066	0.542481180452873	0.500958030898579	0.577844758893723	1.7870586815791	0.865782355334325	1.53523844057173
79	6	male	2	98	neg	0.702815662883752	1.87136270567302	3.03930062119423	1.23399560153343	1.67424039459766	0.738570270300472	1.1003211539055	0.752484449425215	1.3473921374208	1.05378603256845	0.722737106031162	1.04551359555685	0.531122156687255	1.09493916751285	2.3762661990369	0.776383170087985	1.30249729151026	3.89590817839983	1.51288571268243	0.85050865605853	0.934787583146151	4.12181275051361	0.720904396004902	1.78650204361131	0.2964386456273	1.1526418963692	2.18331755559293	0.519643078857735	0.700017029531079	2.20424825813938	2.44373861404222	2.18979916579284	0.963051435364872	2.1211729901933	1.21546873382464	0.929330817520871	0.260616090922725	0.329932896489064	0.136050461301892	0.201539542890151	0.285477784458842	1.99030644383745	0.388762436158169	1.1988451931726
67	4	male	2	101	neg	0.34903519495083	1.15008580253419	1.3259150181364	1.39764320005364	2.5521208996644	0.495221288582874	1.29641466335149	0.608769965387687	2.17305336408131	0.770525632798594	0.460310958475021	1.12591409266744	0.137384076695142	1.10868459507013	0.972777127949624	0.781435872875276	0.827193016844655	0.575511415826409	0.84501617690318	0.842096126102947	0.663758884844437	1.45486860069016	0.821181778810793	2.60342259718165	0.0989099288805059	0.877301865142694	1.10105799559544	0.578451572219929	0.998624159664413	1.69270111566777	4.06801592093472	1.19197081567379	0.767385925268026	2.46876422586424	1.33321680298032	1.13738407669514	0.184086473769515	0.460247208445586	0.109006748710926	0.0571056467988963	0.197968182638746	2.93224772077034	0.328216723443275	1.05689254246301
58	2	female	1	158	neg	0.733949261790719	0.556467535821053	1.21264083468102	0.93627359117341	0.588755012586705	0.912268574020664	3.19017982218665	1.05150406330193	1.04843413535125	0.54298569425389	0.691664139768442	0.201244105238406	0.896147033577322	0.480101077681054	1.2380165432741	1.90910627257599	2.25279377598262	1.25811911659211	1.71333331698439	1.51394387621502	1.54114392580086	0.687007381813365	0.506618783041571	0.933473688794141	0.686994442902411	2.20848293146854	1.26522421669444	1.14630842975352	1.5257461437896	1.55830101291482	1.19567529998141	1.12222326630295	1.10394690388349	0.789521795607645	0.555546568639514	0.994417471495836	1.25142986240662	1.6594781482599	1.44464548101422	1.43741829099687	1.24657407669247	-0.189902773832416	1.55692779903787	1.72450249579385
150	8	male	1	111	neg	1.22357668048362	2.39887748845532	3.23489666661226	1.04477839350285	0.860655601756287	0.524772035445163	1.61787506517281	0.486098788370391	0.690376866961116	1.50694522358585	0.244886055807109	0.0831959546553184	1.24313545723215	1.17224941904461	1.67235614151997	0.736536321651951	3.97680550286767	1.03068583914328	1.14653533917738	2.04749911424388	0.709262439270909	0.931105823411027	0.823426976551498	1.65062977585679	0.65261097158472	1.24079868800571	0.86110959556912	0.936530482148403	0.555238921412862	1.3451737695345	2.00452158990243	1.00529870612643	0.71352879179154	0.611714176567755	0.286721428134638	0.0842056064116551	1.2308716027478	1.20205918569294	1.1029255504599	0.98683357246875	0.586914273341175	0.768560352334312	1.00347280074287	0.855271985527643
159	10	male	0	242	neg	1.33974144100094	1.56839969548446	1.55006879650389	2.16678721235254	1.62276402462573	1.161362265736	3.0142560841698	1.28137440167718	2.86805673325485	1.37069878617571	1.17446585301019	1.76187314535057	1.62034187645671	1.67700398013816	1.69501054577941	2.72442661691904	3.23196682610864	1.90103014685438	2.84268236025231	1.93029996113031	1.59539956909719	2.25948734912439	1.65132401142749	2.20244621283967	1.39163111268308	1.42800662182694	1.70406412672758	1.46150380850418	1.43469983457497	1.76673414079417	2.54388313979123	1.67619868006652	1.25704507231544	1.44111833580373	1.47674772632103	1.47051391550661	1.42746483778353	1.26640032317251	1.40368560396902	1.3901701555548	1.51818221618057	2.19709081198652	1.56127169913366	1.73899323812255
166	8	male	1	150	neg	1.69059292950587	2.03769813513246	2.56883604311284	2.80768085613651	2.03549306626324	1.69753823183184	2.07773225962136	1.97204944863231	2.61605606041395	2.36145667438577	1.97966194838632	1.57597625195092	1.71946912635865	1.65221183777801	1.9950539503578	1.90734437615111	4.22599853776658	1.96108619075877	3.03097628518185	1.73736308549762	2.20473440387833	1.85489108015737	1.84580966820469	2.45249940591191	1.77655980888861	2.56708637761922	1.93213218316844	1.96787317426301	1.79227029930942	2.34304110302608	2.30148915198088	2.0217652258535	1.79356768702355	2.0925887166166	1.81986595091753	1.91484909610605	1.81998677169735	1.94483613052102	1.77982603436236	1.82910879982803	3.5295279074511	1.63692818345778	1.70745252923496	1.82552742842109
186	23	male	1	141	neg	2.04682395162134	1.84987097294052	1.85894243633066	1.84834894189771	1.92283447915663	1.61022380567732	1.82569844148893	1.75926941454239	1.80509421022813	1.82418689122372	1.85456054026724	1.80676983814631	2.04989295783888	1.86838669513426	1.92727570200566	1.92976377352036	1.883453978617	1.83568253006155	1.80763949287975	1.8084204500571	1.80261482837589	1.8116488378619	1.79093302332825	1.8109707765648	1.82559371243797	1.67469065338925	1.80953024220558	1.77656431450518	1.79919360878845	1.6664830478907	1.7611355766965	1.67093776772492	1.771419304967	1.7835940189131	1.75914097518856	1.80854640012404	1.88247674154049	1.70405557264829	1.75079363247504	1.73459640494724	1.75702558618655	1.45930665115181	1.74859032337739	1.77601960876321
196	20	male	0	242	neg	0.938314495519881	0.822992854470486	2.63819774000214	2.28430898194069	1.67442102642452	0.980109226633146	4.14660659193006	1.60939388448394	1.8507900624903	1.80644730440476	1.22633900236411	1.13115012468199	1.06867889522101	1.6715744427644	1.80267826877738	2.44220050967896	4.91310225847103	2.16676655163224	2.5494627559937	2.03300066613032	3.272810201684	1.80172204244608	0.865742501929822	1.87543729254781	1.37215822418578	1.64582336537354	2.1427239842094	2.273369314824	1.73692560903165	2.65591645131289	3.75278604224014	2.12690753489845	2.23050104969651	0.697790641949703	1.29354140340825	1.17997525056111	1.21768687514999	2.16980886254064	1.62405207241438	1.64004379254145	1.43181903277047	0.436512965874251	1.63956899842305	1.63553868100024
[truncated: 2,277 more columns]
