# Supplementary material for: Identification of immune signatures predictive of clinical protection from malaria
Source: PLoS Comput Biol. 2017 Oct 24;13(10):e1005812. doi: 10.1371/journal.pcbi.1005812 (PMC5669498; doi:10.1371/journal.pcbi.1005812)
Supplement: S4 Data — (CSV) [file pcbi.1005812.s004.csv]

all individuals
PlasmoDB	ID	nFolds	correlatedTo	beta0	betaAge	Gene.ID	X.UniProt.ID.	X.Entrez.Gene.ID.	X.Previous.ID.s..	Pf.iRBC.Spz.Gam.min.expr.stage.Affy	Pf.iRBC.Spz.Gam.max.expr.stage.Affy	SourceID	Organism	GenomicLocationGene	ProductDescription	GeneSymbol	GeneHasUnmatchedTranscripts	TranscriptProductDescription	GeneSourceID	Chromosome	GenomicLocationTranscript	CDSLength	GeneDBUpdatedProductName	IsoelectricPoint	MolecularWeight	ProteinLength	TMDomains	SignalPPeptide	SignalPScores	ComputedGOComponentIDs	ComputedGOComponents	ComputedGOFunctionIDs.	ComputedGOFunctions	ComputedGOProcessIDs	ComputedGOProcesses	CuratedGOComponentIDs	CuratedGOComponents	CuratedGOFunctionIDs	CuratedGOFunctions	CuratedGOProcessIDs	CuratedGOProcesses	ECNumbers	ECNumbersFromOrthoMCL
PF3D7_0104200	PFA0210c	5	PF14_0338e3s1	0.707963963	-0.021857325	PFA0210c	null	null	MAL1P1.33, PFA0210c	Gametocyte	Merozoite	PF3D7_0104200.1	P. falciparum 3D7	Pf3D7_01_v3:182,822..184,222(-)	StAR-related lipid transfer protein	N/A	no	StAR-related lipid transfer protein	PF3D7_0104200	1	Pf3D7_01_v3:182822..184222(-)	1401	N/A	5.57	53626	466	0	HMM: MSLKRRKFILLSFVFSVVELIFGY, NN: MSLKRRKFILLSFVFSVVELIFGY	NN Sum: 4, NN D: .8, HMM Prob: 1	N/A	N/A	N/A	N/A	N/A	N/A	GO:0044164, GO:0016021, GO:0020003	host cell cytosol, integral component of membrane, symbiont-containing vacuole	GO:0008525, GO:0008526	phosphatidylcholine transporter activity, phosphatidylinositol transporter activity	GO:2001139, GO:0015914	negative regulation of phospholipid transport, phospholipid transport	N/A	N/A
PF3D7_0104300	PFA0215we1s1	5	PF14_0338e3s1	0.937379896	-0.035460183	PFA0215w	null	null	MAL1P1.34b, PFA0215w, PFA0220w	Gametocyte	Late Schizogony	PF3D7_0104300.1	P. falciparum 3D7	Pf3D7_01_v3:190,269..201,230(+)	ubiquitin carboxyl-terminal hydrolase 1, putative	UBP1	no	ubiquitin carboxyl-terminal hydrolase 1, putative	PF3D7_0104300	1	Pf3D7_01_v3:190269..201230(+)	10500	N/A	8.74	416036	3499	0	N/A	N/A	N/A	N/A	N/A	N/A	N/A	N/A	GO:0000502	proteasome complex	GO:0004221	ubiquitin thiolesterase activity	GO:0006511	ubiquitin-dependent protein catabolic process	3.4.19.12 (Ubiquitinyl hydrolase 1)	3.4.19.12 (Ubiquitinyl hydrolase 1)
PF3D7_0104500	PFA0230c	5	PF14_0338e3s1	0.464393025	-0.022550633	PFA0230c	null	null	MAL1P1.36, PFA0230c	Merozoite	Early Trophozoite	PF3D7_0104500.1	P. falciparum 3D7	Pf3D7_01_v3:204,622..205,455(-)	conserved protein, unknown function	N/A	no	conserved protein, unknown function	PF3D7_0104500	1	Pf3D7_01_v3:204622..205455(-)	834	N/A	8.64	33175	277	0	HMM: MVSIFSLLTYIIYLYFSLKSI, NN: MVSIFSLLTYIIYLYFSLKSI	NN Sum: 2, NN D: .59, HMM Prob: .13	N/A	N/A	N/A	N/A	N/A	N/A	N/A	N/A	N/A	N/A	N/A	N/A	N/A	N/A
PF3D7_0107600	PFA0380w-e2	5	PF14_0338e3s1	0.892436275	-0.040117461	PFA0380w	null	null	MAL1P2.04, PFA0380w	Early Trophozoite	Gametocyte	PF3D7_0107600.1	P. falciparum 3D7	Pf3D7_01_v3:314,618..319,405(+)	serine/threonine protein kinase, putative	N/A	no	serine/threonine protein kinase, putative	PF3D7_0107600	1	Pf3D7_01_v3:314618..319405(+)	4788	N/A	10.66	194630	1595	1	N/A	N/A	N/A	N/A	GO:0005524, GO:0004672	ATP binding, protein kinase activity	GO:0006468	protein phosphorylation	N/A	N/A	GO:0005524, GO:0004672	ATP binding, protein kinase activity	GO:0006468	protein phosphorylation	2.7.11.1 (Non-specific serine/threonine protein kinase)	2.7.11.1 (Non-specific serine/threonine protein kinase)
PF3D7_0114000	PFA0675we2s1	5	PF14_0338e3s1	0.748121861	-0.030381247	PFA0675w	null	null	MAL1P4.13, PFA0675w	Merozoite	Gametocyte	PF3D7_0114000.1	P. falciparum 3D7	Pf3D7_01_v3:542,480..546,983(+)	exported protein family 1	EPF1	no	exported protein family 1	PF3D7_0114000	1	Pf3D7_01_v3:542480..546983(+)	4392	N/A	3.99	170979	1463	1	N/A	N/A	N/A	N/A	N/A	N/A	N/A	N/A	GO:0020036	Maurer's cleft	GO:0005515	protein binding	N/A	N/A	N/A	N/A
PF3D7_0212300	PFB0550we2s1	5	PF14_0338e3s1	0.894575683	-0.027197353	PFB0550w	O96203	812711	PF02_0115, PFB0550w	Late Schizogony	Gametocyte	PF3D7_0212300.1	P. falciparum 3D7	Pf3D7_02_v3:492,616..494,306(+)	peptide chain release factor subunit 1, putative	N/A	no	peptide chain release factor subunit 1, putative	PF3D7_0212300	2	Pf3D7_02_v3:492616..494306(+)	1284	N/A	7.05	48063	427	0	N/A	N/A	GO:0005737	cytoplasm	GO:0016149	translation release factor activity, codon specific	GO:0006415	translational termination	N/A	N/A	N/A	N/A	GO:0006449	regulation of translational termination	3.1.1.29 (Aminoacyl-tRNA hydrolase)	3.1.1.29 (Aminoacyl-tRNA hydrolase)
PF3D7_0304000	PFC0180ce2s1	5	PF14_0338e3s1	0.957071073	-0.02514655	PFC0180c	O97228	814357	MAL3P2.5, PFC0180c	Merozoite	Gametocyte	PF3D7_0304000.1	P. falciparum 3D7	Pf3D7_03_v3:198,542..201,584(-)	inner membrane complex protein 1a, putative	IMC1a	no	inner membrane complex protein 1a, putative	PF3D7_0304000	3	Pf3D7_03_v3:198542..201584(-)	2586	N/A	5.15	100846	861	0	N/A	N/A	N/A	N/A	N/A	N/A	N/A	N/A	GO:0070258	inner membrane complex	N/A	N/A	GO:0030260	entry into host cell	N/A	N/A
PF3D7_0305500	PFC0245ce1s4	5	PF14_0338e3s1	0.60187191	-0.026381422	PFC0245c	O97239	814373	MAL3P2.18, PFC0245c	Merozoite	Early Trophozoite	PF3D7_0305500.1	P. falciparum 3D7	Pf3D7_03_v3:261,485..273,286(-)	conserved Plasmodium protein, unknown function	N/A	no	conserved Plasmodium protein, unknown function	PF3D7_0305500	3	Pf3D7_03_v3:261485..273286(-)	11802	N/A	7.23	467878	3933	0	N/A	N/A	N/A	N/A	GO:0005488	binding	GO:0015031	protein transport	N/A	N/A	N/A	N/A	N/A	N/A	N/A	N/A
PF3D7_0308200	PFC0350ce2s1	5	PF14_0338e3s1	0.780296169	-0.032536664	PFC0350c	O77323	814399	MAL3P3.6, PFC0350c	Merozoite	Early Trophozoite	PF3D7_0308200.1	P. falciparum 3D7	Pf3D7_03_v3:362,342..364,233(-)	T-complex protein 1 subunit eta	CCT7	no	T-complex protein 1 subunit eta	PF3D7_0308200	3	Pf3D7_03_v3:362342..364233(-)	1620	N/A	5.3	59576	539	0	N/A	N/A	N/A	N/A	GO:0005524, GO:0051082	ATP binding, unfolded protein binding	GO:0006457	protein folding	GO:0005832	chaperonin-containing T-complex	GO:0051082	unfolded protein binding	GO:0006457	protein folding	N/A	N/A
PF3D7_0316800	PFC0735we2s1	5	PF14_0338e3s1	0.906853736	-0.025173076	PFC0735w	O77395	814482	MAL3P6.30, PFC0735w	Late Schizogony	Early Trophozoite	PF3D7_0316800.1	P. falciparum 3D7	Pf3D7_03_v3:677,842..678,474(+)	40S ribosomal protein S15A, putative	N/A	no	40S ribosomal protein S15A, putative	PF3D7_0316800	3	Pf3D7_03_v3:677842..678474(+)	393	N/A	10.62	14873	130	0	N/A	N/A	GO:0005840	ribosome	GO:0003735	structural constituent of ribosome	GO:0006412	translation	GO:0022627	cytosolic small ribosomal subunit	GO:0003735	structural constituent of ribosome	GO:0006412	translation	N/A	N/A
PF3D7_0319600	PFC0870we3s1	5	PF14_0338e3s1	1.242159013	-0.02967913	PFC0870w	O97319	814510	MAL3P7.3, PFC0870w	Merozoite	Early Trophozoite	PF3D7_0319600.1	P. falciparum 3D7	Pf3D7_03_v3:817,913..818,695(+)	elongation factor 1-delta, putative	EF-1delta	no	elongation factor 1-delta, putative	PF3D7_0319600	3	Pf3D7_03_v3:817913..818695(+)	471	N/A	4.25	17705	156	0	N/A	N/A	GO:0005853	eukaryotic translation elongation factor 1 complex	GO:0003746	translation elongation factor activity	GO:0006414	translational elongation	GO:0005853	eukaryotic translation elongation factor 1 complex	GO:0003746	translation elongation factor activity	GO:0006414	translational elongation	N/A	N/A
PF3D7_0407800	PFD0385we1s1	5	PF14_0338e3s1	0.721224774	-0.025309231	PFD0385w	Q9U0K8	812363	MAL4P2.14, PFD0385w	Late Ring	Gametocyte	PF3D7_0407800.1	P. falciparum 3D7	Pf3D7_04_v3:384,924..390,806(+)	conserved Plasmodium protein, unknown function	N/A	no	conserved Plasmodium protein, unknown function	PF3D7_0407800	4	Pf3D7_04_v3:384924..390806(+)	5883	N/A	6.89	230122	1960	0	N/A	N/A	GO:0016020	membrane	N/A	N/A	N/A	N/A	N/A	N/A	N/A	N/A	N/A	N/A	N/A	N/A
PF3D7_0509000	PFE0445ce1s1	5	PF14_0338e3s1	0.924109059	-0.022498468	PFE0445c	Q8I0X0	812853	MAL5P1.91, PFE0445c	Merozoite	Early Schizogony	PF3D7_0509000.1	P. falciparum 3D7	Pf3D7_05_v3:376,855..378,452(-)	SNAP protein (soluble N-ethylmaleimide-sensitive factor attachment protein), putative	N/A	no	SNAP protein (soluble N-ethylmaleimide-sensitive factor attachment protein), putative	PF3D7_0509000	5	Pf3D7_05_v3:376855..378452(-)	897	N/A	5.33	34645	298	0	N/A	N/A	N/A	N/A	N/A	N/A	GO:0006886	intracellular protein transport	GO:0005794, GO:0005783	Golgi apparatus, endoplasmic reticulum	GO:0005483, GO:0005215	soluble NSF attachment protein activity, transporter activity	N/A	N/A	N/A	N/A
PF3D7_0510500	PFE0520c	5	PF14_0338e3s1	0.959336631	-0.027343571	PFE0520c	Q8I3Z9	812833	MAL5P1.106, PFE0520c	Merozoite	Early Schizogony	PF3D7_0510500.1	P. falciparum 3D7	Pf3D7_05_v3:445,983..448,502(-)	topoisomerase I	TopoI	no	topoisomerase I	PF3D7_0510500	5	Pf3D7_05_v3:445983..448502(-)	2520	N/A	9.84	98108	839	0	N/A	N/A	GO:0005694	chromosome	GO:0003677, GO:0003917, GO:0003918	DNA binding, DNA topoisomerase type I activity, DNA topoisomerase type II (ATP-hydrolyzing) activity	GO:0006265	DNA topological change	GO:0005634	nucleus	GO:0003917	DNA topoisomerase type I activity	GO:0006265, GO:0042493	DNA topological change, response to drug	5.99.1.2 (DNA topoisomerase)	5.99.1.2 (DNA topoisomerase)
PF3D7_0512700	PFE0630c	5	PF14_0338e3s1	0.755664416	-0.025637855	PFE0630c	Q8I3Y0	812941	MAL5P1.127, PFE0630c	Merozoite	Early Trophozoite	PF3D7_0512700.1	P. falciparum 3D7	Pf3D7_05_v3:546,734..547,579(-)	orotate phosphoribosyltransferase	OPRT	no	orotate phosphoribosyltransferase	PF3D7_0512700	5	Pf3D7_05_v3:546734..547579(-)	846	N/A	7.37	33005	281	0	N/A	N/A	N/A	N/A	N/A	N/A	GO:0009116	nucleoside metabolic process	N/A	N/A	GO:0004588, GO:0046983	orotate phosphoribosyltransferase activity, protein dimerization activity	N/A	N/A	2.4.2.10 (Orotate phosphoribosyltransferase)	2.4.2.10 (Orotate phosphoribosyltransferase)
PF3D7_0512800	PFE0635ce1s1	5	PF14_0338e3s1	0.905463282	-0.027501788	PFE0635c	Q8I3X9	812942	MAL5P1.128, PFE0635c	Merozoite	Early Trophozoite	PF3D7_0512800.1	P. falciparum 3D7	Pf3D7_05_v3:548,406..553,340(-)	conserved Plasmodium protein, unknown function	N/A	no	conserved Plasmodium protein, unknown function	PF3D7_0512800	5	Pf3D7_05_v3:548406..553340(-)	4935	N/A	9.96	198698	1644	0	N/A	N/A	N/A	N/A	N/A	N/A	N/A	N/A	N/A	N/A	N/A	N/A	N/A	N/A	N/A	N/A
PF3D7_0514700	PFE0735we1s1	5	PF14_0338e3s1	0.725012419	-0.025662887	PFE0735w	Q8I3W1	812961	MAL5P1.147, PFE0735w	Late Ring	Gametocyte	PF3D7_0514700.1	P. falciparum 3D7	Pf3D7_05_v3:610,089..614,771(+)	conserved Plasmodium protein, unknown function	N/A	no	conserved Plasmodium protein, unknown function	PF3D7_0514700	5	Pf3D7_05_v3:610089..614771(+)	4683	N/A	10.2	190526	1560	1	N/A	N/A	N/A	N/A	N/A	N/A	N/A	N/A	N/A	N/A	N/A	N/A	N/A	N/A	N/A	N/A
PF3D7_0515700	PFE0785c	5	PF14_0338e3s1	0.437253886	-0.021859741	PFE0785c	Q8I3V1	812971	MAL5P1.157, PFE0785c	Early Ring	Early Schizogony	PF3D7_0515700.1	P. falciparum 3D7	Pf3D7_05_v3:653,966..655,336(-)	glideosome-associated protein 40, putative	GAP40	no	glideosome-associated protein 40, putative	PF3D7_0515700	5	Pf3D7_05_v3:653966..655336(-)	1371	N/A	8.02	51799	456	10	N/A	N/A	N/A	N/A	N/A	N/A	N/A	N/A	GO:0009986, GO:0005737, GO:0070258	cell surface, cytoplasm, inner membrane complex	N/A	N/A	N/A	N/A	N/A	N/A
PF3D7_0525400	PFE1265w	5	PF14_0338e3s1	0.640619326	-0.021653934	PFE1265w	Q8I3L1	813068	MAL5P1.253, PFE1265w	Late Schizogony	Gametocyte	PF3D7_0525400.1	P. falciparum 3D7	Pf3D7_05_v3:1,057,651..1,059,054(+)	G-protein coupled receptor, putative	N/A	no	G-protein coupled receptor, putative	PF3D7_0525400	5	Pf3D7_05_v3:1057651..1059054(+)	1404	N/A	8.18	55703	467	7	N/A	N/A	N/A	N/A	N/A	N/A	N/A	N/A	GO:0005887	integral component of plasma membrane	GO:0004930	G-protein coupled receptor activity	GO:0007186	G-protein coupled receptor signaling pathway	N/A	N/A
PF3D7_0617400	MAL6P1.252-e1s3	5	NA	1.925833957	0.109761239	MAL6P1.252	C6KT15	3885794	2270.t00065, MAL6P1.252, PFF0845c	X	X	PF3D7_0617400.1	P. falciparum 3D7	Pf3D7_06_v3:723,117..731,490(-)	erythrocyte membrane protein 1, PfEMP1	VAR	no	erythrocyte membrane protein 1, PfEMP1	PF3D7_0617400	6	Pf3D7_06_v3:723117..731490(-)	7185	N/A	6.46	274792	2394	1	N/A	N/A	GO:0016021	integral component of membrane	GO:0004872	receptor activity	GO:0009405	pathogenesis	GO:0020002, GO:0020030	host cell plasma membrane, infected host cell surface knob	GO:0050839	cell adhesion molecule binding	GO:0020033, GO:0020035, GO:0020013, GO:0016337	antigenic variation, cytoadherence to microvasculature, mediated by symbiont protein, modulation by symbiont of host erythrocyte aggregation, single organismal cell-cell adhesion	N/A	N/A
PF3D7_0708800	PF07_0033	5	PF14_0338e3s1	0.744805296	-0.017448172	PF07_0033	Q8IC01	2655069	PF07_0033	Merozoite	Early Trophozoite	PF3D7_0708800.1	P. falciparum 3D7	Pf3D7_07_v3:395,711..398,332(+)	heat shock protein 110	HSP110c	no	heat shock protein 110	PF3D7_0708800	7	Pf3D7_07_v3:395711..398332(+)	2622	N/A	5.39	99963	873	0	N/A	N/A	N/A	N/A	N/A	N/A	N/A	N/A	GO:0005737	cytoplasm	GO:0016887, GO:0005515	ATPase activity, protein binding	GO:0006457, GO:0009408	protein folding, response to heat	N/A	N/A
PF3D7_0710000	MAL7P1.30e7s1	5	PF14_0338e3s1	0.822132492	-0.045696144	MAL7P1.30	Q8IBZ0	2655203	MAL7P1.30	Merozoite	Early Schizogony	PF3D7_0710000.1	P. falciparum 3D7	Pf3D7_07_v3:447,515..458,496(-)	conserved Plasmodium protein, unknown function	N/A	no	conserved Plasmodium protein, unknown function	PF3D7_0710000	7	Pf3D7_07_v3:447515..458496(-)	9804	N/A	10.39	407392	3267	0	N/A	N/A	GO:0005634	nucleus	N/A	N/A	N/A	N/A	N/A	N/A	N/A	N/A	N/A	N/A	N/A	N/A
PF3D7_0718300	MAL7P1.92e3s1	5	PF14_0338e3s1	1.005776318	-0.035895506	MAL7P1.92	Q8IBR8	2655054	MAL7P1.92	Merozoite	Merozoite	PF3D7_0718300.1	P. falciparum 3D7	Pf3D7_07_v3:812,301..820,635(-)	cysteine repeat modular protein 2	CRMP2	no	cysteine repeat modular protein 2	PF3D7_0718300	7	Pf3D7_07_v3:812301..820635(-)	7632	N/A	8.32	296915	2543	10	HMM: MRNSDFFFFFFVLLNCFLNIQPYVSNAT, NN: MRNSDFFFFFFVLLNCFLNIQPY	NN Sum: 4, NN D: .63, HMM Prob: .82	N/A	N/A	GO:0005515	protein binding	N/A	N/A	GO:0031362	anchored component of external side of plasma membrane	N/A	N/A	GO:0030522, GO:0046907	intracellular receptor signaling pathway, intracellular transport	N/A	N/A
PF3D7_0719700	PF07_0080e2s1	5	PF14_0338e3s1	0.958008611	-0.041488046	PF07_0080	Q8IBQ5	2655124	PF07_0080	Merozoite	Early Trophozoite	PF3D7_0719700.1	P. falciparum 3D7	Pf3D7_07_v3:861,583..862,487(+)	40S ribosomal protein S10, putative	RPS10	no	40S ribosomal protein S10, putative	PF3D7_0719700	7	Pf3D7_07_v3:861583..862487(+)	414	N/A	10.25	16478	137	0	N/A	N/A	N/A	N/A	N/A	N/A	N/A	N/A	GO:0022627	cytosolic small ribosomal subunit	GO:0003735	structural constituent of ribosome	GO:0006412	translation	N/A	N/A
PF3D7_0720100	PF07_0083	5	PF14_0338e3s1	0.370100409	-0.02385227	PF07_0083	Q8IBQ1	2655127	PF07_0083	Late Schizogony	Gametocyte	PF3D7_0720100.1	P. falciparum 3D7	Pf3D7_07_v3:877,865..878,632(-)	small subunit rRNA processing protein, putative	N/A	no	small subunit rRNA processing protein, putative	PF3D7_0720100	7	Pf3D7_07_v3:877865..878632(-)	768	N/A	10.27	30480	255	0	N/A	N/A	N/A	N/A	GO:0000166	nucleotide binding	N/A	N/A	N/A	N/A	N/A	N/A	N/A	N/A	N/A	N/A
PF3D7_0730500	MAL7P1.167e1s2	5	PF14_0338e3s1	1.015351046	-0.030215453	MAL7P1.167	Q8IBF4	2654990	MAL7P1.167	Merozoite	Late Trophozoite	PF3D7_0730500.1	P. falciparum 3D7	Pf3D7_07_v3:1,305,894..1,314,215(-)	conserved Plasmodium protein, unknown function	N/A	no	conserved Plasmodium protein, unknown function	PF3D7_0730500	7	Pf3D7_07_v3:1305894..1314215(-)	8322	N/A	9.67	329464	2773	0	N/A	N/A	GO:0005737	cytoplasm	N/A	N/A	N/A	N/A	N/A	N/A	N/A	N/A	N/A	N/A	N/A	N/A
PF3D7_0803100	PF08_0127e1s1	5	PF14_0338e3s1	0.798517223	-0.031179784	PF08_0127	Q8IAN1	2655326	PF08_0127	Late Trophozoite	Gametocyte	PF3D7_0803100.1	P. falciparum 3D7	Pf3D7_08_v3:199,181..202,918(-)	U3 small nucleolar RNA-associated protein 14, putative	UTP14	no	U3 small nucleolar RNA-associated protein 14, putative	PF3D7_0803100	8	Pf3D7_08_v3:199181..202918(-)	3738	N/A	5.01	147911	1245	0	N/A	N/A	N/A	N/A	N/A	N/A	N/A	N/A	N/A	N/A	N/A	N/A	N/A	N/A	N/A	N/A
PF3D7_0808600	PF08_0107e1s2	5	NA	1.205557476	0.059539185	PF08_0107	Q8IAS3	4794195	MAL8P1.119, PF08_0107	Early Trophozoite	Early Ring	PF3D7_0808600.1	P. falciparum 3D7	Pf3D7_08_v3:431,165..439,051(+)	erythrocyte membrane protein 1, PfEMP1	VAR	no	erythrocyte membrane protein 1, PfEMP1	PF3D7_0808600	8	Pf3D7_08_v3:431165..439051(+)	6798	N/A	5.38	256556	2265	0	N/A	N/A	GO:0016021	integral component of membrane	GO:0004872	receptor activity	GO:0009405	pathogenesis	GO:0020002, GO:0020030	host cell plasma membrane, infected host cell surface knob	GO:0050839	cell adhesion molecule binding	GO:0020033, GO:0020035, GO:0020013, GO:0016337	antigenic variation, cytoadherence to microvasculature, mediated by symbiont protein, modulation by symbiont of host erythrocyte aggregation, single organismal cell-cell adhesion	N/A	N/A
PF3D7_0810600	PF08_0096e1s1	5	PF14_0338e3s1	0.946723065	-0.029811838	PF08_0096	Q8IAU1	2655295	PF08_0096	Late Schizogony	Gametocyte	PF3D7_0810600.1	P. falciparum 3D7	Pf3D7_08_v3:541,971..544,796(+)	ATP-dependent RNA helicase DBP1, putative	DBP1	no	ATP-dependent RNA helicase DBP1, putative	PF3D7_0810600	8	Pf3D7_08_v3:541971..544796(+)	2826	N/A	9.4	108634	941	0	N/A	N/A	N/A	N/A	GO:0005524, GO:0003676	ATP binding, nucleic acid binding	N/A	N/A	N/A	N/A	GO:0003724, GO:0003729	RNA helicase activity, mRNA binding	N/A	N/A	3.6.4.13 (RNA helicase)	3.6.4.13 (RNA helicase)
PF3D7_0823900	PF08_0031	5	PF14_0338e3s1	0.646349573	-0.0224453	PF08_0031	Q8IB73	2655481	PF08_0031	Merozoite	Early Trophozoite	PF3D7_0823900.1	P. falciparum 3D7	Pf3D7_08_v3:1,047,551..1,048,507(+)	dicarboxylate/tricarboxylate carrier	DTC	no	dicarboxylate/tricarboxylate carrier	PF3D7_0823900	8	Pf3D7_08_v3:1047551..1048507(+)	957	N/A	10.06	35386	318	1	N/A	N/A	N/A	N/A	N/A	N/A	N/A	N/A	GO:0005743	mitochondrial inner membrane	GO:0015367	oxoglutarate:malate antiporter activity	GO:0015742, GO:0015743, GO:0006839	alpha-ketoglutarate transport, malate transport, mitochondrial transport	N/A	N/A
PF3D7_0829500	MAL8P1.7e3s1	5	PF14_0338e3s1	1.147565452	-0.037023154	MAL8P1.7	C0H4Z1	2655419	MAL8P1.7	Merozoite	Gametocyte	PF3D7_0829500.1	P. falciparum 3D7	Pf3D7_08_v3:1,260,048..1,266,698(-)	conserved Plasmodium protein, unknown function	N/A	no	conserved Plasmodium protein, unknown function	PF3D7_0829500	8	Pf3D7_08_v3:1260048..1266698(-)	6651	N/A	10.72	268220	2216	4	N/A	N/A	GO:0005737, GO:0016459	cytoplasm, myosin complex	GO:0005524, GO:0003779, GO:0003774	ATP binding, actin binding, motor activity	N/A	N/A	N/A	N/A	N/A	N/A	N/A	N/A	2.7.7.6 (DNA-directed RNA polymerase)	2.7.7.6 (DNA-directed RNA polymerase)
PF3D7_0830300	PF08_0005	5	PF14_0338e3s1	0.624868391	-0.022553057	PF08_0005	Q8IBC9	2655454	PF08_0005	Early Trophozoite	Merozoite	PF3D7_0830300.1	P. falciparum 3D7	Pf3D7_08_v3:1,290,240..1,291,406(-)	sporozoite invasion-associated protein 2	SIAP2	no	sporozoite invasion-associated protein 2	PF3D7_0830300	8	Pf3D7_08_v3:1290240..1291406(-)	1167	N/A	4.5	45677	388	1	HMM: MNMYVIYYYFLILIFINSCHLY, NN: MNMYVIYYYFLILIFINSCHLY	NN Sum: 4, NN D: .73, HMM Prob: .29	N/A	N/A	N/A	N/A	N/A	N/A	GO:0044164	host cell cytosol	N/A	N/A	N/A	N/A	N/A	N/A
PF3D7_0903400	PFI0165c-e1s2	5	PF14_0338e3s1	1.048675028	-0.029271462	PFI0165c	Q8I3B4	813313	PFI0165c	Gametocyte	Early Trophozoite	PF3D7_0903400.1	P. falciparum 3D7	Pf3D7_09_v3:151,700..159,541(-)	ATP-dependent RNA helicase DDX60, putative	DDX60	no	ATP-dependent RNA helicase DDX60, putative	PF3D7_0903400	9	Pf3D7_09_v3:151700..159541(-)	7611	N/A	6.91	300922	2536	0	N/A	N/A	N/A	N/A	GO:0005524, GO:0003676	ATP binding, nucleic acid binding	N/A	N/A	N/A	N/A	N/A	N/A	N/A	N/A	3.6.4.13 (RNA helicase)	3.6.4.13 (RNA helicase)
PF3D7_0927200	PFI1335we3s1	5	PF14_0338e3s1	1.245074165	-0.023565448	PFI1335w	C0H566	813547	PFI1335w	Merozoite	Gametocyte	PF3D7_0927200.1	P. falciparum 3D7	Pf3D7_09_v3:1,107,143..1,112,656(+)	zinc finger protein, putative	N/A	no	zinc finger protein, putative	PF3D7_0927200	9	Pf3D7_09_v3:1107143..1112656(+)	4884	N/A	5.77	189699	1627	0	N/A	N/A	GO:0005634	nucleus	GO:0003723, GO:0046872, GO:0008270	RNA binding, metal ion binding, zinc ion binding	GO:0006397	mRNA processing	N/A	N/A	N/A	N/A	N/A	N/A	N/A	N/A
PF3D7_0927400	PFI1345ce1s1	5	PF14_0338e3s1	0.95158256	-0.027295431	PFI1345c	C0H567	813549	PFI1345c	Merozoite	Gametocyte	PF3D7_0927400.1	P. falciparum 3D7	Pf3D7_09_v3:1,116,416..1,119,775(-)	conserved Plasmodium protein, unknown function	N/A	no	conserved Plasmodium protein, unknown function	PF3D7_0927400	9	Pf3D7_09_v3:1116416..1119775(-)	2565	N/A	8.94	102579	854	0	N/A	N/A	N/A	N/A	N/A	N/A	N/A	N/A	N/A	N/A	N/A	N/A	N/A	N/A	N/A	N/A
PF3D7_1002800	PF10_0032e1s1	5	PF14_0338e3s1	0.613199715	-0.028107262	PF10_0032	Q8IK08	810190	PF10_0032	Early Ring	Gametocyte	PF3D7_1002800.1	P. falciparum 3D7	Pf3D7_10_v3:132,995..137,272(+)	DnaJ protein, putative	N/A	no	DnaJ protein, putative	PF3D7_1002800	10	Pf3D7_10_v3:132995..137272(+)	4278	N/A	9.14	170849	1425	1	N/A	N/A	GO:0016020	membrane	N/A	N/A	N/A	N/A	N/A	N/A	N/A	N/A	N/A	N/A	N/A	N/A
PF3D7_1011400	PF10_0111	5	PF14_0338e3s1	0.641785618	-0.027998881	PF10_0111	Q8IJT1	810269	PF10_0111	Merozoite	Gametocyte	PF3D7_1011400.1	P. falciparum 3D7	Pf3D7_10_v3:441,140..441,955(-)	proteasome subunit beta type-5	N/A	no	proteasome subunit beta type-5	PF3D7_1011400	10	Pf3D7_10_v3:441140..441955(-)	816	N/A	5.02	30596	271	0	N/A	N/A	GO:0005839	proteasome core complex	GO:0004298	threonine-type endopeptidase activity	GO:0051603	proteolysis involved in cellular protein catabolic process	GO:0005737, GO:0005634, GO:0005839	cytoplasm, nucleus, proteasome core complex	N/A	N/A	GO:0006511	ubiquitin-dependent protein catabolic process	3.4.25.1 (Proteasome endopeptidase complex)	3.4.25.1 (Proteasome endopeptidase complex)
PF3D7_1016300	PF10_0159e2s1	5	PF14_0338e3s1	0.921584665	-0.035306571	PF10_0159	Q8I6U8	810317	PF10_0159	Merozoite	Early Schizogony	PF3D7_1016300.1	P. falciparum 3D7	Pf3D7_10_v3:650,898..653,567(-)	glycophorin binding protein	GBP	no	glycophorin binding protein	PF3D7_1016300	10	Pf3D7_10_v3:650898..653567(-)	2475	N/A	4.77	95843	824	1	N/A	N/A	GO:0016020	membrane	N/A	N/A	N/A	N/A	GO:0030430	host cell cytoplasm	GO:0005515	protein binding	N/A	N/A	N/A	N/A
PF3D7_1019000	PF10_0183e1s3	5	PF14_0338e3s1	1.013624742	-0.031890651	PF10_0183	Q8IJL2	810341	PF10_0183	Late Schizogony	Late Trophozoite	PF3D7_1019000.1	P. falciparum 3D7	Pf3D7_10_v3:757,795..765,158(+)	eukaryotic translation initiation factor subunit eIF2A, putative	N/A	no	eukaryotic translation initiation factor subunit eIF2A, putative	PF3D7_1019000	10	Pf3D7_10_v3:757795..765158(+)	7218	N/A	8.97	280753	2405	0	N/A	N/A	N/A	N/A	GO:0005515	protein binding	N/A	N/A	N/A	N/A	N/A	N/A	N/A	N/A	N/A	N/A
PF3D7_1020500	PF10_0198	5	PF14_0338e3s1	0.610453342	-0.026037975	PF10_0198	Q8IJJ7	810356	PF10_0198	Late Schizogony	Gametocyte	PF3D7_1020500.1	P. falciparum 3D7	Pf3D7_10_v3:825,451..826,971(+)	ribosomal silencing factor RsfS, putative	N/A	no	ribosomal silencing factor RsfS, putative	PF3D7_1020500	10	Pf3D7_10_v3:825451..826971(+)	1521	N/A	5.31	60197	506	0	N/A	N/A	N/A	N/A	N/A	N/A	N/A	N/A	N/A	N/A	N/A	N/A	N/A	N/A	N/A	N/A
PF3D7_1023100	PF10_0224e1s3	5	NA	1.646010389	0.12058403	PF10_0224	Q8IJH4	810381	PF10_0224	Merozoite	Gametocyte	PF3D7_1023100.1	P. falciparum 3D7	Pf3D7_10_v3:963,497..980,560(-)	dynein heavy chain, putative	N/A	no	dynein heavy chain, putative	PF3D7_1023100	10	Pf3D7_10_v3:963497..980560(-)	17064	N/A	6.37	671870	5687	0	N/A	N/A	GO:0030286	dynein complex	GO:0005524, GO:0016887, GO:0003777	ATP binding, ATPase activity, microtubule motor activity	GO:0007018	microtubule-based movement	N/A	N/A	GO:0003777	microtubule motor activity	N/A	N/A	N/A	N/A
PF3D7_1029600	PF10_0289	5	PF14_0338e3s1	0.537486831	-0.015864068	PF10_0289	Q8IJA9	810446	PF10_0289	Merozoite	Late Trophozoite	PF3D7_1029600.1	P. falciparum 3D7	Pf3D7_10_v3:1,206,302..1,207,405(+)	adenosine deaminase	ADA	no	adenosine deaminase	PF3D7_1029600	10	Pf3D7_10_v3:1206302..1207405(+)	1104	N/A	5.43	42465	367	0	N/A	N/A	N/A	N/A	GO:0019239	deaminase activity	GO:0009168	purine ribonucleoside monophosphate biosynthetic process	N/A	N/A	GO:0004000	adenosine deaminase activity	GO:0042493	response to drug	3.5.4.4 (Adenosine deaminase)	3.5.4.4 (Adenosine deaminase)
PF3D7_1033400	PF10_0325e1s1	5	PF14_0338e3s1	1.232994686	-0.034846148	PF10_0325	Q8IJ74	810482	PF10_0325	Gametocyte	Early Schizogony	PF3D7_1033400.1	P. falciparum 3D7	Pf3D7_10_v3:1,339,762..1,340,628(+)	haloacid dehalogenase-like hydrolase	HAD1	no	haloacid dehalogenase-like hydrolase	PF3D7_1033400	10	Pf3D7_10_v3:1339762..1340628(+)	867	N/A	5.81	32841	288	0	N/A	N/A	N/A	N/A	GO:0016787	hydrolase activity	GO:0008152	metabolic process	GO:0005737	cytoplasm	GO:0050308	sugar-phosphatase activity	GO:0016311, GO:0010323	dephosphorylation, negative regulation of isopentenyl diphosphate biosynthetic process, methylerythritol 4-phosphate pathway	3.8.1.- (In C-halide compounds.)	3.1.3.18 (Phosphoglycolate phosphatase)
PF3D7_1033600	PF10_0327e1s1	5	PF14_0338e3s1	1.150850369	-0.024857079	PF10_0327	Q7KQL1,Q9GNU7	810484	PF10_0327	Late Schizogony	Early Ring	PF3D7_1033600.1	P. falciparum 3D7	Pf3D7_10_v3:1,344,150..1,346,897(-)	myb2 transcription factor, putative	Myb2	no	myb2 transcription factor, putative	PF3D7_1033600	10	Pf3D7_10_v3:1344150..1346897(-)	2748	pre-mRNA-splicing factor CEF1, putative	6.53	108409	915	0	N/A	N/A	N/A	N/A	GO:0003677, GO:0003682	DNA binding, chromatin binding	N/A	N/A	N/A	N/A	GO:0003677, GO:0005515	DNA binding, protein binding	GO:0006355	regulation of transcription, DNA-templated	N/A	N/A
PF3D7_1035500	PF10_0346	5	PF14_0338e3s1	0.585712358	-0.026298951	PF10_0346	Q8IJ54	810503	PF10_0346	Merozoite	Late Schizogony	PF3D7_1035500.1	P. falciparum 3D7	Pf3D7_10_v3:1,407,276..1,408,391(+)	merozoite surface protein 6	MSP6	no	merozoite surface protein 6	PF3D7_1035500	10	Pf3D7_10_v3:1407276..1408391(+)	1116	N/A	4.03	42275	371	0	N/A	N/A	N/A	N/A	N/A	N/A	N/A	N/A	N/A	N/A	GO:0005515	protein binding	GO:0030260	entry into host cell	N/A	N/A
PF3D7_1038400	PF10_0374e1s1	5	PF14_0338e3s1	0.978909057	-0.027848378	PF10_0374	Q8I6U6	810531	2296.t00404, PF10_0374	Late Ring	Gametocyte	PF3D7_1038400.1	P. falciparum 3D7	Pf3D7_10_v3:1,519,021..1,547,825(+)	gametocyte-specific protein	Pf11-1	no	gametocyte-specific protein	PF3D7_1038400	10	Pf3D7_10_v3:1519021..1547825(+)	28692	N/A	3.26	1099253	9563	1	N/A	N/A	GO:0005737	cytoplasm	N/A	N/A	GO:0018149	peptide cross-linking	GO:0030430	host cell cytoplasm	N/A	N/A	GO:0007276	gamete generation	N/A	N/A
PF3D7_1107100	PF11_0083e3s1	5	PF14_0338e3s1	0.971106832	-0.020141317	PF11_0083	Q8IIT2	810634	PF11_0083	Late Ring	Early Schizogony	PF3D7_1107100.1	P. falciparum 3D7	Pf3D7_11_v3:294,151..296,979(+)	nucleic acid binding protein, putative	N/A	no	nucleic acid binding protein, putative	PF3D7_1107100	11	Pf3D7_11_v3:294151..296979(+)	1767	N/A	9.69	69259	588	0	N/A	N/A	N/A	N/A	GO:0003676, GO:0000166	nucleic acid binding, nucleotide binding	N/A	N/A	N/A	N/A	GO:0003676	nucleic acid binding	GO:0006139	nucleobase-containing compound metabolic process	N/A	N/A
PF3D7_1114900	PF11_0158e1s3	5	PF14_0338e3s1	1.119222092	-0.030316452	PF11_0158	Q8IIL3	810705	PF11_0158	Early Ring	Gametocyte	PF3D7_1114900.1	P. falciparum 3D7	Pf3D7_11_v3:562,017..569,459(+)	conserved Plasmodium protein, unknown function	N/A	no	conserved Plasmodium protein, unknown function	PF3D7_1114900	11	Pf3D7_11_v3:562017..569459(+)	7443	N/A	8.07	295376	2480	0	N/A	N/A	GO:0016020, GO:0005634	membrane, nucleus	N/A	N/A	N/A	N/A	N/A	N/A	N/A	N/A	N/A	N/A	N/A	N/A
PF3D7_1118300	PF11_0189e1s2	5	PF14_0338e3s1	0.936505642	-0.036685408	PF11_0189	Q8III5	810736	PF11_0189	Gametocyte	Early Ring	PF3D7_1118300.1	P. falciparum 3D7	Pf3D7_11_v3:694,655..699,121(+)	insulinase, putative	N/A	no	insulinase, putative	PF3D7_1118300	11	Pf3D7_11_v3:694655..699121(+)	4467	N/A	5.06	173623	1488	0	N/A	N/A	N/A	N/A	GO:0003824, GO:0046872	catalytic activity, metal ion binding	N/A	N/A	N/A	N/A	N/A	N/A	N/A	N/A	3.4.24.56 (Insulysin)	3.4.24.56 (Insulysin)
PF3D7_1122400	PF11_0232e3s1	5	PF14_0338e3s1	0.97065922	-0.035055639	PF11_0232	Q8IIE2	810779	PF11_0232	Merozoite	Early Trophozoite	PF3D7_1122400.1	P. falciparum 3D7	Pf3D7_11_v3:849,335..852,570(+)	conserved Plasmodium protein, unknown function	N/A	no	conserved Plasmodium protein, unknown function	PF3D7_1122400	11	Pf3D7_11_v3:849335..852570(+)	2556	N/A	5.24	101937	851	0	N/A	N/A	GO:0005737, GO:0016459	cytoplasm, myosin complex	GO:0005524, GO:0003779, GO:0003774	ATP binding, actin binding, motor activity	N/A	N/A	N/A	N/A	N/A	N/A	N/A	N/A	N/A	N/A
PF3D7_1122900	PF11_0240e2s4	5	PF14_0338e3s1	0.758244086	-0.030567122	PF11_0240	Q8IID4	810787	PF11_0240	Late Schizogony	Gametocyte	PF3D7_1122900.1	P. falciparum 3D7	Pf3D7_11_v3:878,969..895,273(+)	dynein heavy chain, putative	N/A	no	dynein heavy chain, putative	PF3D7_1122900	11	Pf3D7_11_v3:878969..895273(+)	15756	N/A	5.23	617376	5251	0	N/A	N/A	GO:0030286	dynein complex	GO:0005524, GO:0016887, GO:0003777	ATP binding, ATPase activity, microtubule motor activity	GO:0007018	microtubule-based movement	GO:0030286	dynein complex	N/A	N/A	GO:0007018	microtubule-based movement	N/A	N/A
PF3D7_1123100	PF11_0242e2s2	5	PF14_0338e3s1	0.804659255	-0.031026503	PF11_0242	Q8IID2	810789	PF11_0242	Late Ring	Early Schizogony	PF3D7_1123100.1	P. falciparum 3D7	Pf3D7_11_v3:909,366..916,324(+)	calcium-dependent protein kinase 7	CDPK7	no	calcium-dependent protein kinase 7	PF3D7_1123100	11	Pf3D7_11_v3:909366..916324(+)	6798	N/A	5.79	265134	2265	0	N/A	N/A	N/A	N/A	GO:0005524, GO:0005509, GO:0004672	ATP binding, calcium ion binding, protein kinase activity	GO:0006468	protein phosphorylation	GO:0048471, GO:0031982	perinuclear region of cytoplasm, vesicle	GO:0005546, GO:0004672	phosphatidylinositol-4,5-bisphosphate binding, protein kinase activity	GO:0006468	protein phosphorylation	2.7.11.17 (Calcium/calmodulin-dependent protein kinase)	2.7.11.17 (Calcium/calmodulin-dependent protein kinase)
PF3D7_1123900	PF11_0250e1s1	5	PF14_0338e3s1	1.095381257	-0.025756551	PF11_0250	Q8IIC4	810797	PF11_0250	Gametocyte	Early Trophozoite	PF3D7_1123900.1	P. falciparum 3D7	Pf3D7_11_v3:945,470..946,148(+)	splicing factor, putative	N/A	no	splicing factor, putative	PF3D7_1123900	11	Pf3D7_11_v3:945470..946148(+)	438	13 kDa ribonucleoprotein-associated protein, putative	4.84	16012	145	0	N/A	N/A	N/A	N/A	GO:0003723	RNA binding	N/A	N/A	GO:0005730	nucleolus	N/A	N/A	N/A	N/A	N/A	N/A
PF3D7_1128900	PF11_0300e3s1	5	PF14_0338e3s1	1.095834572	-0.029467313	PF11_0300	Q8II74	810847	PF11_0300	Late Ring	Early Schizogony	PF3D7_1128900.1	P. falciparum 3D7	Pf3D7_11_v3:1,118,249..1,120,685(+)	conserved Plasmodium protein, unknown function	N/A	no	conserved Plasmodium protein, unknown function	PF3D7_1128900	11	Pf3D7_11_v3:1118249..1120685(+)	1869	N/A	8.44	73853	622	0	N/A	N/A	N/A	N/A	N/A	N/A	N/A	N/A	N/A	N/A	N/A	N/A	N/A	N/A	N/A	N/A
PF3D7_1129000	PF11_0301e4s1	5	PF14_0338e3s1	1.048747639	-0.037537157	PF11_0301	Q8II73	810848	PF11_0301	Merozoite	Early Trophozoite	PF3D7_1129000.1	P. falciparum 3D7	Pf3D7_11_v3:1,121,930..1,123,377(+)	spermidine synthase	SpdSyn	no	spermidine synthase	PF3D7_1129000	11	Pf3D7_11_v3:1121930..1123377(+)	966	N/A	7.84	36595	321	0	N/A	N/A	N/A	N/A	GO:0003824	catalytic activity	N/A	N/A	GO:0005737	cytoplasm	GO:0004766	spermidine synthase activity	GO:0008295	spermidine biosynthetic process	2.5.1.16 (Spermidine synthase)	2.5.1.16 (Spermidine synthase)
PF3D7_1133200	PF11_0342e1s1	5	PF14_0338e3s1	0.639986243	-0.027429637	PF11_0342	Q8II32	810889	PF11_0342	Merozoite	Gametocyte	PF3D7_1133200.1	P. falciparum 3D7	Pf3D7_11_v3:1,281,284..1,287,633(-)	conserved Plasmodium protein, unknown function	N/A	no	conserved Plasmodium protein, unknown function	PF3D7_1133200	11	Pf3D7_11_v3:1281284..1287633(-)	6219	N/A	5.44	245039	2072	0	N/A	N/A	GO:0005737, GO:0016459	cytoplasm, myosin complex	GO:0005524, GO:0003779, GO:0005516, GO:0003774	ATP binding, actin binding, calmodulin binding, motor activity	N/A	N/A	N/A	N/A	N/A	N/A	N/A	N/A	N/A	N/A
PF3D7_1138700	PF11_0398-e3s2	5	PF14_0338e3s1	1.146739353	-0.026043538	PF11_0398	Q8IHX8	810944	PF11_0398	Merozoite	Early Ring	PF3D7_1138700.1	P. falciparum 3D7	Pf3D7_11_v3:1,525,654..1,531,744(-)	conserved Plasmodium protein, unknown function	N/A	no	conserved Plasmodium protein, unknown function	PF3D7_1138700	11	Pf3D7_11_v3:1525654..1531744(-)	5613	N/A	9.55	222055	1870	0	N/A	N/A	GO:0005737, GO:0016459	cytoplasm, myosin complex	GO:0005524, GO:0003779, GO:0005516, GO:0003774	ATP binding, actin binding, calmodulin binding, motor activity	N/A	N/A	N/A	N/A	N/A	N/A	N/A	N/A	N/A	N/A
PF3D7_1142600	PF11_0438e1s1	5	PF14_0338e3s1	0.851396628	-0.027180724	PF11_0438	Q8IHT9	810983	PF11_0438	Late Schizogony	Early Trophozoite	PF3D7_1142600.1	P. falciparum 3D7	Pf3D7_11_v3:1,708,066..1,708,679(-)	60S ribosomal protein L35ae, putative	N/A	no	60S ribosomal protein L35ae, putative	PF3D7_1142600	11	Pf3D7_11_v3:1708066..1708679(-)	423	N/A	11.25	16265	140	0	N/A	N/A	GO:0005840	ribosome	GO:0003735	structural constituent of ribosome	GO:0006412	translation	GO:0015934	large ribosomal subunit	GO:0003735	structural constituent of ribosome	GO:0006412	translation	N/A	N/A
PF3D7_1145700	PF11_0468	5	PF14_0338e3s1	0.76691764	-0.028363484	PF11_0468	Q8IHR1	811011	PF11_0468	Merozoite	Gametocyte	PF3D7_1145700.1	P. falciparum 3D7	Pf3D7_11_v3:1,813,419..1,814,573(+)	bicoid-interacting protein BIN3, putative	N/A	no	bicoid-interacting protein BIN3, putative	PF3D7_1145700	11	Pf3D7_11_v3:1813419..1814573(+)	1155	N/A	9.74	46252	384	0	N/A	N/A	N/A	N/A	GO:0008168	methyltransferase activity	N/A	N/A	N/A	N/A	N/A	N/A	N/A	N/A	N/A	2.1.1.- (Methyltransferases.)
PF3D7_1147000	PF11_0480-e1s1	5	PF14_0338e3s1	1.45781666	-0.028283332	PF11_0480	Q8IHP9	811023	PF11_0480	Early Ring	Early Schizogony	PF3D7_1147000.1	P. falciparum 3D7	Pf3D7_11_v3:1,858,329..1,867,357(-)	sporozoite and liver stage asparagine-rich protein	SLARP	no	sporozoite and liver stage asparagine-rich protein	PF3D7_1147000	11	Pf3D7_11_v3:1858329..1867357(-)	8823	N/A	6.83	348039	2940	0	N/A	N/A	GO:0005737	cytoplasm	GO:0005525, GO:0003924, GO:0003743	GTP binding, GTPase activity, translation initiation factor activity	GO:0006413	translational initiation	GO:0005634	nucleus	N/A	N/A	N/A	N/A	N/A	N/A
PF3D7_1149000	PF11_0507e1s1	5	NA	1.220948915	0.110566751	PF11_0507				Merozoite	Early Trophozoite	PF3D7_1149000.1	P. falciparum 3D7	Pf3D7_11_v3:1,950,210..1,968,726(+)	antigen 332, DBL-like protein	Pf332	no	antigen 332, DBL-like protein	PF3D7_1149000	11	Pf3D7_11_v3:1950210..1968726(+)	18282	N/A	3.56	689279	6093	0	N/A	N/A	GO:0016021	integral component of membrane	GO:0004872	receptor activity	GO:0009405	pathogenesis	GO:0020036, GO:0033644	Maurer's cleft, host cell membrane	GO:0046789	host cell surface receptor binding	GO:0016337	single organismal cell-cell adhesion	N/A	N/A
PF3D7_1149000	PF11_0507e1s3	5	PF14_0338e3s1	1.022260276	-0.030714583	PF11_0507				Merozoite	Early Trophozoite	PF3D7_1149000.1	P. falciparum 3D7	Pf3D7_11_v3:1,950,210..1,968,726(+)	antigen 332, DBL-like protein	Pf332	no	antigen 332, DBL-like protein	PF3D7_1149000	11	Pf3D7_11_v3:1950210..1968726(+)	18282	N/A	3.56	689279	6093	0	N/A	N/A	GO:0016021	integral component of membrane	GO:0004872	receptor activity	GO:0009405	pathogenesis	GO:0020036, GO:0033644	Maurer's cleft, host cell membrane	GO:0046789	host cell surface receptor binding	GO:0016337	single organismal cell-cell adhesion	N/A	N/A
PF3D7_1149000	PF11_0507e1s4	5	NA	0.993288414	0.084113239	PF11_0507				Merozoite	Early Trophozoite	PF3D7_1149000.1	P. falciparum 3D7	Pf3D7_11_v3:1,950,210..1,968,726(+)	antigen 332, DBL-like protein	Pf332	no	antigen 332, DBL-like protein	PF3D7_1149000	11	Pf3D7_11_v3:1950210..1968726(+)	18282	N/A	3.56	689279	6093	0	N/A	N/A	GO:0016021	integral component of membrane	GO:0004872	receptor activity	GO:0009405	pathogenesis	GO:0020036, GO:0033644	Maurer's cleft, host cell membrane	GO:0046789	host cell surface receptor binding	GO:0016337	single organismal cell-cell adhesion	N/A	N/A
PF3D7_1202900	PFL0145c	5	PF14_0338e3s1	0.759039457	-0.031727583	PFL0145c	Q8I616	811082	2277.t00029, MAL12P1.29, PFL0145c	Gametocyte	Merozoite	PF3D7_1202900.1	P. falciparum 3D7	Pf3D7_12_v3:162,429..162,722(-)	high mobility group protein B1	HMGB1	no	high mobility group protein B1	PF3D7_1202900	12	Pf3D7_12_v3:162429..162722(-)	294	N/A	10.68	11331	97	0	N/A	N/A	N/A	N/A	N/A	N/A	N/A	N/A	GO:0005694, GO:0005829, GO:0005634	chromosome, cytosol, nucleus	GO:0008301	DNA binding, bending	GO:0001819, GO:0006355	positive regulation of cytokine production, regulation of transcription, DNA-templated	N/A	N/A
PF3D7_1207000	PFL0350ce3s3	5	PF14_0338e3s1	0.966366759	-0.027661257	PFL0350c	Q8I5X5	811123	2277.t00071, MAL12P1.70, PFL0350c	Merozoite	Early Schizogony	PF3D7_1207000.1	P. falciparum 3D7	Pf3D7_12_v3:313,869..321,908(-)	conserved Plasmodium protein, unknown function	N/A	no	conserved Plasmodium protein, unknown function	PF3D7_1207000	12	Pf3D7_12_v3:313869..321908(-)	7839	N/A	8.33	311422	2612	0	N/A	N/A	GO:0005737, GO:0016459	cytoplasm, myosin complex	GO:0005524, GO:0003779, GO:0005516, GO:0003774	ATP binding, actin binding, calmodulin binding, motor activity	N/A	N/A	N/A	N/A	N/A	N/A	N/A	N/A	N/A	N/A
PF3D7_1208100	PFL0405we1s1	5	PF14_0338e3s1	1.012926632	-0.034805671	PFL0405w	Q8I5W6	811134	2277.t00082, MAL12P1.81, PFL0405w	Merozoite	Early Ring	PF3D7_1208100.1	P. falciparum 3D7	Pf3D7_12_v3:361,900..375,874(+)	conserved Plasmodium protein, unknown function	N/A	no	conserved Plasmodium protein, unknown function	PF3D7_1208100	12	Pf3D7_12_v3:361900..375874(+)	13410	N/A	9.38	533642	4469	2	N/A	N/A	GO:0016020, GO:0005634, GO:0005732	membrane, nucleus, small nucleolar ribonucleoprotein complex	N/A	N/A	N/A	N/A	N/A	N/A	N/A	N/A	N/A	N/A	N/A	N/A
PF3D7_1209600	PFL0480w	5	PF14_0338e3s1	0.581742202	-0.022097228	PFL0480w	Q8I5V3	811149	2277.t00097, MAL12P1.96, PFL0480w	Early Trophozoite	Gametocyte	PF3D7_1209600.1	P. falciparum 3D7	Pf3D7_12_v3:443,680..444,987(+)	porphobilinogen deaminase	PBGD	no	porphobilinogen deaminase	PF3D7_1209600	12	Pf3D7_12_v3:443680..444987(+)	1308	N/A	10.05	50347	435	0	HMM: MHLLSFLSFIIWFIHCTAK, NN: MHLLSFLSFIIWFIHCTAK	NN Sum: 4, NN D: .82, HMM Prob: 1	N/A	N/A	GO:0004418	hydroxymethylbilane synthase activity	GO:0033014	tetrapyrrole biosynthetic process	GO:0020011	apicoplast	GO:0004418, GO:0004852	hydroxymethylbilane synthase activity, uroporphyrinogen-III synthase activity	GO:0006783	heme biosynthetic process	2.5.1.61 (Hydroxymethylbilane synthase); 4.2.1.75 (Uroporphyrinogen-III synthase)	2.5.1.61 (Hydroxymethylbilane synthase)
PF3D7_1211300	PFL0560ce1s1	5	PF14_0338e3s1	0.620156094	-0.018232019	PFL0560c	Q8I5T7	811165	2277.t00113, MAL12P1.112, PFL0560c	Late Ring	Late Trophozoite	PF3D7_1211300.1	P. falciparum 3D7	Pf3D7_12_v3:498,524..502,229(-)	DNA helicase MCM8, putative	MCM8	no	DNA helicase MCM8, putative	PF3D7_1211300	12	Pf3D7_12_v3:498524..502229(-)	3408	N/A	9.02	132605	1135	0	N/A	N/A	N/A	N/A	GO:0005524, GO:0003677	ATP binding, DNA binding	GO:0006260	DNA replication	GO:0005656	nuclear pre-replicative complex	GO:0005524, GO:0004003	ATP binding, ATP-dependent DNA helicase activity	GO:0006270, GO:0006271	DNA replication initiation, DNA strand elongation involved in DNA replication	3.6.4.12 (DNA helicase)	3.6.4.12 (DNA helicase)
PF3D7_1214100	PFL0685w-e1	5	PF14_0338e3s1	1.208831454	-0.033256343	PFL0685w	Q8I5R4	811190	2277.t00138, MAL12P1.137, PFL0685w	Late Ring	Late Trophozoite	PF3D7_1214100.1	P. falciparum 3D7	Pf3D7_12_v3:602,428..606,962(+)	GPI ethanolamine phosphate transferase 3, putative	PIGO	no	GPI ethanolamine phosphate transferase 3, putative	PF3D7_1214100	12	Pf3D7_12_v3:602428..606962(+)	4122	N/A	8.59	164628	1373	16	N/A	N/A	N/A	N/A	GO:0003824	catalytic activity	GO:0008152	metabolic process	GO:0005783	endoplasmic reticulum	N/A	N/A	N/A	N/A	2.4.1.198 (Phosphatidylinositol N-acetylglucosaminyltransferase)	2.-.-.- (Transferases.)
PF3D7_1224300	PFL1170w	5	PF14_0338e3s1	0.705584343	-0.025205802	PFL1170w	Q8I5H4	811286	2277.t00234, MAL12P1.234, PFL1170w	Gametocyte	Early Ring	PF3D7_1224300.1	P. falciparum 3D7	Pf3D7_12_v3:988,628..991,255(+)	polyadenylate-binding protein, putative	PABP	no	polyadenylate-binding protein, putative	PF3D7_1224300	12	Pf3D7_12_v3:988628..991255(+)	2628	N/A	9.32	97229	875	0	N/A	N/A	N/A	N/A	GO:0003723, GO:0000166	RNA binding, nucleotide binding	N/A	N/A	GO:0043186	P granule	GO:0003729, GO:0008143	mRNA binding, poly(A) binding	GO:0006396	RNA processing	N/A	N/A
PF3D7_1233600	PFL1620we1s6	5	PF14_0338e3s1	0.832333758	-0.029563789	PFL1620w	Q8I586	811376	2277.t00324, MAL12P1.323, PFL1620w	Merozoite	Early Trophozoite	PF3D7_1233600.1	P. falciparum 3D7	Pf3D7_12_v3:1,385,707..1,402,218(+)	asparagine and aspartate rich protein 1	AARP1	no	asparagine and aspartate rich protein 1	PF3D7_1233600	12	Pf3D7_12_v3:1385707..1402218(+)	16320	N/A	6.38	646331	5439	0	N/A	N/A	N/A	N/A	GO:0004842, GO:0008270	ubiquitin-protein transferase activity, zinc ion binding	N/A	N/A	N/A	N/A	N/A	N/A	N/A	N/A	N/A	N/A
PF3D7_1234100	PFL1645we1s2	5	PF14_0338e3s1	0.516149347	-0.020703975	PFL1645w	Q8I581	811381	2277.t00329, MAL12P1.328, PFL1645w	Merozoite	Early Trophozoite	PF3D7_1234100.1	P. falciparum 3D7	Pf3D7_12_v3:1,414,414..1,426,104(+)	bromodomain protein, putative	N/A	no	bromodomain protein, putative	PF3D7_1234100	12	Pf3D7_12_v3:1414414..1426104(+)	11691	N/A	8.56	466013	3896	0	N/A	N/A	GO:0005634	nucleus	GO:0005515	protein binding	GO:0006355	regulation of transcription, DNA-templated	N/A	N/A	N/A	N/A	N/A	N/A	N/A	N/A
PF3D7_1234100	PFL1645we1s3	5	PF14_0338e3s1	0.512332024	-0.019959458	PFL1645w	Q8I581	811381	2277.t00329, MAL12P1.328, PFL1645w	Merozoite	Early Trophozoite	PF3D7_1234100.1	P. falciparum 3D7	Pf3D7_12_v3:1,414,414..1,426,104(+)	bromodomain protein, putative	N/A	no	bromodomain protein, putative	PF3D7_1234100	12	Pf3D7_12_v3:1414414..1426104(+)	11691	N/A	8.56	466013	3896	0	N/A	N/A	GO:0005634	nucleus	GO:0005515	protein binding	GO:0006355	regulation of transcription, DNA-templated	N/A	N/A	N/A	N/A	N/A	N/A	N/A	N/A
PF3D7_1237200	PFL1800we1s2	5	PF14_0338e3s1	0.668504469	-0.02355015	PFL1800w	Q8I551	811412	2277.t00360, MAL12P1.358, PFL1800w	Merozoite	Early Ring	PF3D7_1237200.1	P. falciparum 3D7	Pf3D7_12_v3:1,550,324..1,556,071(+)	conserved Plasmodium protein, unknown function	N/A	no	conserved Plasmodium protein, unknown function	PF3D7_1237200	12	Pf3D7_12_v3:1550324..1556071(+)	5748	N/A	9.44	230846	1915	2	N/A	N/A	GO:0016020, GO:0005634	membrane, nucleus	GO:0005488	binding	N/A	N/A	N/A	N/A	N/A	N/A	N/A	N/A	N/A	N/A
PF3D7_1248900	PFL2345c	5	PF14_0338e3s1	0.672483382	-0.02180099	PFL2345c	Q8I4U5	811521	2277.t00469, MAL12P1.468, PFL2345c	Merozoite	Early Schizogony	PF3D7_1248900.1	P. falciparum 3D7	Pf3D7_12_v3:2,002,723..2,004,030(-)	26S protease regulatory subunit 8, putative	RPT6	no	26S protease regulatory subunit 8, putative	PF3D7_1248900	12	Pf3D7_12_v3:2002723..2004030(-)	1308	N/A	7.05	49544	435	0	N/A	N/A	GO:0005737	cytoplasm	GO:0005524, GO:0016787	ATP binding, hydrolase activity	GO:0030163	protein catabolic process	GO:0008540	proteasome regulatory particle, base subcomplex	N/A	N/A	GO:0070682, GO:0043161	proteasome regulatory particle assembly, proteasome-mediated ubiquitin-dependent protein catabolic process	3.6.4.8 (Proteasome ATPase)	3.6.4.8 (Proteasome ATPase)
PF3D7_1249800	PFL2390ce1s1	5	PF14_0338e3s1	0.877157886	-0.023800152	PFL2390c	Q8I4T6	811530	2277.t00478, MAL12P1.476, PFL2390c	Merozoite	Early Trophozoite	PF3D7_1249800.1	P. falciparum 3D7	Pf3D7_12_v3:2,030,004..2,039,852(-)	THO complex subunit 2, putative	THO2	no	THO complex subunit 2, putative	PF3D7_1249800	12	Pf3D7_12_v3:2030004..2039852(-)	8799	N/A	8.74	348674	2932	2	N/A	N/A	GO:0016020, GO:0005634	membrane, nucleus	N/A	N/A	N/A	N/A	N/A	N/A	N/A	N/A	N/A	N/A	N/A	N/A
PF3D7_1250100	PFL2405ce1s1	5	PF14_0338e3s1	0.848665959	-0.02335005	PFL2405c	Q8I4T3	811533	2277.t00481, MAL12P1.479, PFL2405c	Early Ring	Gametocyte	PF3D7_1250100.1	P. falciparum 3D7	Pf3D7_12_v3:2,045,070..2,054,429(-)	osmiophilic body protein G377	G377	no	osmiophilic body protein G377	PF3D7_1250100	12	Pf3D7_12_v3:2045070..2054429(-)	9360	N/A	6.07	377383	3119	0	HMM: MKLLLFFFISSIFLQLTSGK, NN: MKLLLFFFISSIFLQLTSGK	NN Sum: 4, NN D: .9, HMM Prob: 1	N/A	N/A	N/A	N/A	N/A	N/A	GO:0044310	osmiophilic body	N/A	N/A	GO:0035891	exit from host cell	N/A	N/A
PF3D7_1250100	PFL2405ce1s4	5	PF14_0338e3s1	1.017880462	-0.032712145	PFL2405c	Q8I4T3	811533	2277.t00481, MAL12P1.479, PFL2405c	Early Ring	Gametocyte	PF3D7_1250100.1	P. falciparum 3D7	Pf3D7_12_v3:2,045,070..2,054,429(-)	osmiophilic body protein G377	G377	no	osmiophilic body protein G377	PF3D7_1250100	12	Pf3D7_12_v3:2045070..2054429(-)	9360	N/A	6.07	377383	3119	0	HMM: MKLLLFFFISSIFLQLTSGK, NN: MKLLLFFFISSIFLQLTSGK	NN Sum: 4, NN D: .9, HMM Prob: 1	N/A	N/A	N/A	N/A	N/A	N/A	GO:0044310	osmiophilic body	N/A	N/A	GO:0035891	exit from host cell	N/A	N/A
PF3D7_1300300	PF13_0003e1s3	5	PF14_0338e3s1	0.557254465	-0.021258762	PF13_0003	Q8IEU9	813648	PF13_0003	Early Schizogony	Early Ring	PF3D7_1300300.1	P. falciparum 3D7	Pf3D7_13_v3:33,959..44,742(-)	erythrocyte membrane protein 1, PfEMP1	VAR	no	erythrocyte membrane protein 1, PfEMP1	PF3D7_1300300	13	Pf3D7_13_v3:33959..44742(-)	10041	N/A	5.58	385774	3346	0	N/A	N/A	GO:0016021	integral component of membrane	GO:0004872	receptor activity	GO:0009405	pathogenesis	GO:0020002, GO:0020030	host cell plasma membrane, infected host cell surface knob	GO:0050839	cell adhesion molecule binding	GO:0020033, GO:0020035, GO:0020013, GO:0016337	antigenic variation, cytoadherence to microvasculature, mediated by symbiont protein, modulation by symbiont of host erythrocyte aggregation, single organismal cell-cell adhesion	N/A	N/A
PF3D7_1303800	MAL13P1.19e1s2	5	PF14_0338e3s1	0.972577174	-0.025798077	MAL13P1.19	Q8IES7	813744	MAL13P1.19	Merozoite	Gametocyte	PF3D7_1303800.1	P. falciparum 3D7	Pf3D7_13_v3:184,845..212,660(-)	conserved Plasmodium protein, unknown function	N/A	no	conserved Plasmodium protein, unknown function	PF3D7_1303800	13	Pf3D7_13_v3:184845..212660(-)	27816	N/A	9.34	1111782	9271	2	N/A	N/A	GO:0005694, GO:0005634	chromosome, nucleus	GO:0005488, GO:0004674, GO:0016772	binding, protein serine/threonine kinase activity, transferase activity, transferring phosphorus-containing groups	GO:0006281, GO:0016568	DNA repair, chromatin modification	N/A	N/A	N/A	N/A	N/A	N/A	N/A	N/A
PF3D7_1308400	MAL13P1.39e4s2	5	PF14_0338e3s1	0.690185551	-0.030711321	MAL13P1.39	C0H5A6	813928	MAL13P1.39	Merozoite	Early Schizogony	PF3D7_1308400.1	P. falciparum 3D7	Pf3D7_13_v3:373,487..392,072(-)	conserved Plasmodium protein, unknown function	N/A	no	conserved Plasmodium protein, unknown function	PF3D7_1308400	13	Pf3D7_13_v3:373487..392072(-)	18444	N/A	9.41	737697	6147	3	N/A	N/A	N/A	N/A	N/A	N/A	N/A	N/A	N/A	N/A	N/A	N/A	N/A	N/A	N/A	N/A
PF3D7_1313600	PF13_0079e1s1	5	PF14_0338e3s1	0.496564205	-0.017272342	PF13_0079	Q8IEH7	814057	PF13_0079	Merozoite	Gametocyte	PF3D7_1313600.1	P. falciparum 3D7	Pf3D7_13_v3:579,526..585,615(-)	conserved Plasmodium protein, unknown function	N/A	no	conserved Plasmodium protein, unknown function	PF3D7_1313600	13	Pf3D7_13_v3:579526..585615(-)	6090	N/A	8.88	240592	2029	0	N/A	N/A	GO:0005737	cytoplasm	GO:0005515	protein binding	N/A	N/A	N/A	N/A	N/A	N/A	N/A	N/A	N/A	N/A
PF3D7_1313600	PF13_0079e1s3	5	PF14_0338e3s1	0.703359037	-0.031832798	PF13_0079	Q8IEH7	814057	PF13_0079	Merozoite	Gametocyte	PF3D7_1313600.1	P. falciparum 3D7	Pf3D7_13_v3:579,526..585,615(-)	conserved Plasmodium protein, unknown function	N/A	no	conserved Plasmodium protein, unknown function	PF3D7_1313600	13	Pf3D7_13_v3:579526..585615(-)	6090	N/A	8.88	240592	2029	0	N/A	N/A	GO:0005737	cytoplasm	GO:0005515	protein binding	N/A	N/A	N/A	N/A	N/A	N/A	N/A	N/A	N/A	N/A
PF3D7_1321100	MAL13P1.114e3s2	5	PF14_0338e3s1	0.65429604	-0.027128849	MAL13P1.114	C0H5C8	813662	MAL13P1.114	Merozoite	Merozoite	PF3D7_1321100.1	P. falciparum 3D7	Pf3D7_13_v3:861,442..872,332(-)	conserved Plasmodium protein, unknown function	N/A	no	conserved Plasmodium protein, unknown function	PF3D7_1321100	13	Pf3D7_13_v3:861442..872332(-)	10344	N/A	7	405098	3447	1	N/A	N/A	N/A	N/A	GO:0005524, GO:0004672	ATP binding, protein kinase activity	GO:0006468	protein phosphorylation	GO:0020011, GO:0016020	apicoplast, membrane	N/A	N/A	N/A	N/A	N/A	N/A
PF3D7_1326600	PF13_0148e1s2	5	PF14_0338e3s1	1.023561692	-0.031273572	PF13_0148	C0H5D9	814118	PF13_0148	Merozoite	Early Trophozoite	PF3D7_1326600.1	P. falciparum 3D7	Pf3D7_13_v3:1,107,875..1,122,540(+)	conserved Plasmodium protein, unknown function	N/A	no	conserved Plasmodium protein, unknown function	PF3D7_1326600	13	Pf3D7_13_v3:1107875..1122540(+)	14343	N/A	9.31	575458	4780	0	N/A	N/A	GO:0016021	integral component of membrane	N/A	N/A	N/A	N/A	GO:0020011	apicoplast	N/A	N/A	N/A	N/A	N/A	N/A
PF3D7_1331700	PF13_0170e1s1	5	PF14_0338e3s1	1.05425366	-0.033396942	PF13_0170	Q8IE10	814140	PF13_0170	Merozoite	Early Trophozoite	PF3D7_1331700.1	P. falciparum 3D7	Pf3D7_13_v3:1,319,089..1,321,845(-)	glutamine--tRNA ligase, putative	N/A	no	glutamine--tRNA ligase, putative	PF3D7_1331700	13	Pf3D7_13_v3:1319089..1321845(-)	2757	N/A	8.37	108531	918	0	N/A	N/A	GO:0005737	cytoplasm	GO:0005524, GO:0004819	ATP binding, glutamine-tRNA ligase activity	GO:0006425	glutaminyl-tRNA aminoacylation	N/A	N/A	N/A	N/A	N/A	N/A	6.1.1.18 (Glutamine--tRNA ligase)	6.1.1.18 (Glutamine--tRNA ligase)
PF3D7_1332900	PF13_0179e1s2	5	PF14_0338e3s1	0.630607934	-0.026649402	PF13_0179	Q8IDZ9	814149	PF13_0179	Merozoite	Early Trophozoite	PF3D7_1332900.1	P. falciparum 3D7	Pf3D7_13_v3:1,350,042..1,353,860(-)	isoleucine--tRNA ligase, putative	N/A	no	isoleucine--tRNA ligase, putative	PF3D7_1332900	13	Pf3D7_13_v3:1350042..1353860(-)	3819	N/A	7.62	151309	1272	0	N/A	N/A	GO:0005737	cytoplasm	GO:0005524, GO:0002161, GO:0004812, GO:0004822	ATP binding, aminoacyl-tRNA editing activity, aminoacyl-tRNA ligase activity, isoleucine-tRNA ligase activity	GO:0006428, GO:0006418	isoleucyl-tRNA aminoacylation, tRNA aminoacylation for protein translation	N/A	N/A	N/A	N/A	N/A	N/A	6.1.1.5 (Isoleucine--tRNA ligase)	6.1.1.5 (Isoleucine--tRNA ligase)
PF3D7_1337500	PF13_0210e1s2	5	PF14_0338e3s1	1.034312086	-0.026728539	PF13_0210	C0H5F7	814177	PF13_0210	Merozoite	Gametocyte	PF3D7_1337500.1	P. falciparum 3D7	Pf3D7_13_v3:1,509,589..1,519,593(-)	conserved Plasmodium protein, unknown function	N/A	no	conserved Plasmodium protein, unknown function	PF3D7_1337500	13	Pf3D7_13_v3:1509589..1519593(-)	10005	N/A	5.59	393254	3334	0	N/A	N/A	GO:0005576, GO:0016021	extracellular region, integral component of membrane	GO:0005509, GO:0004872	calcium ion binding, receptor activity	GO:0006897	endocytosis	N/A	N/A	N/A	N/A	N/A	N/A	N/A	2.7.11.1 (Non-specific serine/threonine protein kinase)
PF3D7_1337500	PF13_0210e1s4	5	PF14_0338e3s1	0.862820632	-0.026888251	PF13_0210	C0H5F7	814177	PF13_0210	Merozoite	Gametocyte	PF3D7_1337500.1	P. falciparum 3D7	Pf3D7_13_v3:1,509,589..1,519,593(-)	conserved Plasmodium protein, unknown function	N/A	no	conserved Plasmodium protein, unknown function	PF3D7_1337500	13	Pf3D7_13_v3:1509589..1519593(-)	10005	N/A	5.59	393254	3334	0	N/A	N/A	GO:0005576, GO:0016021	extracellular region, integral component of membrane	GO:0005509, GO:0004872	calcium ion binding, receptor activity	GO:0006897	endocytosis	N/A	N/A	N/A	N/A	N/A	N/A	N/A	2.7.11.1 (Non-specific serine/threonine protein kinase)
PF3D7_1341300	MAL13P1.209e3s1	5	PF14_0338e3s1	1.023367221	-0.024816097	MAL13P1.209	C0H5G3	813765	MAL13P1.209	Gametocyte	Early Trophozoite	PF3D7_1341300.1	P. falciparum 3D7	Pf3D7_13_v3:1,636,556..1,637,833(+)	60S ribosomal protein L18-2, putative	N/A	no	60S ribosomal protein L18-2, putative	PF3D7_1341300	13	Pf3D7_13_v3:1636556..1637833(+)	564	N/A	11.74	21453	187	0	N/A	N/A	N/A	N/A	N/A	N/A	N/A	N/A	GO:0022625	cytosolic large ribosomal subunit	GO:0003735	structural constituent of ribosome	GO:0006412	translation	N/A	N/A
PF3D7_1343300	PF13_0237e1s1	5	PF14_0338e3s1	0.593345841	-0.024269954	PF13_0237	Q8IDQ6	814204	PF13_0237	Merozoite	Early Trophozoite	PF3D7_1343300.1	P. falciparum 3D7	Pf3D7_13_v3:1,707,731..1,710,679(-)	conserved Plasmodium protein, unknown function	N/A	no	conserved Plasmodium protein, unknown function	PF3D7_1343300	13	Pf3D7_13_v3:1707731..1710679(-)	2949	CDT1-like protein, putative	9.35	114584	982	0	N/A	N/A	GO:0005634, GO:0005657	nucleus, replication fork	GO:0003677	DNA binding	GO:0006260, GO:0000076, GO:0007090	DNA replication, DNA replication checkpoint, regulation of S phase of mitotic cell cycle	N/A	N/A	N/A	N/A	N/A	N/A	N/A	N/A
PF3D7_1349200	PF13_0257	5	PF14_0338e3s1	0.785582191	-0.020389029	PF13_0257	Q8IDK7	814222	PF13_0257	Merozoite	Early Ring	PF3D7_1349200.1	P. falciparum 3D7	Pf3D7_13_v3:1,971,890..1,974,481(-)	glutamate--tRNA ligase, putative	N/A	no	glutamate--tRNA ligase, putative	PF3D7_1349200	13	Pf3D7_13_v3:1971890..1974481(-)	2592	N/A	9.07	101417	863	0	N/A	N/A	GO:0005737	cytoplasm	GO:0005524, GO:0004818	ATP binding, glutamate-tRNA ligase activity	GO:0006424	glutamyl-tRNA aminoacylation	N/A	N/A	GO:0005524, GO:0004818	ATP binding, glutamate-tRNA ligase activity	GO:0006424	glutamyl-tRNA aminoacylation	6.1.1.17 (Glutamate--tRNA ligase)	6.1.1.17 (Glutamate--tRNA ligase)
PF3D7_1358800	PF13_0316	5	PF14_0338e3s1	0.639917329	-0.023908132	PF13_0316	Q8IDB0	814278	PF13_0316	X	X	PF3D7_1358800.1	P. falciparum 3D7	Pf3D7_13_v3:2,331,074..2,331,529(+)	40S ribosomal protein S15	RPS15	no	40S ribosomal protein S15	PF3D7_1358800	13	Pf3D7_13_v3:2331074..2331529(+)	456	N/A	11.05	17250	151	0	N/A	N/A	GO:0005840	ribosome	GO:0003735	structural constituent of ribosome	GO:0006412	translation	GO:0022627	cytosolic small ribosomal subunit	GO:0003735	structural constituent of ribosome	GO:0006412	translation	N/A	N/A
PF3D7_1365900	PF13_0346e2s1	5	PF14_0338e3s1	1.04371728	-0.021124477	PF13_0346	Q8ID50	814305	PF13_0346	Gametocyte	Merozoite	PF3D7_1365900.1	P. falciparum 3D7	Pf3D7_13_v3:2,632,534..2,633,260(-)	ubiquitin-60S ribosomal protein L40	N/A	no	ubiquitin-60S ribosomal protein L40	PF3D7_1365900	13	Pf3D7_13_v3:2632534..2633260(-)	387	N/A	10.55	14617	128	0	N/A	N/A	GO:0005840	ribosome	GO:0005515, GO:0003735	protein binding, structural constituent of ribosome	GO:0006412	translation	GO:0022625	cytosolic large ribosomal subunit	GO:0031386, GO:0003735	protein tag, structural constituent of ribosome	GO:0006464, GO:0006412, GO:0006511	cellular protein modification process, translation, ubiquitin-dependent protein catabolic process	N/A	N/A
PF3D7_1405400	PF14_0051e3s1	5	PF14_0338e3s1	1.030160911	-0.036376248	PF14_0051	Q8IM40	811633	PF14_0051	Merozoite	Early Trophozoite	PF3D7_1405400.1	P. falciparum 3D7	Pf3D7_14_v3:185,437..190,368(-)	DNA mismatch repair protein, putative	MutS	no	DNA mismatch repair protein, putative	PF3D7_1405400	14	Pf3D7_14_v3:185437..190368(-)	4548	N/A	8.9	179829	1515	0	HMM: MFFMWLYKYKVYIYVIFFVLVENTMSM, NN: MFFMWLYKYKVYIYVIFFVLVENTMSM	NN Sum: 4, NN D: .76, HMM Prob: .23	N/A	N/A	GO:0005524, GO:0030983	ATP binding, mismatched DNA binding	GO:0006298	mismatch repair	GO:0020011	apicoplast	N/A	N/A	N/A	N/A	N/A	N/A
PF3D7_1409700	PF14_0095	5	PF14_0338e3s1	0.73457624	-0.021974687	PF14_0095	Q8ILZ8	811676	PF14_0095	Early Ring	Gametocyte	PF3D7_1409700.1	P. falciparum 3D7	Pf3D7_14_v3:377,285..380,182(-)	conserved Plasmodium protein, unknown function	N/A	no	conserved Plasmodium protein, unknown function	PF3D7_1409700	14	Pf3D7_14_v3:377285..380182(-)	2547	N/A	9.23	102014	848	0	N/A	N/A	N/A	N/A	N/A	N/A	N/A	N/A	N/A	N/A	N/A	N/A	N/A	N/A	N/A	N/A
PF3D7_1420700	PF14_0201-e2	5	NA	1.370454725	0.070505274	PF14_0201	Q8ILP3	811782	PF14_0201, Pf113	Gametocyte	Early Ring	PF3D7_1420700.1	P. falciparum 3D7	Pf3D7_14_v3:860,011..863,080(+)	surface protein P113	P113	no	surface protein P113	PF3D7_1420700	14	Pf3D7_14_v3:860011..863080(+)	2910	N/A	4.21	112573	969	1	HMM: MKIPFFILHILLLQFLLCLIRCY, NN: MKIPFFILHILLLQFLLCLIRCY	NN Sum: 4, NN D: .76, HMM Prob: .98	GO:0046658	anchored component of plasma membrane	N/A	N/A	N/A	N/A	GO:0097619, GO:0009986	PTEX complex, cell surface	GO:0005515	protein binding	N/A	N/A	N/A	N/A
PF3D7_1422900	PF14_0220	5	PF14_0338e3s1	0.761765195	-0.018379555	PF14_0220	Q8ILM3	811802	PF14_0220	Merozoite	Gametocyte	PF3D7_1422900.1	P. falciparum 3D7	Pf3D7_14_v3:922,931..924,208(+)	14-3-3 protein, putative	N/A	no	14-3-3 protein, putative	PF3D7_1422900	14	Pf3D7_14_v3:922931..924208(+)	1278	N/A	9.72	50841	425	0	N/A	N/A	N/A	N/A	GO:0019904	protein domain specific binding	N/A	N/A	N/A	N/A	N/A	N/A	N/A	N/A	N/A	N/A
PF3D7_1434500	PF14_0326e1s1	5	PF14_0338e3s1	0.880427564	-0.026476646	PF14_0326	Q8ILB9	811908	PF14_0326	Merozoite	Early Ring	PF3D7_1434500.1	P. falciparum 3D7	Pf3D7_14_v3:1,378,348..1,402,665(-)	dynein-related AAA-type ATPase, putative	N/A	no	dynein-related AAA-type ATPase, putative	PF3D7_1434500	14	Pf3D7_14_v3:1378348..1402665(-)	24318	N/A	7.95	971006	8105	9	N/A	N/A	GO:0016020	membrane	GO:0005524, GO:0016887	ATP binding, ATPase activity	N/A	N/A	N/A	N/A	GO:0016887	ATPase activity	N/A	N/A	3.6.4.2 (Dynein ATPase)	3.6.4.2 (Dynein ATPase)
PF3D7_1434500	PF14_0326e1s2	5	PF14_0338e3s1	1.034605061	-0.04212845	PF14_0326	Q8ILB9	811908	PF14_0326	Merozoite	Early Ring	PF3D7_1434500.1	P. falciparum 3D7	Pf3D7_14_v3:1,378,348..1,402,665(-)	dynein-related AAA-type ATPase, putative	N/A	no	dynein-related AAA-type ATPase, putative	PF3D7_1434500	14	Pf3D7_14_v3:1378348..1402665(-)	24318	N/A	7.95	971006	8105	9	N/A	N/A	GO:0016020	membrane	GO:0005524, GO:0016887	ATP binding, ATPase activity	N/A	N/A	N/A	N/A	GO:0016887	ATPase activity	N/A	N/A	3.6.4.2 (Dynein ATPase)	3.6.4.2 (Dynein ATPase)
PF3D7_1434500	PF14_0326e1s3	5	PF14_0338e3s1	0.854889696	-0.03270286	PF14_0326	Q8ILB9	811908	PF14_0326	Merozoite	Early Ring	PF3D7_1434500.1	P. falciparum 3D7	Pf3D7_14_v3:1,378,348..1,402,665(-)	dynein-related AAA-type ATPase, putative	N/A	no	dynein-related AAA-type ATPase, putative	PF3D7_1434500	14	Pf3D7_14_v3:1378348..1402665(-)	24318	N/A	7.95	971006	8105	9	N/A	N/A	GO:0016020	membrane	GO:0005524, GO:0016887	ATP binding, ATPase activity	N/A	N/A	N/A	N/A	GO:0016887	ATPase activity	N/A	N/A	3.6.4.2 (Dynein ATPase)	3.6.4.2 (Dynein ATPase)
PF3D7_1435700	PF14_0338e3s1	5	NA	1.087577821	-0.029882379	PF14_0338	Q8ILA7	811920	PF14_0338	Early Ring	Early Trophozoite	PF3D7_1435700.1	P. falciparum 3D7	Pf3D7_14_v3:1,445,085..1,449,491(-)	ataxin-2 like protein, putative	N/A	no	ataxin-2 like protein, putative	PF3D7_1435700	14	Pf3D7_14_v3:1445085..1449491(-)	2727	N/A	9.31	105192	908	0	N/A	N/A	GO:0005737	cytoplasm	N/A	N/A	N/A	N/A	N/A	N/A	N/A	N/A	N/A	N/A	N/A	N/A
PF3D7_1435700	PF14_0338e3s1	5	NA	1.087577821	-0.029882379	PF14_0338	Q8ILA7	811920	PF14_0338	Early Ring	Early Trophozoite	PF3D7_1435700.2	P. falciparum 3D7	Pf3D7_14_v3:1,445,085..1,449,491(-)	ataxin-2 like protein, putative	N/A	no	ataxin-2 like protein, putative	PF3D7_1435700	14	Pf3D7_14_v3:1445085..1449491(-)	2667	N/A	9.31	102734	888	0	N/A	N/A	N/A	N/A	N/A	N/A	N/A	N/A	N/A	N/A	N/A	N/A	N/A	N/A	N/A	N/A
PF3D7_1444100	PF14_0419e8s1	5	PF14_0338e3s1	0.470922525	-0.013875821	PF14_0419	Q8IL30	812001	PF14_0419	Merozoite	Early Schizogony	PF3D7_1444100.1	P. falciparum 3D7	Pf3D7_14_v3:1,801,961..1,825,326(-)	conserved Plasmodium protein, unknown function	N/A	no	conserved Plasmodium protein, unknown function	PF3D7_1444100	14	Pf3D7_14_v3:1801961..1825326(-)	21696	N/A	8.89	865023	7231	0	N/A	N/A	GO:0005737, GO:0016459	cytoplasm, myosin complex	GO:0005524, GO:0003779, GO:0005516, GO:0003774	ATP binding, actin binding, calmodulin binding, motor activity	N/A	N/A	N/A	N/A	N/A	N/A	N/A	N/A	N/A	N/A
PF3D7_1446800	PF14_0446e2s1	5	PF14_0338e3s1	1.188970787	-0.031095309	PF14_0446	Q8IL04	812028	PF14_0446	Merozoite	Gametocyte	PF3D7_1446800.1	P. falciparum 3D7	Pf3D7_14_v3:1,922,959..1,923,782(+)	heme detoxification protein	HDP	no	heme detoxification protein	PF3D7_1446800	14	Pf3D7_14_v3:1922959..1923782(+)	618	N/A	9.61	24336	205	0	N/A	N/A	N/A	N/A	N/A	N/A	N/A	N/A	GO:0020020, GO:0030430	food vacuole, host cell cytoplasm	GO:0020037, GO:0004392, GO:0016829, GO:0005515	heme binding, heme oxygenase (decyclizing) activity, lyase activity, protein binding	GO:0042167	heme catabolic process	N/A	4.99.1.8 (Heme ligase)
PF3D7_1455800	PF14_0532e2s2	5	PF14_0338e3s1	0.655025264	-0.025190085	PF14_0532	Q8IKS0	812114	PF14_0532	Early Ring	Gametocyte	PF3D7_1455800.1	P. falciparum 3D7	Pf3D7_14_v3:2,285,113..2,290,227(+)	LCCL domain-containing protein	CCp2	no	LCCL domain-containing protein	PF3D7_1455800	14	Pf3D7_14_v3:2285113..2290227(+)	4854	N/A	4.85	184694	1617	0	HMM: MTKLFFINYAFVIIFSFNLFVKCG, NN: MTKLFFINYAFVIIFSFNLFVKCG	NN Sum: 3, NN D: .59, HMM Prob: .3	N/A	N/A	N/A	N/A	GO:0007155	cell adhesion	GO:0044312, GO:0020003	crystalloid, symbiont-containing vacuole	N/A	N/A	N/A	N/A	N/A	N/A
PF3D7_1457900	PF14_0552e1s3	5	PF14_0338e3s1	0.880887036	-0.026167417	PF14_0552	Q8IKQ1	812134	PF14_0552	Late Ring	Early Schizogony	PF3D7_1457900.1	P. falciparum 3D7	Pf3D7_14_v3:2,375,579..2,385,946(+)	conserved Plasmodium protein, unknown function	N/A	no	conserved Plasmodium protein, unknown function	PF3D7_1457900	14	Pf3D7_14_v3:2375579..2385946(+)	10368	N/A	9.82	419393	3455	5	N/A	N/A	GO:0005737	cytoplasm	N/A	N/A	GO:0006351	transcription, DNA-templated	N/A	N/A	N/A	N/A	N/A	N/A	N/A	N/A
PF3D7_1461800	PF14_0588e1s2	5	PF14_0338e3s1	1.131593555	-0.03535884	PF14_0588	Q8IKL6	812170	PF14_0588	Merozoite	Gametocyte	PF3D7_1461800.1	P. falciparum 3D7	Pf3D7_14_v3:2,504,149..2,512,505(+)	conserved Plasmodium protein, unknown function	N/A	no	conserved Plasmodium protein, unknown function	PF3D7_1461800	14	Pf3D7_14_v3:2504149..2512505(+)	8220	N/A	6.72	324896	2739	0	N/A	N/A	GO:0016020	membrane	N/A	N/A	N/A	N/A	N/A	N/A	N/A	N/A	N/A	N/A	N/A	N/A
PF3D7_1471100	PF14_0678e3s1	5	NA	1.741082562	0.064142804	PF14_0678	Q8IKC8	812260	PF14_0678	Gametocyte	Merozoite	PF3D7_1471100.1	P. falciparum 3D7	Pf3D7_14_v3:2,905,163..2,906,565(-)	exported protein 2	EXP2	no	exported protein 2	PF3D7_1471100	14	Pf3D7_14_v3:2905163..2906565(-)	864	N/A	4.87	33411	287	0	HMM: MKVSYIFSFFLLFFVYKNTNTV, NN: MKVSYIFSFFLLFFVYKNTNTV	NN Sum: 4, NN D: .81, HMM Prob: .91	N/A	N/A	N/A	N/A	N/A	N/A	GO:0097619, GO:0044161	PTEX complex, host cell cytoplasmic vesicle	GO:0005515	protein binding	GO:0044658	pore formation in membrane of host by symbiont	N/A	N/A
PF3D7_0304600	PFC0210c	4	NA	1.513449124	0.082972936	PFC0210c	Q7K740	814364	MAL3P2.11, PFC0210c	Early Ring	Early Trophozoite	PF3D7_0304600.1	P. falciparum 3D7	Pf3D7_03_v3:221,323..222,516(-)	circumsporozoite (CS) protein	CSP	no	circumsporozoite (CS) protein	PF3D7_0304600	3	Pf3D7_03_v3:221323..222516(-)	1194	N/A	5.18	42645	397	1	HMM: MMRKLAILSVSSFLFVEAL, NN: MMRKLAILSVSSFLFVEAL	NN Sum: 3, NN D: .67, HMM Prob: .99	GO:0009986	cell surface	N/A	N/A	N/A	N/A	GO:0046658, GO:0030430, GO:0042025	anchored component of plasma membrane, host cell cytoplasm, host cell nucleus	GO:0043395, GO:0046812	heparan sulfate proteoglycan binding, host cell surface binding	GO:0030260	entry into host cell	N/A	N/A
PF3D7_0404600	PFD0225w-s1	4	NA	1.967707132	-0.027693076	PFD0225w	Q8I1Y3	812451	MAL4P1.44, PFD0220c, PFD0220w, PFD0225w	Merozoite	Gametocyte	PF3D7_0404600.1	P. falciparum 3D7	Pf3D7_04_v3:247,731..260,147(+)	conserved Plasmodium membrane protein, unknown function	N/A	no	conserved Plasmodium membrane protein, unknown function	PF3D7_0404600	4	Pf3D7_04_v3:247731..260147(+)	12417	N/A	7.04	490317	4138	4	N/A	N/A	GO:0005737, GO:0005576	cytoplasm, extracellular region	GO:0005198	structural molecule activity	GO:0006817	phosphate ion transport	N/A	N/A	N/A	N/A	N/A	N/A	N/A	N/A
PF3D7_0500800	PFE0040ce2s1	4	NA	0.901700892	0.090118847	PFE0040c	Q8I492	812891	MAL5P1.9, PFE0040c	Merozoite	Early Trophozoite	PF3D7_0500800.1	P. falciparum 3D7	Pf3D7_05_v3:43,327..47,761(-)	mature parasite-infected erythrocyte surface antigen	MESA	no	mature parasite-infected erythrocyte surface antigen	PF3D7_0500800	5	Pf3D7_05_v3:43327..47761(-)	4305	N/A	4.45	168287	1434	0	N/A	N/A	N/A	N/A	N/A	N/A	N/A	N/A	GO:0020002	host cell plasma membrane	GO:0005515	protein binding	N/A	N/A	N/A	N/A
PF3D7_0501800	PFE0090we1s2	4	NA	1.716644142	0.072290927	PFE0090w	Q8I482	812866	MAL5P1.19, PFE0090w	Merozoite	Early Schizogony	PF3D7_0501800.1	P. falciparum 3D7	Pf3D7_05_v3:91,361..94,591(+)	chromosome assembly factor 1	CAF1	no	chromosome assembly factor 1	PF3D7_0501800	5	Pf3D7_05_v3:91361..94591(+)	3231	N/A	4.64	125355	1076	0	N/A	N/A	N/A	N/A	GO:0005515	protein binding	N/A	N/A	N/A	N/A	N/A	N/A	N/A	N/A	N/A	N/A
PF3D7_0511800	PFE0585c-e1	4	NA	1.065882641	-0.030836213	PFE0585c	Q8I3Y8	812935	MAL5P1.118, PFE0585c	Merozoite	Gametocyte	PF3D7_0511800.1	P. falciparum 3D7	Pf3D7_05_v3:520,720..522,693(-)	inositol-3-phosphate synthase	INO1	no	inositol-3-phosphate synthase	PF3D7_0511800	5	Pf3D7_05_v3:520720..522693(-)	1815	N/A	7.46	69111	604	0	N/A	N/A	N/A	N/A	GO:0004512	inositol-3-phosphate synthase activity	GO:0006021, GO:0008654	inositol biosynthetic process, phospholipid biosynthetic process	N/A	N/A	GO:0004512	inositol-3-phosphate synthase activity	GO:0006021	inositol biosynthetic process	5.5.1.4 (Inositol-3-phosphate synthase)	5.5.1.4 (Inositol-3-phosphate synthase)
PF3D7_0731500	PF07_0128-e1s2	4	NA	1.801111008	0.123613608	PF07_0128	Q8IBE8	2654998	MAL7P1.176, PF07_0128	X	X	PF3D7_0731500.1	P. falciparum 3D7	Pf3D7_07_v3:1,358,055..1,362,929(+)	erythrocyte binding antigen-175	EBA175	no	erythrocyte binding antigen-175	PF3D7_0731500	7	Pf3D7_07_v3:1358055..1362929(+)	4509	N/A	5.47	174586	1502	1	HMM: MKCNISIYFFASFFVLYFAKAR, NN: MKCNISIYFFASFFVLYFAKAR	NN Sum: 4, NN D: .67, HMM Prob: .43	GO:0016021	integral component of membrane	GO:0004872	receptor activity	GO:0009405	pathogenesis	GO:0020009	microneme	GO:0008201, GO:0046789	heparin binding, host cell surface receptor binding	GO:0030260, GO:0075109	entry into host cell, modulation by symbiont of host receptor-mediated signal transduction	N/A	N/A
PF3D7_0931300	PFI1520w	4	NA	1.18203801	0.071196087	PFI1520w	Q8I2K2	813584	PFI1520w	Late Schizogony	Gametocyte	PF3D7_0931300.1	P. falciparum 3D7	Pf3D7_09_v3:1,261,027..1,261,944(+)	conserved Plasmodium protein, unknown function	N/A	no	conserved Plasmodium protein, unknown function	PF3D7_0931300	9	Pf3D7_09_v3:1261027..1261944(+)	918	N/A	4.58	35528	305	0	N/A	N/A	N/A	N/A	N/A	N/A	N/A	N/A	N/A	N/A	N/A	N/A	N/A	N/A	N/A	N/A
PF3D7_1037600	PF10_0369e2s1	4	NA	1.53138658	0.073309547	PF10_0369	Q8IJ31	810526	PF10_0369	Merozoite	Gametocyte	PF3D7_1037600.1	P. falciparum 3D7	Pf3D7_10_v3:1,491,414..1,494,378(+)	DNA repair helicase RAD25, putative	N/A	no	DNA repair helicase RAD25, putative	PF3D7_1037600	10	Pf3D7_10_v3:1491414..1494378(+)	2661	TFIIH basal transcription factor complex helicase XPB subunit, putative	9.77	102875	886	0	N/A	N/A	N/A	N/A	GO:0005524, GO:0004003, GO:0003677	ATP binding, ATP-dependent DNA helicase activity, DNA binding	GO:0006289, GO:0006367	nucleotide-excision repair, transcription initiation from RNA polymerase II promoter	GO:0020011	apicoplast	GO:0003684	damaged DNA binding	N/A	N/A	3.6.4.12 (DNA helicase)	3.6.4.12 (DNA helicase)
PF3D7_1134700	PF11_0358-e1	4	NA	2.537405124	-0.047175233	PF11_0358	Q8II17	810905	PF11_0358	Late Schizogony	Early Ring	PF3D7_1134700.1	P. falciparum 3D7	Pf3D7_11_v3:1,359,364..1,364,113(-)	DNA-directed RNA polymerase I subunit RPA2, putative	RPA2	no	DNA-directed RNA polymerase I subunit RPA2, putative	PF3D7_1134700	11	Pf3D7_11_v3:1359364..1364113(-)	4554	N/A	9.2	175530	1517	0	N/A	N/A	N/A	N/A	GO:0003677, GO:0003899	DNA binding, DNA-directed RNA polymerase activity	GO:0006351	transcription, DNA-templated	GO:0005736	DNA-directed RNA polymerase I complex	GO:0003677, GO:0003899	DNA binding, DNA-directed RNA polymerase activity	GO:0006360	transcription from RNA polymerase I promoter	2.7.7.6 (DNA-directed RNA polymerase)	2.7.7.6 (DNA-directed RNA polymerase)
PF3D7_0402000	PFD0090ce1s1	3	MAL13P1.123e4s1	1.522791231	-0.01142105	PFD0090c	Q8I206	812529	MAL4P1.18, PFD0090c	Gametocyte	Early Trophozoite	PF3D7_0402000.1	P. falciparum 3D7	Pf3D7_04_v3:114,601..116,058(-)	Plasmodium exported protein (PHISTa), unknown function	N/A	no	Plasmodium exported protein (PHISTa), unknown function	PF3D7_0402000	4	Pf3D7_04_v3:114601..116058(-)	1287	N/A	10.14	49743	428	1	N/A	N/A	N/A	N/A	N/A	N/A	N/A	N/A	GO:0044538, GO:0020005	host cell periphery, symbiont-containing vacuole membrane	GO:0005515	protein binding	N/A	N/A	N/A	N/A
PF3D7_0719200	MAL7P1.100e1s1	3	MAL13P1.123e4s1	1.541842686	-0.007286636	MAL7P1.100	C0H4N8	2654953	MAL7P1.100	Late Ring	Gametocyte	PF3D7_0719200.1	P. falciparum 3D7	Pf3D7_07_v3:841,108..842,830(+)	NIMA related kinase 4	NEK4	no	NIMA related kinase 4	PF3D7_0719200	7	Pf3D7_07_v3:841108..842830(+)	933	N/A	9.7	36350	310	0	N/A	N/A	N/A	N/A	GO:0005524, GO:0004672	ATP binding, protein kinase activity	GO:0006468	protein phosphorylation	N/A	N/A	GO:0004674	protein serine/threonine kinase activity	GO:0006468, GO:0007165	protein phosphorylation, signal transduction	2.7.11.1 (Non-specific serine/threonine protein kinase)	2.7.11.1 (Non-specific serine/threonine protein kinase)
PF3D7_0803100	PF08_0127e1s2	3	NA	1.263397394	0.053533666	PF08_0127	Q8IAN1	2655326	PF08_0127	Late Trophozoite	Gametocyte	PF3D7_0803100.1	P. falciparum 3D7	Pf3D7_08_v3:199,181..202,918(-)	U3 small nucleolar RNA-associated protein 14, putative	UTP14	no	U3 small nucleolar RNA-associated protein 14, putative	PF3D7_0803100	8	Pf3D7_08_v3:199181..202918(-)	3738	N/A	5.01	147911	1245	0	N/A	N/A	N/A	N/A	N/A	N/A	N/A	N/A	N/A	N/A	N/A	N/A	N/A	N/A	N/A	N/A
PF3D7_0809200	PF08_0102e1s1	3	NA	1.897609863	-0.033595585	PF08_0102	Q8IAS8	2655301	PF08_0102	Merozoite	Gametocyte	PF3D7_0809200.1	P. falciparum 3D7	Pf3D7_08_v3:467,943..471,893(-)	asparagine-rich antigen Pfa55-14	pfa55-14	no	asparagine-rich antigen Pfa55-14	PF3D7_0809200	8	Pf3D7_08_v3:467943..471893(-)	3951	N/A	6.46	156869	1316	0	N/A	N/A	N/A	N/A	N/A	N/A	N/A	N/A	N/A	N/A	N/A	N/A	N/A	N/A	N/A	N/A
PF3D7_0935900	PFI1735ce2s1	3	NA	2.122821221	0.106325158	PFI1735c	Q8I2G1	813627	PFI1735c	Gametocyte	Early Ring	PF3D7_0935900.1	P. falciparum 3D7	Pf3D7_09_v3:1,420,483..1,422,807(-)	ring-exported protein 1	REX1	no	ring-exported protein 1	PF3D7_0935900	9	Pf3D7_09_v3:1420483..1422807(-)	2142	N/A	5.28	83041	713	1	N/A	N/A	N/A	N/A	N/A	N/A	N/A	N/A	GO:0020036, GO:0005737, GO:0033644	Maurer's cleft, cytoplasm, host cell membrane	GO:0005515	protein binding	GO:0009405	pathogenesis	N/A	N/A
PF3D7_1012500	PF10_0122e1s1	3	NA	1.053347191	-0.02577245	PF10_0122	Q8IJS0	810280	PF10_0122	Merozoite	Gametocyte	PF3D7_1012500.1	P. falciparum 3D7	Pf3D7_10_v3:478,758..480,539(-)	phosphoglucomutase, putative	N/A	no	phosphoglucomutase, putative	PF3D7_1012500	10	Pf3D7_10_v3:478758..480539(-)	1782	N/A	6.81	68299	593	0	N/A	N/A	N/A	N/A	GO:0016868, GO:0000287	intramolecular transferase activity, phosphotransferases, magnesium ion binding	GO:0005975	carbohydrate metabolic process	N/A	N/A	N/A	N/A	N/A	N/A	5.4.2.2 (Phosphoglucomutase (alpha-D-glucose-1,6-bisphosphate-dependent))	5.4.2.2 (Phosphoglucomutase (alpha-D-glucose-1,6-bisphosphate-dependent))
PF3D7_1114900	PF11_0158e1s2	3	NA	1.788915623	0.054244962	PF11_0158	Q8IIL3	810705	PF11_0158	Early Ring	Gametocyte	PF3D7_1114900.1	P. falciparum 3D7	Pf3D7_11_v3:562,017..569,459(+)	conserved Plasmodium protein, unknown function	N/A	no	conserved Plasmodium protein, unknown function	PF3D7_1114900	11	Pf3D7_11_v3:562017..569459(+)	7443	N/A	8.07	295376	2480	0	N/A	N/A	GO:0016020, GO:0005634	membrane, nucleus	N/A	N/A	N/A	N/A	N/A	N/A	N/A	N/A	N/A	N/A	N/A	N/A
PF3D7_1206100	PFL0305ce2s1	3	NA	2.268060133	-0.034471489	PFL0305c	Q8I5Y4	811114	2277.t00062, MAL12P1.61, PFL0305c	Merozoite	Gametocyte	PF3D7_1206100.1	P. falciparum 3D7	Pf3D7_12_v3:272,320..274,742(-)	IMP-specific 5'-nucleotidase, putative	N/A	no	IMP-specific 5'-nucleotidase, putative	PF3D7_1206100	12	Pf3D7_12_v3:272320..274742(-)	1335	N/A	7.23	51906	444	0	N/A	N/A	N/A	N/A	GO:0050483, GO:0000287, GO:0016791	IMP 5'-nucleotidase activity, magnesium ion binding, phosphatase activity	GO:0006190, GO:0009117	inosine salvage, nucleotide metabolic process	N/A	N/A	N/A	N/A	N/A	N/A	3.1.3.5 (5'-nucleotidase)	3.1.3.- (Phosphoric monoester hydrolases.)
PF3D7_1212000	PFL0595ce1s1	3	MAL13P1.123e4s1	1.791867434	-0.030779625	PFL0595c	Q8I5T2	811172	2277.t00120, MAL12P1.119, PFL0595c	Late Ring	Early Schizogony	PF3D7_1212000.1	P. falciparum 3D7	Pf3D7_12_v3:534,912..535,915(-)	glutathione peroxidase-like thioredoxin peroxidase	TPx(Gl)	no	glutathione peroxidase-like thioredoxin peroxidase	PF3D7_1212000	12	Pf3D7_12_v3:534912..535915(-)	618	N/A	9.27	23952	205	0	HMM: MFFSMFIKFILPISFICYNFGK, NN: MFFSMFIKFILPISFICYNFGK	NN Sum: 4, NN D: .54, HMM Prob: .04	N/A	N/A	GO:0004602	glutathione peroxidase activity	GO:0055114, GO:0006979	oxidation-reduction process, response to oxidative stress	GO:0020011, GO:0005829, GO:0005739	apicoplast, cytosol, mitochondrion	GO:0008379	thioredoxin peroxidase activity	N/A	N/A	1.11.1.15 (Peroxiredoxin); 1.11.1.9 (Glutathione peroxidase)	1.11.1.9 (Glutathione peroxidase)
PF3D7_1229400	PFL1420we2s1	3	MAL13P1.123e4s1	1.564776937	-0.010554602	PFL1420w	Q8I5C5	811336	2277.t00284, MAL12P1.284, PFL1420w	Merozoite	Early Trophozoite	PF3D7_1229400.1	P. falciparum 3D7	Pf3D7_12_v3:1,208,912..1,209,542(+)	macrophage migration inhibitory factor	MIF	no	macrophage migration inhibitory factor	PF3D7_1229400	12	Pf3D7_12_v3:1208912..1209542(+)	351	N/A	6.43	12844	116	0	N/A	N/A	N/A	N/A	N/A	N/A	N/A	N/A	GO:0020036, GO:0005737	Maurer's cleft, cytoplasm	GO:0005125, GO:0046789, GO:0016491	cytokine activity, host cell surface receptor binding, oxidoreductase activity	GO:0020012	evasion or tolerance of host immune response	5.3.2.1 (Phenylpyruvate tautomerase)	5.3.2.1 (Phenylpyruvate tautomerase)
PF3D7_1242700	PFL2055w-e2	3	NA	2.135121884	-0.037235108	PFL2055w	Q8I502	811463	2277.t00411, MAL12P1.409, PFL2055w	Gametocyte	Early Trophozoite	PF3D7_1242700.1	P. falciparum 3D7	Pf3D7_12_v3:1,803,653..1,804,483(+)	40S ribosomal protein S17, putative	N/A	no	40S ribosomal protein S17, putative	PF3D7_1242700	12	Pf3D7_12_v3:1803653..1804483(+)	414	N/A	11.12	16066	137	0	N/A	N/A	GO:0005840	ribosome	GO:0003735	structural constituent of ribosome	GO:0006412	translation	GO:0022627, GO:0005739	cytosolic small ribosomal subunit, mitochondrion	GO:0003735	structural constituent of ribosome	GO:0006412	translation	N/A	N/A
PF3D7_1247800	PFL2290we4s1	3	PFL2055w-e2	1.954141121	-0.027989418	PFL2290w	Q8I0V1	811510	2277.t00458, MAL12P1.457, PFL2290w	Merozoite	Gametocyte	PF3D7_1247800.1	P. falciparum 3D7	Pf3D7_12_v3:1,968,163..1,971,074(+)	dipeptidyl aminopeptidase 2	DPAP2	no	dipeptidyl aminopeptidase 2	PF3D7_1247800	12	Pf3D7_12_v3:1968163..1971074(+)	1773	N/A	8.27	69641	590	0	HMM: MNTFYIFFLFVLTTCFVKGD, NN: MNTFYIFFLFVLTTCFVKGD	NN Sum: 4, NN D: .76, HMM Prob: .96	N/A	N/A	GO:0008234	cysteine-type peptidase activity	GO:0006508	proteolysis	GO:0005764, GO:0044310	lysosome, osmiophilic body	GO:0008239	dipeptidyl-peptidase activity	GO:0035891, GO:0006508	exit from host cell, proteolysis	3.4.14.1 (Dipeptidyl-peptidase I)	3.4.14.1 (Dipeptidyl-peptidase I)
PF3D7_1322200	MAL13P1.123e4s1	3	NA	1.86743315	-0.031370633	MAL13P1.123	C0H5D0	813674	MAL13P1.123, MAL13P1.124	Early Ring	Early Schizogony	PF3D7_1322200.1	P. falciparum 3D7	Pf3D7_13_v3:931,314..943,825(+)	conserved Plasmodium protein, unknown function	N/A	no	conserved Plasmodium protein, unknown function	PF3D7_1322200	13	Pf3D7_13_v3:931314..943825(+)	10317	N/A	8.35	402416	3438	0	N/A	N/A	GO:0005813, GO:0005737, GO:0005874	centrosome, cytoplasm, microtubule	GO:0005488, GO:0008017	binding, microtubule binding	GO:0007067	mitotic nuclear division	N/A	N/A	N/A	N/A	N/A	N/A	N/A	N/A
PF3D7_1406200	PF14_0059e1s3	3	MAL13P1.123e4s1	1.684445374	-0.028206576	PF14_0059	Q8IM32	811641	PF14_0059	Merozoite	Early Trophozoite	PF3D7_1406200.1	P. falciparum 3D7	Pf3D7_14_v3:217,845..226,307(+)	conserved Plasmodium protein, unknown function	N/A	no	conserved Plasmodium protein, unknown function	PF3D7_1406200	14	Pf3D7_14_v3:217845..226307(+)	8463	N/A	4.89	338378	2820	0	N/A	N/A	GO:0005634	nucleus	GO:0003723, GO:0016788, GO:0003711	RNA binding, hydrolase activity, acting on ester bonds, transcription elongation regulator activity	GO:0006357, GO:0006351	regulation of transcription from RNA polymerase II promoter, transcription, DNA-templated	N/A	N/A	N/A	N/A	N/A	N/A	N/A	N/A
PF3D7_1421200	PF14_0205e1s1	3	MAL13P1.123e4s1	1.549841517	-0.031499372	PF14_0205	Q8ILN8	811787	PF14_0205	Late Schizogony	Early Trophozoite	PF3D7_1421200.1	P. falciparum 3D7	Pf3D7_14_v3:875,687..876,385(-)	40S ribosomal protein S25	RPS25	no	40S ribosomal protein S25	PF3D7_1421200	14	Pf3D7_14_v3:875687..876385(-)	318	N/A	10.86	11663	105	0	N/A	N/A	N/A	N/A	N/A	N/A	N/A	N/A	GO:0022627	cytosolic small ribosomal subunit	GO:0003735	structural constituent of ribosome	GO:0006412	translation	N/A	N/A
PF3D7_1444100	PF14_0419e3s1	3	MAL13P1.123e4s1	1.375878633	-0.020925192	PF14_0419	Q8IL30	812001	PF14_0419	Merozoite	Early Schizogony	PF3D7_1444100.1	P. falciparum 3D7	Pf3D7_14_v3:1,801,961..1,825,326(-)	conserved Plasmodium protein, unknown function	N/A	no	conserved Plasmodium protein, unknown function	PF3D7_1444100	14	Pf3D7_14_v3:1801961..1825326(-)	21696	N/A	8.89	865023	7231	0	N/A	N/A	GO:0005737, GO:0016459	cytoplasm, myosin complex	GO:0005524, GO:0003779, GO:0005516, GO:0003774	ATP binding, actin binding, calmodulin binding, motor activity	N/A	N/A	N/A	N/A	N/A	N/A	N/A	N/A	N/A	N/A
PF3D7_0104600	PFA0235we2s1	2	PF14_0141	0.208507926	-0.013947692	PFA0235w	null	null	MAL1P1.37, PFA0235w	Late Schizogony	Early Schizogony	PF3D7_0104600.1	P. falciparum 3D7	Pf3D7_01_v3:206,170..210,189(+)	conserved Plasmodium protein, unknown function	N/A	no	conserved Plasmodium protein, unknown function	PF3D7_0104600	1	Pf3D7_01_v3:206170..210189(+)	4020	N/A	9.72	161554	1339	0	N/A	N/A	N/A	N/A	N/A	N/A	N/A	N/A	N/A	N/A	N/A	N/A	N/A	N/A	N/A	N/A
PF3D7_0109100	PFA0445we1s1	2	MAL13P1.234-e1s2	1.164835802	-0.040528419	PFA0445w	null	null	MAL1P2.18, PFA0445w	Early Trophozoite	Gametocyte	PF3D7_0109100.1	P. falciparum 3D7	Pf3D7_01_v3:365,610..368,795(+)	LCCL domain-containing protein	CCp5	no	LCCL domain-containing protein	PF3D7_0109100	1	Pf3D7_01_v3:365610..368795(+)	3090	N/A	6.68	118531	1029	0	HMM: MLKITCVGLFFYIIKSL, NN: MLKITCVGLFFYIIKSLFVNTK	NN Sum: 2, NN D: .55, HMM Prob: .18	N/A	N/A	N/A	N/A	N/A	N/A	GO:0044312, GO:0005788	crystalloid, endoplasmic reticulum lumen	N/A	N/A	N/A	N/A	N/A	N/A
PF3D7_0206000	PFB0265c-s1	2	MAL13P1.234-e1s5	0.972832132	-0.030295218	PFB0265c	O96154	812652	PF02_0056, PFB0265c	Merozoite	Late Schizogony	PF3D7_0206000.1	P. falciparum 3D7	Pf3D7_02_v3:239,246..243,796(-)	DNA repair protein RAD2, putative	RAD2	no	DNA repair protein RAD2, putative	PF3D7_0206000	2	Pf3D7_02_v3:239246..243796(-)	4551	N/A	5.14	178730	1516	0	N/A	N/A	N/A	N/A	GO:0003677, GO:0004518	DNA binding, nuclease activity	GO:0006281	DNA repair	GO:0000112	nucleotide-excision repair factor 3 complex	GO:0000014	single-stranded DNA endodeoxyribonuclease activity	GO:0006295	nucleotide-excision repair, DNA incision, 3'-to lesion	4.2.99.18 (DNA-(apurinic or apyrimidinic site) lyase)	3.1.-.- (Acting on ester bonds.)
PF3D7_0213700	PFB0620we2s1	2	MAL13P1.234-e1s5	0.879102408	-0.025230643	PFB0620w	O96217	812724	PF02_0128, PFB0620w	Merozoite	Gametocyte	PF3D7_0213700.1	P. falciparum 3D7	Pf3D7_02_v3:557,048..557,696(+)	conserved protein, unknown function	N/A	no	conserved protein, unknown function	PF3D7_0213700	2	Pf3D7_02_v3:557048..557696(+)	465	N/A	6.49	17808	154	0	N/A	N/A	GO:0005739	mitochondrion	N/A	N/A	N/A	N/A	N/A	N/A	N/A	N/A	N/A	N/A	N/A	N/A
PF3D7_0304800	PFC0220we1s2	2	NA	1.940329374	-0.031472625	PFC0220w	O97234	814366	MAL3P2.13, PFC0220w	Merozoite	Early Schizogony	PF3D7_0304800.1	P. falciparum 3D7	Pf3D7_03_v3:227,057..231,397(+)	conserved Plasmodium membrane protein, unknown function	N/A	no	conserved Plasmodium membrane protein, unknown function	PF3D7_0304800	3	Pf3D7_03_v3:227057..231397(+)	4341	N/A	10.18	179222	1446	6	N/A	N/A	N/A	N/A	GO:0000166	nucleotide binding	N/A	N/A	N/A	N/A	N/A	N/A	N/A	N/A	N/A	N/A
PF3D7_0309500	PFC0395we2s1	2	MAL13P1.234-e1s2	0.893543131	-0.039281462	PFC0395w	O77330	814410	MAL3P3.14, PFC0395w	Gametocyte	Early Trophozoite	PF3D7_0309500.1	P. falciparum 3D7	Pf3D7_03_v3:402,933..405,440(+)	asparagine synthetase [glutamine-hydrolyzing], putative	AS	no	asparagine synthetase [glutamine-hydrolyzing], putative	PF3D7_0309500	3	Pf3D7_03_v3:402933..405440(+)	1833	N/A	7.27	69863	610	0	N/A	N/A	N/A	N/A	GO:0004066	asparagine synthase (glutamine-hydrolyzing) activity	GO:0006529	asparagine biosynthetic process	N/A	N/A	N/A	N/A	N/A	N/A	6.3.5.4 (Asparagine synthase (glutamine-hydrolyzing))	6.3.5.4 (Asparagine synthase (glutamine-hydrolyzing))
PF3D7_0319700	PFC0875w-e1s3	2	MAL13P1.234-e1s2	1.188755397	-0.028821737	PFC0875w	O97278	814511	MAL3P7.4, PFC0875w	Late Schizogony	Early Ring	PF3D7_0319700.1	P. falciparum 3D7	Pf3D7_03_v3:820,708..830,802(+)	ABC transporter I family member 1, putative	ABCI3	no	ABC transporter I family member 1, putative	PF3D7_0319700	3	Pf3D7_03_v3:820708..830802(+)	9402	N/A	8.78	375804	3133	13	N/A	N/A	N/A	N/A	GO:0005524, GO:0016887	ATP binding, ATPase activity	N/A	N/A	GO:0016020	membrane	N/A	N/A	N/A	N/A	N/A	3.6.3.- (Acting on acid anhydrides; catalyzing transmembrane movement of substances.)
PF3D7_0404600	PFD0225w-s2	2	MAL13P1.234-e1s2	0.971148749	-0.031441246	PFD0225w	Q8I1Y3	812451	MAL4P1.44, PFD0220c, PFD0220w, PFD0225w	Merozoite	Gametocyte	PF3D7_0404600.1	P. falciparum 3D7	Pf3D7_04_v3:247,731..260,147(+)	conserved Plasmodium membrane protein, unknown function	N/A	no	conserved Plasmodium membrane protein, unknown function	PF3D7_0404600	4	Pf3D7_04_v3:247731..260147(+)	12417	N/A	7.04	490317	4138	4	N/A	N/A	GO:0005737, GO:0005576	cytoplasm, extracellular region	GO:0005198	structural molecule activity	GO:0006817	phosphate ion transport	N/A	N/A	N/A	N/A	N/A	N/A	N/A	N/A
PF3D7_0414000	PFD0685ce8s1	2	PF14_0141	1.296622583	-0.035141027	PFD0685c	Q8I1U7	812569	MAL4P1.132, PFD0685c	Merozoite	Gametocyte	PF3D7_0414000.1	P. falciparum 3D7	Pf3D7_04_v3:626,891..633,126(-)	structural maintenance of chromosomes protein 3, putative	SMC3	no	structural maintenance of chromosomes protein 3, putative	PF3D7_0414000	4	Pf3D7_04_v3:626891..633126(-)	3582	N/A	6.85	141224	1193	0	N/A	N/A	GO:0005694	chromosome	GO:0005524, GO:0005515	ATP binding, protein binding	GO:0051276	chromosome organization	N/A	N/A	N/A	N/A	N/A	N/A	N/A	N/A
PF3D7_0422400	PFD1055we2s1	2	NA	1.282232963	-0.032595747	PFD1055w	Q8IFP2	812460	MAL4P1.206, PFD1055w	Merozoite	Early Trophozoite	PF3D7_0422400.1	P. falciparum 3D7	Pf3D7_04_v3:1,026,648..1,027,399(+)	40S ribosomal protein S19	RPS19	no	40S ribosomal protein S19	PF3D7_0422400	4	Pf3D7_04_v3:1026648..1027399(+)	513	N/A	10.79	19721	170	0	N/A	N/A	GO:0005840	ribosome	GO:0003735	structural constituent of ribosome	GO:0006412	translation	GO:0022627	cytosolic small ribosomal subunit	GO:0003735	structural constituent of ribosome	GO:0006412	translation	N/A	N/A
PF3D7_0506500	PFE0320we1s1	2	MAL13P1.234-e1s2	0.542695207	-0.029202038	PFE0320w	C0H4C9	812889	MAL5P1.65, PFE0320w, PFE0325w	Late Ring	Gametocyte	PF3D7_0506500.1	P. falciparum 3D7	Pf3D7_05_v3:265,595..278,345(+)	conserved Plasmodium protein, unknown function	N/A	no	conserved Plasmodium protein, unknown function	PF3D7_0506500	5	Pf3D7_05_v3:265595..278345(+)	11943	N/A	7.71	469871	3980	0	N/A	N/A	GO:0005737, GO:0016459	cytoplasm, myosin complex	GO:0005524, GO:0003779, GO:0005516, GO:0003774	ATP binding, actin binding, calmodulin binding, motor activity	N/A	N/A	N/A	N/A	N/A	N/A	N/A	N/A	N/A	N/A
PF3D7_0507100	PFE0350ce1s1	2	PF14_0141	1.064902147	-0.0381922	PFE0350c	Q8I431	812881	MAL5P1.72, PFE0350c	Merozoite	Early Ring	PF3D7_0507100.1	P. falciparum 3D7	Pf3D7_05_v3:294,668..295,903(-)	60S ribosomal protein L4	RPL4	no	60S ribosomal protein L4	PF3D7_0507100	5	Pf3D7_05_v3:294668..295903(-)	1236	N/A	11.2	46211	411	0	N/A	N/A	GO:0005840	ribosome	GO:0003735	structural constituent of ribosome	GO:0006412	translation	GO:0022625	cytosolic large ribosomal subunit	GO:0003735	structural constituent of ribosome	GO:0006412	translation	N/A	N/A
PF3D7_0507800	PFE0385w-s1	2	MAL13P1.234-e1s5	0.95521049	-0.042113161	PFE0385w	Q8I425	812873	MAL5P1.79, PFE0385w	Merozoite	Early Ring	PF3D7_0507800.1	P. falciparum 3D7	Pf3D7_05_v3:322,239..326,822(+)	conserved Plasmodium protein, unknown function	N/A	no	conserved Plasmodium protein, unknown function	PF3D7_0507800	5	Pf3D7_05_v3:322239..326822(+)	4584	N/A	4.76	177424	1527	0	N/A	N/A	GO:0005737	cytoplasm	N/A	N/A	N/A	N/A	N/A	N/A	N/A	N/A	N/A	N/A	N/A	N/A
PF3D7_0509400	PFE0465c-e1s2	2	MAL13P1.234-e1s2	1.032068164	-0.022135873	PFE0465c	Q8I410	812845	MAL5P1.95, PFE0465c	Late Schizogony	Early Trophozoite	PF3D7_0509400.1	P. falciparum 3D7	Pf3D7_05_v3:389,914..398,997(-)	RNA polymerase I	RNAPI	no	RNA polymerase I	PF3D7_0509400	5	Pf3D7_05_v3:389914..398997(-)	8745	N/A	6	340673	2914	0	N/A	N/A	N/A	N/A	GO:0003677, GO:0003899	DNA binding, DNA-directed RNA polymerase activity	GO:0006351	transcription, DNA-templated	GO:0005736	DNA-directed RNA polymerase I complex	GO:0003899	DNA-directed RNA polymerase activity	GO:0006360	transcription from RNA polymerase I promoter	2.7.7.6 (DNA-directed RNA polymerase)	2.7.7.6 (DNA-directed RNA polymerase)
PF3D7_0511500	PFE0570w-s10	2	MAL13P1.234-e1s5	1.156758315	-0.030307589	PFE0570w	Q8I3Z1	812939	MAL5P1.115, PFE0570w	Gametocyte	Early Ring	PF3D7_0511500.1	P. falciparum 3D7	Pf3D7_05_v3:486,602..516,787(+)	RNA pseudouridylate synthase, putative	N/A	no	RNA pseudouridylate synthase, putative	PF3D7_0511500	5	Pf3D7_05_v3:486602..516787(+)	30186	N/A	7.53	1187577	10061	0	N/A	N/A	N/A	N/A	GO:0003723, GO:0005515, GO:0009982	RNA binding, protein binding, pseudouridine synthase activity	GO:0001522	pseudouridine synthesis	N/A	N/A	N/A	N/A	N/A	N/A	5.4.99.12 (tRNA pseudouridine(38-40) synthase)	5.4.99.12 (tRNA pseudouridine(38-40) synthase)
PF3D7_0511500	PFE0570w-s7	2	MAL13P1.234-e1s2	1.152702849	-0.033228754	PFE0570w	Q8I3Z1	812939	MAL5P1.115, PFE0570w	Gametocyte	Early Ring	PF3D7_0511500.1	P. falciparum 3D7	Pf3D7_05_v3:486,602..516,787(+)	RNA pseudouridylate synthase, putative	N/A	no	RNA pseudouridylate synthase, putative	PF3D7_0511500	5	Pf3D7_05_v3:486602..516787(+)	30186	N/A	7.53	1187577	10061	0	N/A	N/A	N/A	N/A	GO:0003723, GO:0005515, GO:0009982	RNA binding, protein binding, pseudouridine synthase activity	GO:0001522	pseudouridine synthesis	N/A	N/A	N/A	N/A	N/A	N/A	5.4.99.12 (tRNA pseudouridine(38-40) synthase)	5.4.99.12 (tRNA pseudouridine(38-40) synthase)
PF3D7_0629700	MAL6P1.131-e1s2	2	MAL13P1.234-e1s5	1.303887597	-0.029007938	MAL6P1.131	C6KTD2	3885750	2270.t00184, MAL6P1.131, PFF1440w	X	X	PF3D7_0629700.1	P. falciparum 3D7	Pf3D7_06_v3:1,221,941..1,242,922(+)	SET domain protein, putative	SET1	no	SET domain protein, putative	PF3D7_0629700	6	Pf3D7_06_v3:1221941..1242922(+)	20262	N/A	8.77	796040	6753	0	N/A	N/A	N/A	N/A	GO:0005515, GO:0008270	protein binding, zinc ion binding	N/A	N/A	N/A	N/A	GO:0019904	protein domain specific binding	N/A	N/A	2.1.1.43 (Histone-lysine N-methyltransferase)	2.1.1.43 (Histone-lysine N-methyltransferase)
PF3D7_0702300	PF07_0006-e2	2	NA	2.156045622	0.108534693	PF07_0006	Q8IC44	2654973	PF07_0006	Early Trophozoite	Early Ring	PF3D7_0702300.1	P. falciparum 3D7	Pf3D7_07_v3:96,761..98,730(+)	sporozoite threonine and asparagine-rich protein	STARP	no	sporozoite threonine and asparagine-rich protein	PF3D7_0702300	7	Pf3D7_07_v3:96761..98730(+)	1785	N/A	4.91	66003	594	0	HMM: MIHIFYRTAIFTLSIWTTLLYSN, NN: MIHIFYRTAIFTLSIWTTLLYSN	NN Sum: 3, NN D: .67, HMM Prob: .09	N/A	N/A	N/A	N/A	N/A	N/A	GO:0009986	cell surface	N/A	N/A	N/A	N/A	N/A	3.6.4.12 (DNA helicase)
PF3D7_0702500	PF07_0008e2s1	2	MAL13P1.234-e1s5	0.904048646	-0.031349404	PF07_0008	Q8IC42	2654975	PF07_0008	Gametocyte	Early Ring	PF3D7_0702500.1	P. falciparum 3D7	Pf3D7_07_v3:104,957..105,989(-)	Plasmodium exported protein, unknown function	N/A	no	Plasmodium exported protein, unknown function	PF3D7_0702500	7	Pf3D7_07_v3:104957..105989(-)	762	N/A	8.9	27672	253	1	N/A	N/A	N/A	N/A	N/A	N/A	N/A	N/A	GO:0020036	Maurer's cleft	GO:0005515	protein binding	N/A	N/A	N/A	N/A
PF3D7_0704300	PF07_0016-s2	2	MAL13P1.234-e1s5	1.237803839	-0.034754172	PF07_0016	Q8IC27	2654983	PF07_0016	Late Ring	Early Schizogony	PF3D7_0704300.1	P. falciparum 3D7	Pf3D7_07_v3:197,691..203,249(+)	conserved Plasmodium membrane protein, unknown function	N/A	no	conserved Plasmodium membrane protein, unknown function	PF3D7_0704300	7	Pf3D7_07_v3:197691..203249(+)	5559	N/A	6.84	217493	1852	4	HMM: MEKNKYDIEVSENNRFLFNKQRDWPRITFTFLVFVLGIKTVLCI, NN: MEKNKYDIEVSENNRFLFNKQRDWPRITFTFLVFVLGIKTVLCI	NN Sum: 3, NN D: .4, HMM Prob: 0	GO:0005737, GO:0016459	cytoplasm, myosin complex	GO:0005524, GO:0003779, GO:0005516, GO:0003774	ATP binding, actin binding, calmodulin binding, motor activity	N/A	N/A	N/A	N/A	N/A	N/A	N/A	N/A	N/A	N/A
PF3D7_0718300	MAL7P1.92e4s1	2	MAL13P1.234-e1s2	1.190933876	-0.042009287	MAL7P1.92	Q8IBR8	2655054	MAL7P1.92	Merozoite	Merozoite	PF3D7_0718300.1	P. falciparum 3D7	Pf3D7_07_v3:812,301..820,635(-)	cysteine repeat modular protein 2	CRMP2	no	cysteine repeat modular protein 2	PF3D7_0718300	7	Pf3D7_07_v3:812301..820635(-)	7632	N/A	8.32	296915	2543	10	HMM: MRNSDFFFFFFVLLNCFLNIQPYVSNAT, NN: MRNSDFFFFFFVLLNCFLNIQPY	NN Sum: 4, NN D: .63, HMM Prob: .82	N/A	N/A	GO:0005515	protein binding	N/A	N/A	GO:0031362	anchored component of external side of plasma membrane	N/A	N/A	GO:0030522, GO:0046907	intracellular receptor signaling pathway, intracellular transport	N/A	N/A
PF3D7_0728100	PF07_0118-s5	2	MAL13P1.234-e1s5	1.27662579	-0.025542561	PF07_0118	Q8IBH6	2655171	PF07_0118	Merozoite	Early Schizogony	PF3D7_0728100.1	P. falciparum 3D7	Pf3D7_07_v3:1,193,616..1,210,301(-)	conserved Plasmodium membrane protein, unknown function	N/A	no	conserved Plasmodium membrane protein, unknown function	PF3D7_0728100	7	Pf3D7_07_v3:1193616..1210301(-)	16686	N/A	9.63	671112	5561	4	N/A	N/A	GO:0016020	membrane	N/A	N/A	N/A	N/A	N/A	N/A	N/A	N/A	N/A	N/A	N/A	N/A
PF3D7_0729900	MAL7P1.162e2s1	2	MAL13P1.234-e1s2	0.762653119	-0.028747116	MAL7P1.162	Q8IBG1	2654986	MAL7P1.162	Late Ring	Gametocyte	PF3D7_0729900.1	P. falciparum 3D7	Pf3D7_07_v3:1,265,910..1,281,347(+)	dynein heavy chain, putative	N/A	no	dynein heavy chain, putative	PF3D7_0729900	7	Pf3D7_07_v3:1265910..1281347(+)	15198	N/A	6.51	591692	5065	0	N/A	N/A	GO:0030286	dynein complex	GO:0005524, GO:0016887, GO:0003777	ATP binding, ATPase activity, microtubule motor activity	GO:0007018	microtubule-based movement	N/A	N/A	GO:0003777	microtubule motor activity	GO:0007018	microtubule-based movement	N/A	N/A
PF3D7_0729900	MAL7P1.162e2s2	2	NA	1.542758547	-0.03625333	MAL7P1.162	Q8IBG1	2654986	MAL7P1.162	Late Ring	Gametocyte	PF3D7_0729900.1	P. falciparum 3D7	Pf3D7_07_v3:1,265,910..1,281,347(+)	dynein heavy chain, putative	N/A	no	dynein heavy chain, putative	PF3D7_0729900	7	Pf3D7_07_v3:1265910..1281347(+)	15198	N/A	6.51	591692	5065	0	N/A	N/A	GO:0030286	dynein complex	GO:0005524, GO:0016887, GO:0003777	ATP binding, ATPase activity, microtubule motor activity	GO:0007018	microtubule-based movement	N/A	N/A	GO:0003777	microtubule motor activity	GO:0007018	microtubule-based movement	N/A	N/A
PF3D7_0804500	MAL8P1.139-e1s2	2	MAL13P1.234-e1s5	1.144438627	-0.051068794	MAL8P1.139	Q8IAP1	2655405	MAL8P1.139	Merozoite	Early Schizogony	PF3D7_0804500.1	P. falciparum 3D7	Pf3D7_08_v3:250,083..268,437(+)	conserved Plasmodium membrane protein, unknown function	N/A	no	conserved Plasmodium membrane protein, unknown function	PF3D7_0804500	8	Pf3D7_08_v3:250083..268437(+)	18105	N/A	8.95	720958	6034	8	N/A	N/A	GO:0016020	membrane	N/A	N/A	N/A	N/A	N/A	N/A	N/A	N/A	N/A	N/A	N/A	N/A
PF3D7_0807500	MAL8P1.128e2s1	2	MAL13P1.234-e1s2	1.068094829	-0.034491595	MAL8P1.128	Q8IAR3	2655251	MAL8P1.128	Merozoite	Late Trophozoite	PF3D7_0807500.1	P. falciparum 3D7	Pf3D7_08_v3:387,219..388,364(+)	proteasome subunit alpha type-6, putative	N/A	no	proteasome subunit alpha type-6, putative	PF3D7_0807500	8	Pf3D7_08_v3:387219..388364(+)	783	N/A	5.2	29499	260	0	N/A	N/A	GO:0019773	proteasome core complex, alpha-subunit complex	GO:0004298	threonine-type endopeptidase activity	GO:0006511	ubiquitin-dependent protein catabolic process	N/A	N/A	N/A	N/A	GO:0006511	ubiquitin-dependent protein catabolic process	3.4.25.1 (Proteasome endopeptidase complex)	3.4.25.1 (Proteasome endopeptidase complex)
PF3D7_0811300	MAL8P1.104-s1	2	MAL13P1.234-e1s5	1.049084325	-0.031493843	MAL8P1.104	C0H4T9	2655222	MAL8P1.104	Gametocyte	Early Ring	PF3D7_0811300.1	P. falciparum 3D7	Pf3D7_08_v3:567,824..573,148(+)	CCR4-associated factor 1	CAF1	no	CCR4-associated factor 1	PF3D7_0811300	8	Pf3D7_08_v3:567824..573148(+)	5325	N/A	7.44	200211	1774	0	N/A	N/A	GO:0005634	nucleus	GO:0003676	nucleic acid binding	N/A	N/A	GO:0030015	CCR4-NOT core complex	N/A	N/A	N/A	N/A	N/A	3.1.13.4 (Poly(A)-specific ribonuclease)
PF3D7_0811300	MAL8P1.104-s2	2	MAL13P1.234-e1s2	1.194006723	-0.038586171	MAL8P1.104	C0H4T9	2655222	MAL8P1.104	Gametocyte	Early Ring	PF3D7_0811300.1	P. falciparum 3D7	Pf3D7_08_v3:567,824..573,148(+)	CCR4-associated factor 1	CAF1	no	CCR4-associated factor 1	PF3D7_0811300	8	Pf3D7_08_v3:567824..573148(+)	5325	N/A	7.44	200211	1774	0	N/A	N/A	GO:0005634	nucleus	GO:0003676	nucleic acid binding	N/A	N/A	GO:0030015	CCR4-NOT core complex	N/A	N/A	N/A	N/A	N/A	3.1.13.4 (Poly(A)-specific ribonuclease)
PF3D7_0812100	PF08_0089e1s2	2	NA	1.923298116	0.037839706	PF08_0089	Q8IAV6	2655288	PF08_0089	Merozoite	Early Schizogony	PF3D7_0812100.1	P. falciparum 3D7	Pf3D7_08_v3:604,923..612,878(+)	conserved protein, unknown function	N/A	no	conserved protein, unknown function	PF3D7_0812100	8	Pf3D7_08_v3:604923..612878(+)	7956	N/A	8.17	314490	2651	2	N/A	N/A	GO:0016020, GO:0005634	membrane, nucleus	GO:0005488	binding	N/A	N/A	N/A	N/A	N/A	N/A	N/A	N/A	N/A	N/A
PF3D7_0826100	MAL8P1.23-s6	2	MAL13P1.234-e1s5	1.399924332	-0.035887636	MAL8P1.23	Q8IB94	2655229	MAL8P1.23	Merozoite	Early Trophozoite	PF3D7_0826100.1	P. falciparum 3D7	Pf3D7_08_v3:1,113,369..1,139,144(-)	E3 ubiquitin-protein ligase, putative	N/A	no	E3 ubiquitin-protein ligase, putative	PF3D7_0826100	8	Pf3D7_08_v3:1113369..1139144(-)	25776	N/A	4.93	1005136	8591	2	N/A	N/A	N/A	N/A	GO:0004842	ubiquitin-protein transferase activity	N/A	N/A	N/A	N/A	GO:0004842	ubiquitin-protein transferase activity	GO:0006511	ubiquitin-dependent protein catabolic process	6.3.2.19 (Ubiquitin--protein ligase)	6.3.2.- (Acid--amino-acid ligases (peptide synthases).)
PF3D7_0828900	PF08_0007e4s1	2	MAL13P1.234-e1s5	1.046153672	-0.036949367	PF08_0007	Q8IBC0	2655456	PF08_0007	Early Trophozoite	Late Schizogony	PF3D7_0828900.1	P. falciparum 3D7	Pf3D7_08_v3:1,241,966..1,242,895(-)	conserved Plasmodium protein, unknown function	N/A	no	conserved Plasmodium protein, unknown function	PF3D7_0828900	8	Pf3D7_08_v3:1241966..1242895(-)	558	N/A	4.21	21073	185	0	N/A	N/A	N/A	N/A	GO:0016740	transferase activity	N/A	N/A	N/A	N/A	N/A	N/A	N/A	N/A	N/A	N/A
PF3D7_0904900	PFI0240c-e1s2	2	NA	1.68352576	0.065699399	PFI0240c	Q8I3A0	813328	PFI0240c	Early Ring	Early Schizogony	PF3D7_0904900.1	P. falciparum 3D7	Pf3D7_09_v3:224,875..232,831(-)	copper-transporting ATPase	CuTP	no	copper-transporting ATPase	PF3D7_0904900	9	Pf3D7_09_v3:224875..232831(-)	7707	N/A	5.48	299388	2568	7	N/A	N/A	GO:0016021	integral component of membrane	GO:0019829, GO:0046872, GO:0000166	cation-transporting ATPase activity, metal ion binding, nucleotide binding	GO:0030001	metal ion transport	GO:0031410, GO:0020002, GO:0005886	cytoplasmic vesicle, host cell plasma membrane, plasma membrane	GO:0005507	copper ion binding	GO:0006825	copper ion transport	3.6.3.4 (Cu(2+)-exporting ATPase)	3.6.3.4 (Cu(2+)-exporting ATPase)
PF3D7_0908500	PFI0410ce13s1	2	PF14_0141	1.008881359	-0.023559313	PFI0410c	C0H527	813362	PFI0410c	Merozoite	Early Schizogony	PF3D7_0908500.1	P. falciparum 3D7	Pf3D7_09_v3:389,605..397,843(-)	conserved Plasmodium protein, unknown function	N/A	no	conserved Plasmodium protein, unknown function	PF3D7_0908500	9	Pf3D7_09_v3:389605..397843(-)	5982	N/A	9.23	240183	1993	0	N/A	N/A	N/A	N/A	N/A	N/A	N/A	N/A	N/A	N/A	N/A	N/A	N/A	N/A	N/A	N/A
PF3D7_0908500	PFI0410ce8s1	2	MAL13P1.234-e1s2	1.079981774	-0.032497422	PFI0410c	C0H527	813362	PFI0410c	Merozoite	Early Schizogony	PF3D7_0908500.1	P. falciparum 3D7	Pf3D7_09_v3:389,605..397,843(-)	conserved Plasmodium protein, unknown function	N/A	no	conserved Plasmodium protein, unknown function	PF3D7_0908500	9	Pf3D7_09_v3:389605..397843(-)	5982	N/A	9.23	240183	1993	0	N/A	N/A	N/A	N/A	N/A	N/A	N/A	N/A	N/A	N/A	N/A	N/A	N/A	N/A	N/A	N/A
PF3D7_0909400	PFI0455w	2	MAL13P1.234-e1s2	1.084807121	-0.021335344	PFI0455w	Q8I358	813371	PFI0455w	Merozoite	Gametocyte	PF3D7_0909400.1	P. falciparum 3D7	Pf3D7_09_v3:424,171..428,106(+)	exoribonuclease, putative	N/A	no	exoribonuclease, putative	PF3D7_0909400	9	Pf3D7_09_v3:424171..428106(+)	3936	N/A	7.04	154958	1311	0	N/A	N/A	N/A	N/A	GO:0004527, GO:0003676	exonuclease activity, nucleic acid binding	N/A	N/A	N/A	N/A	N/A	N/A	N/A	N/A	3.1.13.1 (Exoribonuclease II)	3.1.13.- (Exoribonucleases producing 5'-phosphomonoesters.)
PF3D7_0909800	PFI0475we3s1	2	MAL13P1.234-e1s5	0.986207492	-0.026861216	PFI0475w	C0H529	813375	PFI0475w	Late Schizogony	Gametocyte	PF3D7_0909800.1	P. falciparum 3D7	Pf3D7_09_v3:445,788..446,329(+)	small nuclear ribonucleoprotein Sm D3, putative	SNRPD3	no	small nuclear ribonucleoprotein Sm D3, putative	PF3D7_0909800	9	Pf3D7_09_v3:445788..446329(+)	351	N/A	10.48	12981	116	0	N/A	N/A	N/A	N/A	N/A	N/A	N/A	N/A	GO:0030529	ribonucleoprotein complex	GO:0003729	mRNA binding	GO:0000398	mRNA splicing, via spliceosome	N/A	N/A
PF3D7_1007900	PF10_0077e1s1	2	MAL13P1.234-e1s2	0.826211607	-0.030534138	PF10_0077	Q8IJW4	810235	PF10_0077	Late Schizogony	Early Trophozoite	PF3D7_1007900.1	P. falciparum 3D7	Pf3D7_10_v3:316,649..318,280(+)	eukaryotic translation initiation factor 3 subunit D, putative	EIF3D	no	eukaryotic translation initiation factor 3 subunit D, putative	PF3D7_1007900	10	Pf3D7_10_v3:316649..318280(+)	1632	N/A	9.49	63109	543	0	N/A	N/A	GO:0005852	eukaryotic translation initiation factor 3 complex	GO:0003743	translation initiation factor activity	N/A	N/A	GO:0005852	eukaryotic translation initiation factor 3 complex	GO:0003743	translation initiation factor activity	GO:0006413	translational initiation	N/A	N/A
PF3D7_1021700	PF10_0211e1s1	2	MAL13P1.234-e1s2	0.881195457	-0.02918431	PF10_0211	Q8IJI6	810368	PF10_0211, PF10_0212	Merozoite	Late Schizogony	PF3D7_1021700.1	P. falciparum 3D7	Pf3D7_10_v3:873,208..894,869(-)	conserved Plasmodium membrane protein, unknown function	N/A	no	conserved Plasmodium membrane protein, unknown function	PF3D7_1021700	10	Pf3D7_10_v3:873208..894869(-)	20805	N/A	9.51	830189	6934	5	N/A	N/A	GO:0016021, GO:0005746	integral component of membrane, mitochondrial respiratory chain	GO:0008137	NADH dehydrogenase (ubiquinone) activity	GO:0042773, GO:0006810	ATP synthesis coupled electron transport, transport	N/A	N/A	N/A	N/A	N/A	N/A	N/A	N/A
PF3D7_1027300	PF10_0268e2s1	2	MAL13P1.234-e1s2	0.954724885	-0.043538236	PF10_0268	Q8IJD0	810425	PF10_0268	Late Ring	Early Schizogony	PF3D7_1027300.1	P. falciparum 3D7	Pf3D7_10_v3:1,140,589..1,142,602(-)	peroxiredoxin	nPrx	no	peroxiredoxin	PF3D7_1027300	10	Pf3D7_10_v3:1140589..1142602(-)	1182	N/A	10.45	43929	393	0	N/A	N/A	N/A	N/A	GO:0016209, GO:0016491	antioxidant activity, oxidoreductase activity	GO:0055114	oxidation-reduction process	GO:0005634	nucleus	GO:0016491	oxidoreductase activity	GO:0030260	entry into host cell	1.11.1.15 (Peroxiredoxin)	1.11.1.15 (Peroxiredoxin)
PF3D7_1032800	PF10_0320e4s1	2	MAL13P1.234-e1s2	1.073627952	-0.032415764	PF10_0320	C6S3E1	8445006	PF10_0320, PF10_0320a	Merozoite	Late Trophozoite	PF3D7_1032800.1	P. falciparum 3D7	Pf3D7_10_v3:1,313,255..1,314,721(-)	leucine-rich repeat protein	LRR1	no	leucine-rich repeat protein	PF3D7_1032800	10	Pf3D7_10_v3:1313255..1314721(-)	930	N/A	8.11	36505	309	0	N/A	N/A	N/A	N/A	GO:0005515	protein binding	N/A	N/A	GO:0000164	protein phosphatase type 1 complex	GO:0005515, GO:0004865	protein binding, protein serine/threonine phosphatase inhibitor activity	N/A	N/A	2.7.1.68 (1-phosphatidylinositol-4-phosphate 5-kinase)	2.7.1.68 (1-phosphatidylinositol-4-phosphate 5-kinase)
PF3D7_1033700	PF10_0328e1s1	2	MAL13P1.234-e1s2	1.03829836	-0.030892194	PF10_0328	Q8IJ72	810485	PF10_0328	Late Schizogony	Gametocyte	PF3D7_1033700.1	P. falciparum 3D7	Pf3D7_10_v3:1,348,433..1,350,280(+)	bromodomain protein 1	BDP1	no	bromodomain protein 1	PF3D7_1033700	10	Pf3D7_10_v3:1348433..1350280(+)	1467	N/A	5.34	55936	488	0	N/A	N/A	N/A	N/A	GO:0005515	protein binding	N/A	N/A	GO:0005634	nucleus	GO:0003682, GO:0001047, GO:0042393	chromatin binding, core promoter binding, histone binding	GO:0030260, GO:0006355	entry into host cell, regulation of transcription, DNA-templated	N/A	N/A
PF3D7_1035200	PF10_0343	2	NA	1.018267812	0.101174112	PF10_0343	Q03400	810500	PF10_0343	Late Ring	Late Schizogony	PF3D7_1035200.1	P. falciparum 3D7	Pf3D7_10_v3:1,394,839..1,396,596(+)	S-antigen	N/A	no	S-antigen	PF3D7_1035200	10	Pf3D7_10_v3:1394839..1396596(+)	1758	N/A	4.02	62946	585	0	HMM: MNRILSVTLCLFFIYLYIYKTYGK, NN: MNRILSVTLCLFFIYLYIYKTYGK	NN Sum: 4, NN D: .71, HMM Prob: .3	N/A	N/A	N/A	N/A	N/A	N/A	GO:0020003	symbiont-containing vacuole	N/A	N/A	N/A	N/A	N/A	N/A
PF3D7_1038400	PF10_0374e4s2	2	MAL13P1.234-e1s2	1.108144456	-0.044247366	PF10_0374	Q8I6U6	810531	2296.t00404, PF10_0374	Late Ring	Gametocyte	PF3D7_1038400.1	P. falciparum 3D7	Pf3D7_10_v3:1,519,021..1,547,825(+)	gametocyte-specific protein	Pf11-1	no	gametocyte-specific protein	PF3D7_1038400	10	Pf3D7_10_v3:1519021..1547825(+)	28692	N/A	3.26	1099253	9563	1	N/A	N/A	GO:0005737	cytoplasm	N/A	N/A	GO:0018149	peptide cross-linking	GO:0030430	host cell cytoplasm	N/A	N/A	GO:0007276	gamete generation	N/A	N/A
PF3D7_1038400	PF10_0374e5s1	2	MAL13P1.234-e1s2	0.708150485	-0.032839528	PF10_0374	Q8I6U6	810531	2296.t00404, PF10_0374	Late Ring	Gametocyte	PF3D7_1038400.1	P. falciparum 3D7	Pf3D7_10_v3:1,519,021..1,547,825(+)	gametocyte-specific protein	Pf11-1	no	gametocyte-specific protein	PF3D7_1038400	10	Pf3D7_10_v3:1519021..1547825(+)	28692	N/A	3.26	1099253	9563	1	N/A	N/A	GO:0005737	cytoplasm	N/A	N/A	GO:0018149	peptide cross-linking	GO:0030430	host cell cytoplasm	N/A	N/A	GO:0007276	gamete generation	N/A	N/A
PF3D7_1038900	PF10_0379e1s1	2	NA	1.593504046	0.067490851	PF10_0379	Q8IJ22	810536	PF10_0379	Late Ring	Early Schizogony	PF3D7_1038900.1	P. falciparum 3D7	Pf3D7_10_v3:1,562,809..1,563,888(+)	esterase, putative	N/A	no	esterase, putative	PF3D7_1038900	10	Pf3D7_10_v3:1562809..1563888(+)	1080	N/A	6.88	41769	359	0	N/A	N/A	N/A	N/A	N/A	N/A	N/A	N/A	N/A	N/A	GO:0016788	hydrolase activity, acting on ester bonds	N/A	N/A	3.1.-.- (Acting on ester bonds.); 3.1.1.5 (Lysophospholipase)	3.1.1.5 (Lysophospholipase)
PF3D7_1100200	PF11_0008e1s2	2	NA	1.080505211	0.051164798	PF11_0008	Q8IIZ4	810584	PF11_0008	Merozoite	Gametocyte	PF3D7_1100200.1	P. falciparum 3D7	Pf3D7_11_v3:32,666..42,386(-)	erythrocyte membrane protein 1, PfEMP1	VAR	no	erythrocyte membrane protein 1, PfEMP1	PF3D7_1100200	11	Pf3D7_11_v3:32666..42386(-)	8985	N/A	5.51	345687	2994	1	N/A	N/A	GO:0016021	integral component of membrane	GO:0004872	receptor activity	GO:0009405	pathogenesis	GO:0020002, GO:0020030	host cell plasma membrane, infected host cell surface knob	GO:0050839, GO:0046789	cell adhesion molecule binding, host cell surface receptor binding	GO:0020033, GO:0020035, GO:0020013, GO:0016337	antigenic variation, cytoadherence to microvasculature, mediated by symbiont protein, modulation by symbiont of host erythrocyte aggregation, single organismal cell-cell adhesion	N/A	N/A
PF3D7_1100200	PF11_0008e1s3	2	NA	1.464287789	0.05149305	PF11_0008	Q8IIZ4	810584	PF11_0008	Merozoite	Gametocyte	PF3D7_1100200.1	P. falciparum 3D7	Pf3D7_11_v3:32,666..42,386(-)	erythrocyte membrane protein 1, PfEMP1	VAR	no	erythrocyte membrane protein 1, PfEMP1	PF3D7_1100200	11	Pf3D7_11_v3:32666..42386(-)	8985	N/A	5.51	345687	2994	1	N/A	N/A	GO:0016021	integral component of membrane	GO:0004872	receptor activity	GO:0009405	pathogenesis	GO:0020002, GO:0020030	host cell plasma membrane, infected host cell surface knob	GO:0050839, GO:0046789	cell adhesion molecule binding, host cell surface receptor binding	GO:0020033, GO:0020035, GO:0020013, GO:0016337	antigenic variation, cytoadherence to microvasculature, mediated by symbiont protein, modulation by symbiont of host erythrocyte aggregation, single organismal cell-cell adhesion	N/A	N/A
PF3D7_1105800	PF11_0069e5s1	2	MAL13P1.234-e1s5	0.847719447	-0.028684298	PF11_0069	Q8IIU5	810621	PF11_0069	Merozoite	Early Trophozoite	PF3D7_1105800.1	P. falciparum 3D7	Pf3D7_11_v3:250,918..252,872(+)	conserved Apicomplexan protein, unknown function	N/A	no	conserved Apicomplexan protein, unknown function	PF3D7_1105800	11	Pf3D7_11_v3:250918..252872(+)	801	N/A	4.74	30660	266	1	HMM: MNWKKALSLAGGAAAVVAL, NN: MNWKKALSLAGGAAAVVAL	NN Sum: 4, NN D: .63, HMM Prob: .89	N/A	N/A	N/A	N/A	N/A	N/A	GO:0005739	mitochondrion	GO:0003729	mRNA binding	N/A	N/A	N/A	N/A
PF3D7_1107100	PF11_0083e5s1	2	MAL13P1.234-e1s5	1.176239089	-0.04326177	PF11_0083	Q8IIT2	810634	PF11_0083	Late Ring	Early Schizogony	PF3D7_1107100.1	P. falciparum 3D7	Pf3D7_11_v3:294,151..296,979(+)	nucleic acid binding protein, putative	N/A	no	nucleic acid binding protein, putative	PF3D7_1107100	11	Pf3D7_11_v3:294151..296979(+)	1767	N/A	9.69	69259	588	0	N/A	N/A	N/A	N/A	GO:0003676, GO:0000166	nucleic acid binding, nucleotide binding	N/A	N/A	N/A	N/A	GO:0003676	nucleic acid binding	GO:0006139	nucleobase-containing compound metabolic process	N/A	N/A
PF3D7_1109900	PF11_0106	2	NA	1.828234079	-0.023441686	PF11_0106	Q8I713	810655	PF11_0106	Gametocyte	Merozoite	PF3D7_1109900.1	P. falciparum 3D7	Pf3D7_11_v3:397,124..397,775(+)	60S ribosomal protein L36	RPL36	no	60S ribosomal protein L36	PF3D7_1109900	11	Pf3D7_11_v3:397124..397775(+)	339	N/A	11.74	12787	112	0	N/A	N/A	GO:0005840	ribosome	GO:0003735	structural constituent of ribosome	GO:0006412	translation	GO:0022625	cytosolic large ribosomal subunit	GO:0003735	structural constituent of ribosome	GO:0006412	translation	N/A	N/A
PF3D7_1120600	PF11_0213-e1s1	2	PF14_0141	0.99606569	-0.021424623	PF11_0213	Q8IIG1	810760	PF11_0213	Early Ring	Gametocyte	PF3D7_1120600.1	P. falciparum 3D7	Pf3D7_11_v3:775,233..783,639(-)	conserved Plasmodium protein, unknown function	N/A	no	conserved Plasmodium protein, unknown function	PF3D7_1120600	11	Pf3D7_11_v3:775233..783639(-)	7638	N/A	5.18	303405	2545	1	N/A	N/A	GO:0016020	membrane	N/A	N/A	N/A	N/A	N/A	N/A	N/A	N/A	N/A	N/A	N/A	N/A
PF3D7_1126200	PF11_0272e2s1	2	MAL13P1.234-e1s2	0.986310103	-0.033320263	PF11_0272	Q8IIA2	810819	PF11_0272	Gametocyte	Early Trophozoite	PF3D7_1126200.1	P. falciparum 3D7	Pf3D7_11_v3:1,023,790..1,024,496(-)	40S ribosomal protein S18, putative	RPS18	no	40S ribosomal protein S18, putative	PF3D7_1126200	11	Pf3D7_11_v3:1023790..1024496(-)	471	N/A	11.19	17890	156	0	N/A	N/A	GO:0005840	ribosome	GO:0003723, GO:0003735	RNA binding, structural constituent of ribosome	GO:0006412	translation	GO:0015935	small ribosomal subunit	GO:0003735	structural constituent of ribosome	GO:0006412	translation	N/A	N/A
PF3D7_1131600	PF11_0326-s1	2	MAL13P1.234-e1s5	1.268396224	-0.05659367	PF11_0326	Q8II48	810873	PF11_0326	Merozoite	Early Trophozoite	PF3D7_1131600.1	P. falciparum 3D7	Pf3D7_11_v3:1,216,521..1,224,812(+)	conserved Plasmodium protein, unknown function	N/A	no	conserved Plasmodium protein, unknown function	PF3D7_1131600	11	Pf3D7_11_v3:1216521..1224812(+)	8292	N/A	6.62	330301	2763	0	N/A	N/A	GO:0005576, GO:0016021	extracellular region, integral component of membrane	GO:0005509, GO:0005515	calcium ion binding, protein binding	GO:0019835, GO:0009405	cytolysis, pathogenesis	N/A	N/A	N/A	N/A	N/A	N/A	N/A	N/A
PF3D7_1132200	PF11_0331e2s1	2	MAL13P1.234-e1s2	1.171532976	-0.039397551	PF11_0331	Q8II43	810878	PF11_0331	Merozoite	Gametocyte	PF3D7_1132200.1	P. falciparum 3D7	Pf3D7_11_v3:1,248,310..1,250,232(-)	T-complex protein 1 subunit alpha	TCP1	no	T-complex protein 1 subunit alpha	PF3D7_1132200	11	Pf3D7_11_v3:1248310..1250232(-)	1635	N/A	7.09	60260	544	0	N/A	N/A	N/A	N/A	GO:0005524	ATP binding	GO:0044267	cellular protein metabolic process	GO:0005832	chaperonin-containing T-complex	GO:0005524, GO:0051082	ATP binding, unfolded protein binding	GO:0006457	protein folding	N/A	N/A
PF3D7_1138700	PF11_0398-e3s1	2	MAL13P1.234-e1s5	1.197589891	-0.027412666	PF11_0398	Q8IHX8	810944	PF11_0398	Merozoite	Early Ring	PF3D7_1138700.1	P. falciparum 3D7	Pf3D7_11_v3:1,525,654..1,531,744(-)	conserved Plasmodium protein, unknown function	N/A	no	conserved Plasmodium protein, unknown function	PF3D7_1138700	11	Pf3D7_11_v3:1525654..1531744(-)	5613	N/A	9.55	222055	1870	0	N/A	N/A	GO:0005737, GO:0016459	cytoplasm, myosin complex	GO:0005524, GO:0003779, GO:0005516, GO:0003774	ATP binding, actin binding, calmodulin binding, motor activity	N/A	N/A	N/A	N/A	N/A	N/A	N/A	N/A	N/A	N/A
PF3D7_1140100	PF11_0412e4s1	2	MAL13P1.234-e1s5	0.929590768	-0.042926584	PF11_0412	Q8IHW4	810958	PF11_0412	Merozoite	Early Schizogony	PF3D7_1140100.1	P. falciparum 3D7	Pf3D7_11_v3:1,598,550..1,599,632(-)	V-type proton ATPase subunit F, putative	N/A	no	V-type proton ATPase subunit F, putative	PF3D7_1140100	11	Pf3D7_11_v3:1598550..1599632(-)	387	N/A	6.52	14623	128	0	N/A	N/A	GO:0033180	proton-transporting V-type ATPase, V1 domain	GO:0046961	proton-transporting ATPase activity, rotational mechanism	GO:0015991	ATP hydrolysis coupled proton transport	GO:0000221	vacuolar proton-transporting V-type ATPase, V1 domain	GO:0046961	proton-transporting ATPase activity, rotational mechanism	GO:0007035	vacuolar acidification	3.6.3.14 (H(+)-transporting two-sector ATPase)	3.6.3.14 (H(+)-transporting two-sector ATPase)
PF3D7_1142300	PF11_0435-e2s2	2	MAL13P1.234-e1s5	1.153657508	-0.045667668	PF11_0435	Q8IHU2	810980	PF11_0435	Early Ring	Gametocyte	PF3D7_1142300.1	P. falciparum 3D7	Pf3D7_11_v3:1,695,507..1,701,258(+)	conserved Plasmodium membrane protein, unknown function	N/A	no	conserved Plasmodium membrane protein, unknown function	PF3D7_1142300	11	Pf3D7_11_v3:1695507..1701258(+)	5487	N/A	9.22	215980	1828	6	N/A	N/A	GO:0016021	integral component of membrane	GO:0004872	receptor activity	GO:0009405	pathogenesis	GO:0020011	apicoplast	N/A	N/A	N/A	N/A	N/A	N/A
PF3D7_1143400	PF11_0447e5s1	2	MAL13P1.234-e1s5	0.976686182	-0.034468211	PF11_0447	Q8IHT2	810990	PF11_0447	Merozoite	Early Trophozoite	PF3D7_1143400.1	P. falciparum 3D7	Pf3D7_11_v3:1,735,126..1,736,572(+)	translation initiation factor eIF-1A, putative	N/A	no	translation initiation factor eIF-1A, putative	PF3D7_1143400	11	Pf3D7_11_v3:1735126..1736572(+)	468	N/A	4.9	17866	155	0	N/A	N/A	N/A	N/A	GO:0003743	translation initiation factor activity	GO:0006413	translational initiation	GO:0016282	eukaryotic 43S preinitiation complex	GO:0003743	translation initiation factor activity	GO:0006413	translational initiation	N/A	N/A
PF3D7_1144400	PF11_0456-s2	2	MAL13P1.234-e1s2	1.221508411	-0.030131937	PF11_0456	Q8IHS3	810999	PF11_0456	Merozoite	Gametocyte	PF3D7_1144400.1	P. falciparum 3D7	Pf3D7_11_v3:1,762,256..1,766,650(+)	conserved Plasmodium protein, unknown function	N/A	no	conserved Plasmodium protein, unknown function	PF3D7_1144400	11	Pf3D7_11_v3:1762256..1766650(+)	4395	N/A	6.82	175409	1464	0	N/A	N/A	N/A	N/A	N/A	N/A	N/A	N/A	N/A	N/A	N/A	N/A	N/A	N/A	N/A	N/A
PF3D7_1146800	PF11_0479-e3s2	2	MAL13P1.234-e1s5	1.283060742	-0.040584301	PF11_0479	Q8IHQ0	811022	PF11_0479	Merozoite	Gametocyte	PF3D7_1146800.1	P. falciparum 3D7	Pf3D7_11_v3:1,843,645..1,853,372(-)	conserved Plasmodium protein, unknown function	N/A	no	conserved Plasmodium protein, unknown function	PF3D7_1146800	11	Pf3D7_11_v3:1843645..1853372(-)	9567	N/A	5.92	375411	3188	0	N/A	N/A	GO:0005737	cytoplasm	GO:0000166	nucleotide binding	N/A	N/A	N/A	N/A	N/A	N/A	N/A	N/A	N/A	2.7.11.1 (Non-specific serine/threonine protein kinase)
PF3D7_1146800	PF11_0479-e3s3	2	MAL13P1.234-e1s5	1.266927285	-0.037132712	PF11_0479	Q8IHQ0	811022	PF11_0479	Merozoite	Gametocyte	PF3D7_1146800.1	P. falciparum 3D7	Pf3D7_11_v3:1,843,645..1,853,372(-)	conserved Plasmodium protein, unknown function	N/A	no	conserved Plasmodium protein, unknown function	PF3D7_1146800	11	Pf3D7_11_v3:1843645..1853372(-)	9567	N/A	5.92	375411	3188	0	N/A	N/A	GO:0005737	cytoplasm	GO:0000166	nucleotide binding	N/A	N/A	N/A	N/A	N/A	N/A	N/A	N/A	N/A	2.7.11.1 (Non-specific serine/threonine protein kinase)
PF3D7_1147000	PF11_0480-e1s2	2	MAL13P1.234-e1s2	1.043422385	-0.027278236	PF11_0480	Q8IHP9	811023	PF11_0480	Early Ring	Early Schizogony	PF3D7_1147000.1	P. falciparum 3D7	Pf3D7_11_v3:1,858,329..1,867,357(-)	sporozoite and liver stage asparagine-rich protein	SLARP	no	sporozoite and liver stage asparagine-rich protein	PF3D7_1147000	11	Pf3D7_11_v3:1858329..1867357(-)	8823	N/A	6.83	348039	2940	0	N/A	N/A	GO:0005737	cytoplasm	GO:0005525, GO:0003924, GO:0003743	GTP binding, GTPase activity, translation initiation factor activity	GO:0006413	translational initiation	GO:0005634	nucleus	N/A	N/A	N/A	N/A	N/A	N/A
PF3D7_1147800	PF11_0486-e2s2	2	MAL13P1.234-e1s5	1.278498451	-0.048674112	PF11_0486	Q8IHP3	811029	PF11_0486	Late Ring	Gametocyte	PF3D7_1147800.2	P. falciparum 3D7	Pf3D7_11_v3:1,899,181..1,905,942(+)	membrane associated erythrocyte binding-like protein	MAEBL	no	membrane associated erythrocyte binding-like protein	PF3D7_1147800	11	Pf3D7_11_v3:1899181..1905695(+)	6060	N/A	9.43	239409	2019	0	HMM: MGVLKHFFFLLFLYVNNTSAI, NN: MGVLKHFFFLLFLYVNNTSAI	NN Sum: 4, NN D: .87, HMM Prob: .99	GO:0016020	membrane	N/A	N/A	GO:0009405	pathogenesis	N/A	N/A	N/A	N/A	N/A	N/A	N/A	3.6.4.13 (RNA helicase)
PF3D7_1147800	PF11_0486-e2s2	2	MAL13P1.234-e1s5	1.278498451	-0.048674112	PF11_0486	Q8IHP3	811029	PF11_0486	Late Ring	Gametocyte	PF3D7_1147800.1	P. falciparum 3D7	Pf3D7_11_v3:1,899,181..1,905,942(+)	membrane associated erythrocyte binding-like protein	MAEBL	no	membrane associated erythrocyte binding-like protein	PF3D7_1147800	11	Pf3D7_11_v3:1899181..1905942(+)	6168	N/A	9.3	243211	2055	1	HMM: MGVLKHFFFLLFLYVNNTSAI, NN: MGVLKHFFFLLFLYVNNTSAI	NN Sum: 4, NN D: .87, HMM Prob: .99	GO:0016020	membrane	N/A	N/A	GO:0009405	pathogenesis	GO:0020008	rhoptry	GO:0046812	host cell surface binding	GO:0030260	entry into host cell	N/A	3.6.4.13 (RNA helicase)
PF3D7_1218500	PFL0895ce3s1	2	MAL13P1.234-e1s2	0.949215168	-0.031456221	PFL0895c	Q8I5M3	811231	2277.t00179, MAL12P1.179, PFL0895c	Gametocyte	Merozoite	PF3D7_1218500.1	P. falciparum 3D7	Pf3D7_12_v3:725,841..729,837(-)	conserved Plasmodium protein, unknown function	N/A	no	conserved Plasmodium protein, unknown function	PF3D7_1218500	12	Pf3D7_12_v3:725841..729837(-)	3186	dynamin-like protein, putative	6.53	122754	1061	0	N/A	N/A	GO:0005737	cytoplasm	GO:0005525, GO:0003924	GTP binding, GTPase activity	N/A	N/A	N/A	N/A	N/A	N/A	N/A	N/A	N/A	N/A
PF3D7_1222400	PFL1075we1s1	2	PF14_0141	0.956341653	-0.020792592	PFL1075w	Q8I5J1	811267	2277.t00215, MAL12P1.215, PFL1075w	Early Ring	Late Trophozoite	PF3D7_1222400.1	P. falciparum 3D7	Pf3D7_12_v3:890,581..898,257(+)	AP2 domain transcription factor	ApiAP2	no	AP2 domain transcription factor	PF3D7_1222400	12	Pf3D7_12_v3:890581..898257(+)	7677	N/A	7.31	301910	2558	0	N/A	N/A	N/A	N/A	GO:0003700	sequence-specific DNA binding transcription factor activity	GO:0006355	regulation of transcription, DNA-templated	N/A	N/A	GO:0043565	sequence-specific DNA binding	N/A	N/A	N/A	2.7.11.1 (Non-specific serine/threonine protein kinase)
PF3D7_1223300	PFL1120c	2	MAL13P1.234-e1s5	1.460469969	-0.034945819	PFL1120c	Q8I0X3	811276	2277.t00224, MAL12P1.224, PFL1120c	Merozoite	Early Schizogony	PF3D7_1223300.1	P. falciparum 3D7	Pf3D7_12_v3:934,971..938,639(-)	DNA gyrase subunit A	GyrA	no	DNA gyrase subunit A	PF3D7_1223300	12	Pf3D7_12_v3:934971..938639(-)	3669	N/A	9.87	143143	1222	0	HMM: MSFKFSIVFVLYLLFLLKFNKRFIFLK, NN: MSFKFSIVFVLYLLFLLKFNKRFIFLK	NN Sum: 2, NN D: .53, HMM Prob: .31	GO:0005694	chromosome	GO:0005524, GO:0003677, GO:0003918	ATP binding, DNA binding, DNA topoisomerase type II (ATP-hydrolyzing) activity	GO:0006265	DNA topological change	GO:0020011	apicoplast	GO:0005524, GO:0003677, GO:0003918	ATP binding, DNA binding, DNA topoisomerase type II (ATP-hydrolyzing) activity	GO:0006265	DNA topological change	5.99.1.3 (DNA topoisomerase (ATP-hydrolyzing))	5.99.1.3 (DNA topoisomerase (ATP-hydrolyzing))
PF3D7_1223500	PFL1130c-e1s2	2	MAL13P1.234-e1s5	1.090578936	-0.025520323	PFL1130c	Q8I5I2	811278	2277.t00226, MAL12P1.226, PFL1130c	Late Schizogony	Early Trophozoite	PF3D7_1223500.1	P. falciparum 3D7	Pf3D7_12_v3:946,864..960,969(-)	conserved Plasmodium protein, unknown function	N/A	no	conserved Plasmodium protein, unknown function	PF3D7_1223500	12	Pf3D7_12_v3:946864..960969(-)	13518	N/A	9.14	544353	4505	0	N/A	N/A	GO:0005737	cytoplasm	GO:0000166	nucleotide binding	N/A	N/A	N/A	N/A	N/A	N/A	N/A	N/A	N/A	N/A
PF3D7_1225600	PFL1235ce4s1	2	MAL13P1.234-e1s5	0.916840466	-0.027707036	PFL1235c	Q8I5G1	811299	2277.t00247, MAL12P1.247, PFL1235c	Late Schizogony	Early Trophozoite	PF3D7_1225600.1	P. falciparum 3D7	Pf3D7_12_v3:1,035,261..1,038,155(-)	conserved Plasmodium protein, unknown function	N/A	no	conserved Plasmodium protein, unknown function	PF3D7_1225600	12	Pf3D7_12_v3:1035261..1038155(-)	2346	N/A	9.5	93046	781	0	N/A	N/A	GO:0016020	membrane	N/A	N/A	N/A	N/A	N/A	N/A	N/A	N/A	N/A	N/A	N/A	N/A
PF3D7_1231800	PFL1530w-s1	2	MAL13P1.234-e1s5	1.155977874	-0.052774677	PFL1530w	Q8I5A3	811358	2277.t00306, MAL12P1.306, PFL1530w	Merozoite	Late Ring	PF3D7_1231800.1	P. falciparum 3D7	Pf3D7_12_v3:1,314,696..1,320,170(+)	asparagine-rich protein, putative	N/A	no	asparagine-rich protein, putative	PF3D7_1231800	12	Pf3D7_12_v3:1314696..1320170(+)	5475	N/A	6.52	212656	1824	0	N/A	N/A	N/A	N/A	N/A	N/A	N/A	N/A	N/A	N/A	N/A	N/A	N/A	N/A	N/A	N/A
PF3D7_1231800	PFL1530w-s2	2	MAL13P1.234-e1s5	1.103503134	-0.028444853	PFL1530w	Q8I5A3	811358	2277.t00306, MAL12P1.306, PFL1530w	Merozoite	Late Ring	PF3D7_1231800.1	P. falciparum 3D7	Pf3D7_12_v3:1,314,696..1,320,170(+)	asparagine-rich protein, putative	N/A	no	asparagine-rich protein, putative	PF3D7_1231800	12	Pf3D7_12_v3:1314696..1320170(+)	5475	N/A	6.52	212656	1824	0	N/A	N/A	N/A	N/A	N/A	N/A	N/A	N/A	N/A	N/A	N/A	N/A	N/A	N/A	N/A	N/A
PF3D7_1233600	PFL1620we2s1	2	MAL13P1.234-e1s2	0.8160712	-0.026825425	PFL1620w	Q8I586	811376	2277.t00324, MAL12P1.323, PFL1620w	Merozoite	Early Trophozoite	PF3D7_1233600.1	P. falciparum 3D7	Pf3D7_12_v3:1,385,707..1,402,218(+)	asparagine and aspartate rich protein 1	AARP1	no	asparagine and aspartate rich protein 1	PF3D7_1233600	12	Pf3D7_12_v3:1385707..1402218(+)	16320	N/A	6.38	646331	5439	0	N/A	N/A	N/A	N/A	GO:0004842, GO:0008270	ubiquitin-protein transferase activity, zinc ion binding	N/A	N/A	N/A	N/A	N/A	N/A	N/A	N/A	N/A	N/A
PF3D7_1233900	PFL1635w-e1	2	MAL13P1.234-e1s5	1.311639702	-0.036531188	PFL1635w	Q8I583	811379	2277.t00327, MAL12P1.326, PFL1635w	Late Ring	Late Trophozoite	PF3D7_1233900.1	P. falciparum 3D7	Pf3D7_12_v3:1,407,674..1,411,030(+)	sentrin-specific protease 1	SENP1	no	sentrin-specific protease 1	PF3D7_1233900	12	Pf3D7_12_v3:1407674..1411030(+)	3081	N/A	7.9	123224	1026	0	N/A	N/A	N/A	N/A	GO:0008234	cysteine-type peptidase activity	GO:0006508	proteolysis	N/A	N/A	GO:0016929	SUMO-specific protease activity	N/A	N/A	3.4.22.68 (Ulp1 peptidase)	3.4.22.68 (Ulp1 peptidase)
PF3D7_1239800	PFL1930w-s1	2	MAL13P1.234-e1s5	1.659333329	-0.039422818	PFL1930w	Q8I525	811438	2277.t00386, MAL12P1.384, PFL1930w	Early Ring	Early Schizogony	PF3D7_1239800.1	P. falciparum 3D7	Pf3D7_12_v3:1,660,451..1,677,754(+)	conserved Plasmodium protein, unknown function	N/A	no	conserved Plasmodium protein, unknown function	PF3D7_1239800	12	Pf3D7_12_v3:1660451..1677754(+)	17304	N/A	5.55	691408	5767	0	N/A	N/A	GO:0005737, GO:0016459	cytoplasm, myosin complex	GO:0005524, GO:0003779, GO:0005516, GO:0003774	ATP binding, actin binding, calmodulin binding, motor activity	N/A	N/A	N/A	N/A	N/A	N/A	N/A	N/A	N/A	N/A
PF3D7_1239800	PFL1930w-s2	2	MAL13P1.234-e1s5	1.384695794	-0.032470549	PFL1930w	Q8I525	811438	2277.t00386, MAL12P1.384, PFL1930w	Early Ring	Early Schizogony	PF3D7_1239800.1	P. falciparum 3D7	Pf3D7_12_v3:1,660,451..1,677,754(+)	conserved Plasmodium protein, unknown function	N/A	no	conserved Plasmodium protein, unknown function	PF3D7_1239800	12	Pf3D7_12_v3:1660451..1677754(+)	17304	N/A	5.55	691408	5767	0	N/A	N/A	GO:0005737, GO:0016459	cytoplasm, myosin complex	GO:0005524, GO:0003779, GO:0005516, GO:0003774	ATP binding, actin binding, calmodulin binding, motor activity	N/A	N/A	N/A	N/A	N/A	N/A	N/A	N/A	N/A	N/A
PF3D7_1239800	PFL1930w-s6	2	MAL13P1.234-e1s5	1.377715628	-0.040610128	PFL1930w	Q8I525	811438	2277.t00386, MAL12P1.384, PFL1930w	Early Ring	Early Schizogony	PF3D7_1239800.1	P. falciparum 3D7	Pf3D7_12_v3:1,660,451..1,677,754(+)	conserved Plasmodium protein, unknown function	N/A	no	conserved Plasmodium protein, unknown function	PF3D7_1239800	12	Pf3D7_12_v3:1660451..1677754(+)	17304	N/A	5.55	691408	5767	0	N/A	N/A	GO:0005737, GO:0016459	cytoplasm, myosin complex	GO:0005524, GO:0003779, GO:0005516, GO:0003774	ATP binding, actin binding, calmodulin binding, motor activity	N/A	N/A	N/A	N/A	N/A	N/A	N/A	N/A	N/A	N/A
PF3D7_1245600	PFL2190ce1s1	2	PF14_0141	0.929907947	-0.03377521	PFL2190c	Q8I4X5	811490	2277.t00438, MAL12P1.436, PFL2190c	Early Ring	Gametocyte	PF3D7_1245600.1	P. falciparum 3D7	Pf3D7_12_v3:1,900,249..1,905,066(-)	kinesin, putative	N/A	no	kinesin, putative	PF3D7_1245600	12	Pf3D7_12_v3:1900249..1905066(-)	4818	N/A	7.74	188159	1605	0	N/A	N/A	N/A	N/A	GO:0005524, GO:0008017, GO:0003777	ATP binding, microtubule binding, microtubule motor activity	GO:0007018	microtubule-based movement	N/A	N/A	N/A	N/A	N/A	N/A	N/A	N/A
PF3D7_1252100	PFL2505ce2s1	2	PF14_0141	0.943625829	-0.015925588	PFL2505c	Q8I4R5	811551	2277.t00499, MAL12P1.496, PFL2505c	Merozoite	Late Schizogony	PF3D7_1252100.1	P. falciparum 3D7	Pf3D7_12_v3:2,114,628..2,122,487(-)	rhoptry neck protein 3	RON3	no	rhoptry neck protein 3	PF3D7_1252100	12	Pf3D7_12_v3:2114628..2122487(-)	6648	N/A	9.62	263153	2215	3	HMM: MNKYWLYIAYVYLLLNILSK, NN: MNKYWLYIAYVYLLLNILSKCN	NN Sum: 4, NN D: .67, HMM Prob: .19	N/A	N/A	N/A	N/A	N/A	N/A	GO:0020008, GO:0020003	rhoptry, symbiont-containing vacuole	GO:0046812, GO:0005515	host cell surface binding, protein binding	GO:0030260	entry into host cell	N/A	N/A
PF3D7_1252100	PFL2505ce8s2	2	NA	2.967982385	0.031227	PFL2505c	Q8I4R5	811551	2277.t00499, MAL12P1.496, PFL2505c	Merozoite	Late Schizogony	PF3D7_1252100.1	P. falciparum 3D7	Pf3D7_12_v3:2,114,628..2,122,487(-)	rhoptry neck protein 3	RON3	no	rhoptry neck protein 3	PF3D7_1252100	12	Pf3D7_12_v3:2114628..2122487(-)	6648	N/A	9.62	263153	2215	3	HMM: MNKYWLYIAYVYLLLNILSK, NN: MNKYWLYIAYVYLLLNILSKCN	NN Sum: 4, NN D: .67, HMM Prob: .19	N/A	N/A	N/A	N/A	N/A	N/A	GO:0020008, GO:0020003	rhoptry, symbiont-containing vacuole	GO:0046812, GO:0005515	host cell surface binding, protein binding	GO:0030260	entry into host cell	N/A	N/A
PF3D7_1304600	MAL13P1.25	2	MAL13P1.234-e1s5	1.542648816	-0.038112773	MAL13P1.25	Q8IER9	813810	MAL13P1.25	Merozoite	Early Schizogony	PF3D7_1304600.1	P. falciparum 3D7	Pf3D7_13_v3:237,361..241,233(+)	conserved Plasmodium protein, unknown function	N/A	no	conserved Plasmodium protein, unknown function	PF3D7_1304600	13	Pf3D7_13_v3:237361..241233(+)	3873	N/A	8.77	155218	1290	1	HMM: MLKHKYALYRCIRTILISLLIYIWLSKNVMTY, NN: MLKHKYALYRCIRTILISLLIYIWLSKNVMTY	NN Sum: 4, NN D: .73, HMM Prob: .07	N/A	N/A	GO:0000166, GO:0005515	nucleotide binding, protein binding	N/A	N/A	GO:0020011	apicoplast	N/A	N/A	N/A	N/A	N/A	N/A
PF3D7_1306900	MAL13P1.35-e1	2	NA	1.618755684	-0.007664089	MAL13P1.35	C0H5A4	813918	MAL13P1.35	Late Schizogony	Early Trophozoite	PF3D7_1306900.1	P. falciparum 3D7	Pf3D7_13_v3:323,472..325,032(+)	U1 small nuclear ribonucleoprotein A, putative	SNRPA	no	U1 small nuclear ribonucleoprotein A, putative	PF3D7_1306900	13	Pf3D7_13_v3:323472..325032(+)	1350	N/A	9.68	51938	449	0	N/A	N/A	N/A	N/A	GO:0003676, GO:0000166	nucleic acid binding, nucleotide binding	N/A	N/A	GO:0005681	spliceosomal complex	N/A	N/A	GO:0000398	mRNA splicing, via spliceosome	N/A	N/A
PF3D7_1319900	MAL13P1.107-s1	2	NA	2.074451802	0.044410654	MAL13P1.107	Q8IEB7	813655	MAL13P1.107	Merozoite	Merozoite	PF3D7_1319900.1	P. falciparum 3D7	Pf3D7_13_v3:822,078..826,547(-)	conserved Plasmodium protein, unknown function	N/A	no	conserved Plasmodium protein, unknown function	PF3D7_1319900	13	Pf3D7_13_v3:822078..826547(-)	4470	N/A	8.23	178958	1489	0	HMM: MYNMNIPLIITILLFLFYQHYVCST, NN: MYNMNIPLIITILLFLFYQHYVCST	NN Sum: 4, NN D: .85, HMM Prob: .85	N/A	N/A	N/A	N/A	N/A	N/A	N/A	N/A	N/A	N/A	N/A	N/A	N/A	N/A
PF3D7_1323400	PF13_0132e3s1	2	MAL13P1.234-e1s5	0.953230962	-0.029998721	PF13_0132	Q8IE82	814103	PF13_0132	Gametocyte	Early Ring	PF3D7_1323400.1	P. falciparum 3D7	Pf3D7_13_v3:971,847..973,036(-)	60S ribosomal protein L23	RPL23	no	60S ribosomal protein L23	PF3D7_1323400	13	Pf3D7_13_v3:971847..973036(-)	573	N/A	11	22092	190	0	N/A	N/A	GO:0005840	ribosome	GO:0003735	structural constituent of ribosome	GO:0006412	translation	GO:0022625	cytosolic large ribosomal subunit	GO:0019843, GO:0003735	rRNA binding, structural constituent of ribosome	GO:0006412	translation	N/A	N/A
PF3D7_1324300	MAL13P1.133-e1s1	2	MAL13P1.234-e1s5	1.259209631	-0.026621207	MAL13P1.133	Q8IE74	813684	MAL13P1.133	Merozoite	Gametocyte	PF3D7_1324300.1	P. falciparum 3D7	Pf3D7_13_v3:1,002,748..1,019,303(-)	conserved Plasmodium membrane protein, unknown function	N/A	no	conserved Plasmodium membrane protein, unknown function	PF3D7_1324300	13	Pf3D7_13_v3:1002748..1019303(-)	16248	N/A	9.75	658967	5415	5	N/A	N/A	N/A	N/A	N/A	N/A	N/A	N/A	GO:0016020	membrane	N/A	N/A	N/A	N/A	N/A	N/A
PF3D7_1324300	MAL13P1.133-e1s3	2	MAL13P1.234-e1s5	1.251743029	-0.046201116	MAL13P1.133	Q8IE74	813684	MAL13P1.133	Merozoite	Gametocyte	PF3D7_1324300.1	P. falciparum 3D7	Pf3D7_13_v3:1,002,748..1,019,303(-)	conserved Plasmodium membrane protein, unknown function	N/A	no	conserved Plasmodium membrane protein, unknown function	PF3D7_1324300	13	Pf3D7_13_v3:1002748..1019303(-)	16248	N/A	9.75	658967	5415	5	N/A	N/A	N/A	N/A	N/A	N/A	N/A	N/A	GO:0016020	membrane	N/A	N/A	N/A	N/A	N/A	N/A
PF3D7_1324300	MAL13P1.133-e1s4	2	MAL13P1.234-e1s5	1.215989492	-0.032634903	MAL13P1.133	Q8IE74	813684	MAL13P1.133	Merozoite	Gametocyte	PF3D7_1324300.1	P. falciparum 3D7	Pf3D7_13_v3:1,002,748..1,019,303(-)	conserved Plasmodium membrane protein, unknown function	N/A	no	conserved Plasmodium membrane protein, unknown function	PF3D7_1324300	13	Pf3D7_13_v3:1002748..1019303(-)	16248	N/A	9.75	658967	5415	5	N/A	N/A	N/A	N/A	N/A	N/A	N/A	N/A	GO:0016020	membrane	N/A	N/A	N/A	N/A	N/A	N/A
PF3D7_1335100	PF13_0197	2	NA	1.707274937	0.084971231	PF13_0197	Q8IDX8	814166	PF13_0197	Merozoite	Early Schizogony	PF3D7_1335100.1	P. falciparum 3D7	Pf3D7_13_v3:1,419,086..1,420,141(-)	merozoite surface protein 7	MSP7	no	merozoite surface protein 7	PF3D7_1335100	13	Pf3D7_13_v3:1419086..1420141(-)	1056	N/A	4.47	41276	351	0	HMM: MKSNIIFYFSFFFVYLYYVSCN, NN: MKSNIIFYFSFFFVYLYYVSCNQSTHST	NN Sum: 4, NN D: .65, HMM Prob: .51	N/A	N/A	N/A	N/A	N/A	N/A	GO:0016020	membrane	GO:0046789	host cell surface receptor binding	GO:0030260	entry into host cell	N/A	N/A
PF3D7_1346400	MAL13P1.234-e1s2	2	NA	1.162786203	-0.03945309	MAL13P1.234	C0H5H6	813793	MAL13P1.234	Merozoite	Early Schizogony	PF3D7_1346400.1	P. falciparum 3D7	Pf3D7_13_v3:1,852,898..1,870,864(+)	conserved Plasmodium protein, unknown function	N/A	no	conserved Plasmodium protein, unknown function	PF3D7_1346400	13	Pf3D7_13_v3:1852898..1870864(+)	17967	N/A	7.85	697045	5988	0	N/A	N/A	N/A	N/A	N/A	N/A	N/A	N/A	N/A	N/A	N/A	N/A	N/A	N/A	N/A	N/A
PF3D7_1346400	MAL13P1.234-e1s5	2	NA	1.214407327	-0.047082854	MAL13P1.234	C0H5H6	813793	MAL13P1.234	Merozoite	Early Schizogony	PF3D7_1346400.1	P. falciparum 3D7	Pf3D7_13_v3:1,852,898..1,870,864(+)	conserved Plasmodium protein, unknown function	N/A	no	conserved Plasmodium protein, unknown function	PF3D7_1346400	13	Pf3D7_13_v3:1852898..1870864(+)	17967	N/A	7.85	697045	5988	0	N/A	N/A	N/A	N/A	N/A	N/A	N/A	N/A	N/A	N/A	N/A	N/A	N/A	N/A	N/A	N/A
PF3D7_1349500	MAL13P1.249-e1s2	2	MAL13P1.234-e1s2	0.958620791	-0.036449438	MAL13P1.249	Q8IDK4	813809	MAL13P1.249	Merozoite	Early Schizogony	PF3D7_1349500.1	P. falciparum 3D7	Pf3D7_13_v3:1,985,337..1,995,614(-)	conserved Plasmodium protein, unknown function	N/A	no	conserved Plasmodium protein, unknown function	PF3D7_1349500	13	Pf3D7_13_v3:1985337..1995614(-)	10146	N/A	8	405408	3381	2	N/A	N/A	GO:0005576, GO:0016020	extracellular region, membrane	N/A	N/A	N/A	N/A	N/A	N/A	N/A	N/A	N/A	N/A	N/A	N/A
PF3D7_1349500	MAL13P1.249-e1s3	2	MAL13P1.234-e1s2	0.902839531	-0.040319916	MAL13P1.249	Q8IDK4	813809	MAL13P1.249	Merozoite	Early Schizogony	PF3D7_1349500.1	P. falciparum 3D7	Pf3D7_13_v3:1,985,337..1,995,614(-)	conserved Plasmodium protein, unknown function	N/A	no	conserved Plasmodium protein, unknown function	PF3D7_1349500	13	Pf3D7_13_v3:1985337..1995614(-)	10146	N/A	8	405408	3381	2	N/A	N/A	GO:0005576, GO:0016020	extracellular region, membrane	N/A	N/A	N/A	N/A	N/A	N/A	N/A	N/A	N/A	N/A	N/A	N/A
PF3D7_1354500	PF13_0287e2s1	2	MAL13P1.234-e1s5	0.991435941	-0.04103883	PF13_0287	Q8IDF6	814251	PF13_0287	Merozoite	Early Trophozoite	PF3D7_1354500.1	P. falciparum 3D7	Pf3D7_13_v3:2,174,346..2,175,797(+)	adenylosuccinate synthetase	ADSS	no	adenylosuccinate synthetase	PF3D7_1354500	13	Pf3D7_13_v3:2174346..2175797(+)	1329	N/A	7.71	50064	442	0	N/A	N/A	N/A	N/A	GO:0005525, GO:0004019	GTP binding, adenylosuccinate synthase activity	GO:0006164	purine nucleotide biosynthetic process	N/A	N/A	GO:0005525, GO:0004019	GTP binding, adenylosuccinate synthase activity	GO:0006167	AMP biosynthetic process	6.3.4.4 (Adenylosuccinate synthase)	6.3.4.4 (Adenylosuccinate synthase)
PF3D7_1360500	PF13_0320-e12	2	MAL13P1.234-e1s5	1.091331293	-0.031353528	PF13_0320	Q8IDA0	813865	MAL13P1.301, PF13_0320	X	X	PF3D7_1360500.1	P. falciparum 3D7	Pf3D7_13_v3:2,413,324..2,425,261(+)	guanylyl cyclase beta	GCbeta	no	guanylyl cyclase beta	PF3D7_1360500	13	Pf3D7_13_v3:2413324..2425261(+)	9540	N/A	9.77	376986	3179	21	N/A	N/A	N/A	N/A	GO:0046872, GO:0000166, GO:0016849	metal ion binding, nucleotide binding, phosphorus-oxygen lyase activity	GO:0009190, GO:0035556	cyclic nucleotide biosynthetic process, intracellular signal transduction	N/A	N/A	N/A	N/A	N/A	N/A	4.6.1.2 (Guanylate cyclase)	4.6.1.2 (Guanylate cyclase)
PF3D7_1366300	MAL13P1.333-e2s1	2	MAL13P1.234-e1s5	1.281246501	-0.025375019	MAL13P1.333	Q8ID45,Q8ID46	813,900,813,901	MAL13P1.333, MAL13P1.334	Late Schizogony	Early Ring	PF3D7_1366300.1	P. falciparum 3D7	Pf3D7_13_v3:2,638,955..2,652,697(-)	conserved Plasmodium protein, unknown function	N/A	no	conserved Plasmodium protein, unknown function	PF3D7_1366300	13	Pf3D7_13_v3:2638955..2652697(-)	12411	N/A	5.64	494681	4136	0	N/A	N/A	GO:0005634	nucleus	N/A	N/A	N/A	N/A	N/A	N/A	N/A	N/A	N/A	N/A	N/A	N/A
PF3D7_1366300	MAL13P1.333-e2s4	2	MAL13P1.234-e1s5	1.201534327	-0.034742558	MAL13P1.333	Q8ID45,Q8ID46	813,900,813,901	MAL13P1.333, MAL13P1.334	Late Schizogony	Early Ring	PF3D7_1366300.1	P. falciparum 3D7	Pf3D7_13_v3:2,638,955..2,652,697(-)	conserved Plasmodium protein, unknown function	N/A	no	conserved Plasmodium protein, unknown function	PF3D7_1366300	13	Pf3D7_13_v3:2638955..2652697(-)	12411	N/A	5.64	494681	4136	0	N/A	N/A	GO:0005634	nucleus	N/A	N/A	N/A	N/A	N/A	N/A	N/A	N/A	N/A	N/A	N/A	N/A
PF3D7_1408700	PF14_0084e1s1	2	MAL13P1.234-e1s2	0.9345008	-0.038114779	PF14_0084	Q8IM09	811665	PF14_0084	Merozoite	Early Ring	PF3D7_1408700.1	P. falciparum 3D7	Pf3D7_14_v3:324,754..346,468(-)	conserved Plasmodium protein, unknown function	N/A	no	conserved Plasmodium protein, unknown function	PF3D7_1408700	14	Pf3D7_14_v3:324754..346468(-)	21549	N/A	9.02	851878	7182	0	N/A	N/A	GO:0005634	nucleus	N/A	N/A	N/A	N/A	N/A	N/A	N/A	N/A	N/A	N/A	N/A	N/A
PF3D7_1412700	PF14_0126	2	MAL13P1.234-e1s5	1.415036648	-0.040917561	PF14_0126	Q8ILW7	811707	PF14_0126	Late Schizogony	Early Trophozoite	PF3D7_1412700.1	P. falciparum 3D7	Pf3D7_14_v3:512,363..516,022(+)	AAA family ATPase, putative	N/A	no	AAA family ATPase, putative	PF3D7_1412700	14	Pf3D7_14_v3:512363..516022(+)	3660	N/A	9.7	142825	1219	0	N/A	N/A	N/A	N/A	GO:0005524	ATP binding	N/A	N/A	N/A	N/A	N/A	N/A	N/A	N/A	6.3.2.19 (Ubiquitin--protein ligase)	6.3.2.19 (Ubiquitin--protein ligase)
PF3D7_1413200	PF14_0131e4s1	2	MAL13P1.234-e1s5	0.725201157	-0.038997127	PF14_0131	Q8ILW2	811712	PF14_0131	Late Ring	Gametocyte	PF3D7_1413200.1	P. falciparum 3D7	Pf3D7_14_v3:530,135..531,739(-)	conserved Plasmodium protein, unknown function	N/A	no	conserved Plasmodium protein, unknown function	PF3D7_1413200	14	Pf3D7_14_v3:530135..531739(-)	1257	N/A	10.67	50007	418	0	N/A	N/A	GO:0005737	cytoplasm	GO:0000166	nucleotide binding	N/A	N/A	N/A	N/A	N/A	N/A	N/A	N/A	N/A	N/A
PF3D7_1414300	PF14_0141	2	NA	0.798529041	-0.027628181	PF14_0141	Q8ILV2	811722	PF14_0141	Gametocyte	Early Trophozoite	PF3D7_1414300.1	P. falciparum 3D7	Pf3D7_14_v3:570,802..571,461(+)	60S ribosomal protein L10, putative	N/A	no	60S ribosomal protein L10, putative	PF3D7_1414300	14	Pf3D7_14_v3:570802..571461(+)	660	N/A	10.52	25216	219	0	N/A	N/A	GO:0005840	ribosome	GO:0003735	structural constituent of ribosome	GO:0006412	translation	GO:0022625	cytosolic large ribosomal subunit	GO:0003735	structural constituent of ribosome	GO:0006412	translation	N/A	N/A
PF3D7_1427100	PF14_0250	2	MAL13P1.234-e1s2	1.100769988	-0.032686377	PF14_0250	Q8ILJ3	811832	PF14_0250	Late Trophozoite	Gametocyte	PF3D7_1427100.1	P. falciparum 3D7	Pf3D7_14_v3:1,056,162..1,060,124(+)	lipase, putative	N/A	no	lipase, putative	PF3D7_1427100	14	Pf3D7_14_v3:1056162..1060124(+)	3963	N/A	4.74	155666	1320	1	HMM: MLPCVIISFLYLFYLTYIFKVVIIYCD, NN: MLPCVIISFLYLFYLTYIFKVVIIYCDSS	NN Sum: 3, NN D: .55, HMM Prob: .05	N/A	N/A	N/A	N/A	GO:0006629	lipid metabolic process	GO:0020011	apicoplast	N/A	N/A	N/A	N/A	3.1.1.3 (Triacylglycerol lipase)	3.1.1.3 (Triacylglycerol lipase)
PF3D7_1433700	PF14_0318-s1	2	MAL13P1.234-e1s5	1.495036101	-0.042532534	PF14_0318	Q8ILC6	811900	PF14_0318	Merozoite	Late Schizogony	PF3D7_1433700.1	P. falciparum 3D7	Pf3D7_14_v3:1,342,484..1,348,994(-)	conserved Plasmodium protein, unknown function	N/A	no	conserved Plasmodium protein, unknown function	PF3D7_1433700	14	Pf3D7_14_v3:1342484..1348994(-)	6219	N/A	9.95	252600	2072	1	HMM: MIYIFLFIIFLNVYHNIICQ, NN: MIYIFLFIIFLNVYHNIICQ	NN Sum: 4, NN D: .66, HMM Prob: .54	N/A	N/A	N/A	N/A	GO:0008380	RNA splicing	GO:0020011	apicoplast	N/A	N/A	N/A	N/A	N/A	N/A
PF3D7_1433700	PF14_0318-s2	2	MAL13P1.234-e1s5	1.455138953	-0.033517559	PF14_0318	Q8ILC6	811900	PF14_0318	Merozoite	Late Schizogony	PF3D7_1433700.1	P. falciparum 3D7	Pf3D7_14_v3:1,342,484..1,348,994(-)	conserved Plasmodium protein, unknown function	N/A	no	conserved Plasmodium protein, unknown function	PF3D7_1433700	14	Pf3D7_14_v3:1342484..1348994(-)	6219	N/A	9.95	252600	2072	1	HMM: MIYIFLFIIFLNVYHNIICQ, NN: MIYIFLFIIFLNVYHNIICQ	NN Sum: 4, NN D: .66, HMM Prob: .54	N/A	N/A	N/A	N/A	GO:0008380	RNA splicing	GO:0020011	apicoplast	N/A	N/A	N/A	N/A	N/A	N/A
PF3D7_1435700	PF14_0338e6s1	2	MAL13P1.234-e1s2	1.004386013	-0.04583708	PF14_0338	Q8ILA7	811920	PF14_0338	Early Ring	Early Trophozoite	PF3D7_1435700.1	P. falciparum 3D7	Pf3D7_14_v3:1,445,085..1,449,491(-)	ataxin-2 like protein, putative	N/A	no	ataxin-2 like protein, putative	PF3D7_1435700	14	Pf3D7_14_v3:1445085..1449491(-)	2727	N/A	9.31	105192	908	0	N/A	N/A	GO:0005737	cytoplasm	N/A	N/A	N/A	N/A	N/A	N/A	N/A	N/A	N/A	N/A	N/A	N/A
PF3D7_1435700	PF14_0338e6s1	2	MAL13P1.234-e1s2	1.004386013	-0.04583708	PF14_0338	Q8ILA7	811920	PF14_0338	Early Ring	Early Trophozoite	PF3D7_1435700.2	P. falciparum 3D7	Pf3D7_14_v3:1,445,085..1,449,491(-)	ataxin-2 like protein, putative	N/A	no	ataxin-2 like protein, putative	PF3D7_1435700	14	Pf3D7_14_v3:1445085..1449491(-)	2667	N/A	9.31	102734	888	0	N/A	N/A	N/A	N/A	N/A	N/A	N/A	N/A	N/A	N/A	N/A	N/A	N/A	N/A	N/A	N/A
PF3D7_1436300	PF14_0344e1s1	2	NA	1.887798654	0.086064495	PF14_0344	Q8ILA1	811926	PF14_0344, Pf112	Gametocyte	Merozoite	PF3D7_1436300.1	P. falciparum 3D7	Pf3D7_14_v3:1,479,777..1,482,758(+)	translocon component PTEX150	PTEX150	no	translocon component PTEX150	PF3D7_1436300	14	Pf3D7_14_v3:1479777..1482758(+)	2982	N/A	3.99	112408	993	0	HMM: MRIIILALLIVCTIINYYCAV, NN: MRIIILALLIVCTIINYYCAV	NN Sum: 4, NN D: .72, HMM Prob: .9	N/A	N/A	N/A	N/A	N/A	N/A	GO:0097619, GO:0020007	PTEX complex, apical complex	GO:0005515	protein binding	GO:0044053	translocation of peptides or proteins into host cell cytoplasm	N/A	N/A
PF3D7_1438900	PF14_0368e1s1	2	MAL13P1.234-e1s5	0.900299375	-0.028652902	PF14_0368	Q8IL80	811950	PF14_0368	Merozoite	Early Trophozoite	PF3D7_1438900.1	P. falciparum 3D7	Pf3D7_14_v3:1,575,984..1,576,571(+)	thioredoxin peroxidase 1	Trx-Px1	no	thioredoxin peroxidase 1	PF3D7_1438900	14	Pf3D7_14_v3:1575984..1576571(+)	588	N/A	7.19	21806	195	0	N/A	N/A	N/A	N/A	GO:0051920	peroxiredoxin activity	GO:0045454, GO:0055114	cell redox homeostasis, oxidation-reduction process	GO:0005829	cytosol	GO:0046983, GO:0008379	protein dimerization activity, thioredoxin peroxidase activity	GO:0042262, GO:0009408, GO:0006979	DNA protection, response to heat, response to oxidative stress	1.11.1.15 (Peroxiredoxin)	1.11.1.15 (Peroxiredoxin)
PF3D7_1468100	PF14_0649-e2s3	2	MAL13P1.234-e1s5	0.978413636	-0.029472665	PF14_0649	Q8IKF6	812231	PF14_0649	Merozoite	Early Trophozoite	PF3D7_1468100.1	P. falciparum 3D7	Pf3D7_14_v3:2,786,308..2,794,323(-)	conserved Plasmodium protein, unknown function	N/A	no	conserved Plasmodium protein, unknown function	PF3D7_1468100	14	Pf3D7_14_v3:2786308..2794323(-)	7677	N/A	4.99	295827	2558	0	N/A	N/A	GO:0005737, GO:0005634	cytoplasm, nucleus	N/A	N/A	N/A	N/A	N/A	N/A	N/A	N/A	N/A	N/A	N/A	N/A
PF3D7_0107400	PFA0370w	1	NA	0.95696346	0.000415984	PFA0370w	null	null	MAL1P2.02, PFA0370w	Late Ring	Gametocyte	PF3D7_0107400.1	P. falciparum 3D7	Pf3D7_01_v3:302,937..303,398(+)	conserved Apicomplexan protein, unknown function	N/A	no	conserved Apicomplexan protein, unknown function	PF3D7_0107400	1	Pf3D7_01_v3:302937..303398(+)	462	N/A	10.01	18762	153	1	N/A	N/A	N/A	N/A	GO:0005525, GO:0003924, GO:0003746	GTP binding, GTPase activity, translation elongation factor activity	GO:0006414	translational elongation	GO:0005739	mitochondrion	N/A	N/A	N/A	N/A	N/A	N/A
PF3D7_0210300	PFB0465c-e1	1	PFE0555w-e2	1.869547436	-0.019288961	PFB0465c	O96186	812693	PF02_0097, PFB0465c	Early Ring	Late Trophozoite	PF3D7_0210300.1	P. falciparum 3D7	Pf3D7_02_v3:423,063..424,654(-)	monocarboxylate transporter, putative	N/A	no	monocarboxylate transporter, putative	PF3D7_0210300	2	Pf3D7_02_v3:423063..424654(-)	1374	N/A	8.37	51860	457	12	HMM: MKKENTSLLSSRYRIILGGFLIHCTLGS, NN: MKKENTSLLSSRYRIILGGFLIHCTLGS	NN Sum: 4, NN D: .54, HMM Prob: .42	GO:0016021	integral component of membrane	N/A	N/A	GO:0055085	transmembrane transport	N/A	N/A	GO:0008028	monocarboxylic acid transmembrane transporter activity	GO:0015718	monocarboxylic acid transport	N/A	N/A
PF3D7_0220000	PFB0915w-e2s2	1	NA	2.147767085	0.103234817	PFB0915w	O96275	812783	PF02_0187, PFB0915w	Gametocyte	Merozoite	PF3D7_0220000.1	P. falciparum 3D7	Pf3D7_02_v3:796,752..801,586(+)	liver stage antigen 3	LSA3	no	liver stage antigen 3	PF3D7_0220000	2	Pf3D7_02_v3:796752..801586(+)	4677	N/A	3.86	175658	1558	2	N/A	N/A	GO:0016020	membrane	N/A	N/A	N/A	N/A	N/A	N/A	N/A	N/A	N/A	N/A	N/A	N/A
PF3D7_0302500	PFC0120we6s1	1	PFL0410we1s1	1.548959116	-0.022830562	PFC0120w	O77310	814342	MAL3P1.5, PFC0120w	Late Ring	Early Schizogony	PF3D7_0302500.1	P. falciparum 3D7	Pf3D7_03_v3:135,418..140,660(+)	cytoadherence linked asexual protein 3.1	CLAG3.1	no	cytoadherence linked asexual protein 3.1	PF3D7_0302500	3	Pf3D7_03_v3:135418..140660(+)	4254	N/A	7.19	167240	1417	0	HMM: MVSFFKTPIFILIIFLYLNEKVICS, NN: MVSFFKTPIFILIIFLYLNEKVICS	NN Sum: 4, NN D: .82, HMM Prob: .52	N/A	N/A	N/A	N/A	N/A	N/A	GO:0020002, GO:0020008	host cell plasma membrane, rhoptry	GO:0050839	cell adhesion molecule binding	GO:0020035	cytoadherence to microvasculature, mediated by symbiont protein	N/A	N/A
PF3D7_0306900	PFC0290we3s1	1	PFL0410we1s1	0.774869245	-0.067918698	PFC0290w	O97248	814387	MAL3P2.27, PFC0290w	Gametocyte	Early Trophozoite	PF3D7_0306900.1	P. falciparum 3D7	Pf3D7_03_v3:310,652..311,805(+)	40S ribosomal protein S23, putative	N/A	no	40S ribosomal protein S23, putative	PF3D7_0306900	3	Pf3D7_03_v3:310652..311805(+)	438	N/A	11.51	16129	145	0	N/A	N/A	GO:0015935	small ribosomal subunit	GO:0003735	structural constituent of ribosome	GO:0006412	translation	GO:0022627	cytosolic small ribosomal subunit	GO:0003735	structural constituent of ribosome	GO:0006412	translation	N/A	N/A
PF3D7_0317000	PFC0745ce1s1	1	PF10_0043e2s1	1.476287185	-0.030629874	PFC0745c	O77396	814484	MAL3P6.31, PFC0745c	Merozoite	Early Trophozoite	PF3D7_0317000.1	P. falciparum 3D7	Pf3D7_03_v3:682,795..683,685(-)	proteasome subunit alpha type-3, putative	N/A	no	proteasome subunit alpha type-3, putative	PF3D7_0317000	3	Pf3D7_03_v3:682795..683685(-)	759	N/A	6.85	29289	252	0	N/A	N/A	GO:0019773	proteasome core complex, alpha-subunit complex	GO:0004298	threonine-type endopeptidase activity	GO:0006511	ubiquitin-dependent protein catabolic process	N/A	N/A	N/A	N/A	GO:0006511	ubiquitin-dependent protein catabolic process	3.4.25.1 (Proteasome endopeptidase complex)	3.4.25.1 (Proteasome endopeptidase complex)
PF3D7_0320900	PFC0920we2s1	1	PFL0410we1s1	0.875293255	-0.054935312	PFC0920w	O97320	814523	MAL3P7.13, PFC0920w	Gametocyte	Late Schizogony	PF3D7_0320900.1	P. falciparum 3D7	Pf3D7_03_v3:875,213..876,295(+)	histone H2A.Z	H2A.Z	no	histone H2A.Z	PF3D7_0320900	3	Pf3D7_03_v3:875213..876295(+)	477	N/A	11.36	16453	158	0	N/A	N/A	GO:0000786, GO:0005634	nucleosome, nucleus	GO:0003677, GO:0046982	DNA binding, protein heterodimerization activity	N/A	N/A	GO:0000786	nucleosome	GO:0003677	DNA binding	GO:0006333	chromatin assembly or disassembly	N/A	N/A
PF3D7_0402200	PFD0105ce1s1	1	NA	2.529360743	0.076209412	PFD0105c	C0H486	812527	3D7Surf4.1, MAL4P1.20, MAL4P1.21, PFD0100c, PFD0105c	Early Trophozoite	Late Schizogony	PF3D7_0402200.1	P. falciparum 3D7	Pf3D7_04_v3:127,712..134,468(-)	surface-associated interspersed protein 4.1 (SURFIN 4.1), pseudogene	SURF4.1	no	surface-associated interspersed protein 4.1 (SURFIN 4.1), pseudogene	PF3D7_0402200	4	Pf3D7_04_v3:127712..134468(-)	6660	N/A	6.13	265611	2219	0	N/A	N/A	N/A	N/A	N/A	N/A	N/A	N/A	N/A	N/A	N/A	N/A	N/A	N/A	N/A	N/A
PF3D7_0511200	PFE0555w-e2	1	NA	2.215878346	-0.026550249	PFE0555w	Q8I0W9	812825	MAL5P1.112, PFE0555w	Merozoite	Gametocyte	PF3D7_0511200.1	P. falciparum 3D7	Pf3D7_05_v3:471,055..474,058(+)	stearoyl-CoA desaturase	SCD	no	stearoyl-CoA desaturase	PF3D7_0511200	5	Pf3D7_05_v3:471055..474058(+)	2850	N/A	9.49	114071	949	18	N/A	N/A	N/A	N/A	N/A	N/A	GO:0006629, GO:0055114	lipid metabolic process, oxidation-reduction process	GO:0005783	endoplasmic reticulum	GO:0004768	stearoyl-CoA 9-desaturase activity	GO:0006633	fatty acid biosynthetic process	1.14.19.1 (Stearoyl-CoA 9-desaturase); 1.14.19.2 (Acyl-[acyl-carrier-protein] desaturase)	1.14.19.1 (Stearoyl-CoA 9-desaturase)
PF3D7_0511400	PFE0565w	1	NA	1.693859257	0.056697469	PFE0565w	Q8I3Z2	812938	MAL5P1.114, PFE0565w	Merozoite	Merozoite	PF3D7_0511400.1	P. falciparum 3D7	Pf3D7_05_v3:481,423..482,568(+)	conserved Plasmodium protein, unknown function	N/A	no	conserved Plasmodium protein, unknown function	PF3D7_0511400	5	Pf3D7_05_v3:481423..482568(+)	1146	N/A	4.98	45582	381	1	HMM: MNMINIGYLLLVLSFLLLEKTFYGS, NN: MNMINIGYLLLVLSFLLLEKTFYGS	NN Sum: 3, NN D: .7, HMM Prob: .79	N/A	N/A	N/A	N/A	N/A	N/A	GO:0009986	cell surface	N/A	N/A	N/A	N/A	N/A	N/A
PF3D7_0515600	PFE0780we7s1	1	PF10_0043e2s1	1.106939802	-0.024059422	PFE0780w	Q8I3V2	812970	MAL5P1.156, PFE0780w	Early Trophozoite	Gametocyte	PF3D7_0515600.1	P. falciparum 3D7	Pf3D7_05_v3:646,659..652,106(+)	conserved Plasmodium protein, unknown function	N/A	no	conserved Plasmodium protein, unknown function	PF3D7_0515600	5	Pf3D7_05_v3:646659..652106(+)	3753	N/A	7.92	146736	1250	0	N/A	N/A	GO:0005737, GO:0016020	cytoplasm, membrane	N/A	N/A	GO:0006817	phosphate ion transport	N/A	N/A	N/A	N/A	N/A	N/A	N/A	N/A
PF3D7_0520300	PFE1020we2s1	1	PF10_0043e2s1	1.039227645	-0.0238796	PFE1020w	Q8I3Q7	813019	MAL5P1.204, PFE1020w	Merozoite	Early Trophozoite	PF3D7_0520300.1	P. falciparum 3D7	Pf3D7_05_v3:838,428..839,083(+)	U6 snRNA-associated Sm-like protein LSm2, putative	LSM2	no	U6 snRNA-associated Sm-like protein LSm2, putative	PF3D7_0520300	5	Pf3D7_05_v3:838428..839083(+)	312	N/A	9.17	12056	103	0	N/A	N/A	N/A	N/A	N/A	N/A	GO:0006397	mRNA processing	GO:0005688, GO:0005732	U6 snRNP, small nucleolar ribonucleoprotein complex	N/A	N/A	GO:0000398	mRNA splicing, via spliceosome	N/A	N/A
PF3D7_0522400	PFE1120w-e3s1	1	NA	2.361121591	0.034039873	PFE1120w	C0H4F8	813039	MAL5P1.224, PFE1120w	Merozoite	Early Schizogony	PF3D7_0522400.1	P. falciparum 3D7	Pf3D7_05_v3:907,837..936,315(+)	conserved Plasmodium protein, unknown function	N/A	no	conserved Plasmodium protein, unknown function	PF3D7_0522400	5	Pf3D7_05_v3:907837..936315(+)	27924	N/A	9.79	1117176	9307	2	N/A	N/A	N/A	N/A	N/A	N/A	GO:0015031	protein transport	N/A	N/A	N/A	N/A	N/A	N/A	N/A	N/A
PF3D7_0523100	PFE1155ce2s1	1	PFL0410we1s1	1.155711166	-0.028091096	PFE1155c	Q8I3N3	813046	MAL5P1.231, PFE1155c	Merozoite	Early Trophozoite	PF3D7_0523100.1	P. falciparum 3D7	Pf3D7_05_v3:963,227..965,044(-)	mitochondrial-processing peptidase subunit alpha, putative	N/A	no	mitochondrial-processing peptidase subunit alpha, putative	PF3D7_0523100	5	Pf3D7_05_v3:963227..965044(-)	1605	N/A	8.85	61772	534	0	N/A	N/A	N/A	N/A	GO:0003824, GO:0046872	catalytic activity, metal ion binding	N/A	N/A	GO:0017087	mitochondrial processing peptidase complex	GO:0004222	metalloendopeptidase activity	GO:0006627	protein processing involved in protein targeting to mitochondrion	3.4.24.64 (Mitochondrial processing peptidase)	3.4.24.64 (Mitochondrial processing peptidase)
PF3D7_0702500	PF07_0008e1s1	1	PFL0115we25s1	1.296368196	-0.013420705	PF07_0008	Q8IC42	2654975	PF07_0008	Gametocyte	Early Ring	PF3D7_0702500.1	P. falciparum 3D7	Pf3D7_07_v3:104,957..105,989(-)	Plasmodium exported protein, unknown function	N/A	no	Plasmodium exported protein, unknown function	PF3D7_0702500	7	Pf3D7_07_v3:104957..105989(-)	762	N/A	8.9	27672	253	1	N/A	N/A	N/A	N/A	N/A	N/A	N/A	N/A	GO:0020036	Maurer's cleft	GO:0005515	protein binding	N/A	N/A	N/A	N/A
PF3D7_0704300	PF07_0016-s1	1	NA	2.500298308	0.048204861	PF07_0016	Q8IC27	2654983	PF07_0016	Late Ring	Early Schizogony	PF3D7_0704300.1	P. falciparum 3D7	Pf3D7_07_v3:197,691..203,249(+)	conserved Plasmodium membrane protein, unknown function	N/A	no	conserved Plasmodium membrane protein, unknown function	PF3D7_0704300	7	Pf3D7_07_v3:197691..203249(+)	5559	N/A	6.84	217493	1852	4	HMM: MEKNKYDIEVSENNRFLFNKQRDWPRITFTFLVFVLGIKTVLCI, NN: MEKNKYDIEVSENNRFLFNKQRDWPRITFTFLVFVLGIKTVLCI	NN Sum: 3, NN D: .4, HMM Prob: 0	GO:0005737, GO:0016459	cytoplasm, myosin complex	GO:0005524, GO:0003779, GO:0005516, GO:0003774	ATP binding, actin binding, calmodulin binding, motor activity	N/A	N/A	N/A	N/A	N/A	N/A	N/A	N/A	N/A	N/A
PF3D7_0705000	PF07_0020-e2	1	PFI1730w-e8	1.538562135	-0.018915667	PF07_0020	Q8IC20	2655056	PF07_0020	Merozoite	Early Trophozoite	PF3D7_0705000.1	P. falciparum 3D7	Pf3D7_07_v3:246,259..250,152(-)	mRNA cap guanine-N7 methyltransferase, putative	N/A	no	mRNA cap guanine-N7 methyltransferase, putative	PF3D7_0705000	7	Pf3D7_07_v3:246259..250152(-)	3642	N/A	6.88	145171	1213	0	N/A	N/A	N/A	N/A	N/A	N/A	N/A	N/A	N/A	N/A	GO:0004482	mRNA (guanine-N7-)-methyltransferase activity	GO:0006370	7-methylguanosine mRNA capping	2.1.1.56 (mRNA (guanine-N(7)-)-methyltransferase)	2.1.1.56 (mRNA (guanine-N(7)-)-methyltransferase)
PF3D7_0708300	MAL7P1.26-e2	1	PFE0555w-e2	1.9651545	-0.011497157	MAL7P1.26	Q8IC06	2655198	MAL7P1.26	Merozoite	Early Trophozoite	PF3D7_0708300.1	P. falciparum 3D7	Pf3D7_07_v3:378,031..379,305(+)	EKC/KEOPS complex subunit BUD32	BUD32	no	EKC/KEOPS complex subunit BUD32	PF3D7_0708300	7	Pf3D7_07_v3:378031..379305(+)	690	N/A	9.92	26614	229	0	N/A	N/A	N/A	N/A	GO:0005524, GO:0004674	ATP binding, protein serine/threonine kinase activity	GO:0006468	protein phosphorylation	GO:0000408, GO:0005737	EKC/KEOPS complex, cytoplasm	GO:0005515	protein binding	N/A	N/A	3.4.24.57 (O-sialoglycoprotein endopeptidase)	2.7.11.1 (Non-specific serine/threonine protein kinase)
PF3D7_0719200	MAL7P1.100e7s1	1	PFL0410we1s1	0.805448254	-0.04923993	MAL7P1.100	C0H4N8	2654953	MAL7P1.100	Late Ring	Gametocyte	PF3D7_0719200.1	P. falciparum 3D7	Pf3D7_07_v3:841,108..842,830(+)	NIMA related kinase 4	NEK4	no	NIMA related kinase 4	PF3D7_0719200	7	Pf3D7_07_v3:841108..842830(+)	933	N/A	9.7	36350	310	0	N/A	N/A	N/A	N/A	GO:0005524, GO:0004672	ATP binding, protein kinase activity	GO:0006468	protein phosphorylation	N/A	N/A	GO:0004674	protein serine/threonine kinase activity	GO:0006468, GO:0007165	protein phosphorylation, signal transduction	2.7.11.1 (Non-specific serine/threonine protein kinase)	2.7.11.1 (Non-specific serine/threonine protein kinase)
PF3D7_0723900	MAL7P1.126e1s2	1	NA	1.102599599	0.064856417	MAL7P1.126	Q8IBL4	2655149	MAL7P1.126	Merozoite	Early Ring	PF3D7_0723900.1	P. falciparum 3D7	Pf3D7_07_v3:1,000,701..1,004,746(-)	RNA-binding protein, putative	N/A	no	RNA-binding protein, putative	PF3D7_0723900	7	Pf3D7_07_v3:1000701..1004746(-)	3669	N/A	6.59	144627	1222	0	N/A	N/A	GO:0005737, GO:0005634	cytoplasm, nucleus	GO:0003723, GO:0003676, GO:0000166	RNA binding, nucleic acid binding, nucleotide binding	GO:0006397, GO:0051028, GO:0006417	mRNA processing, mRNA transport, regulation of translation	N/A	N/A	N/A	N/A	N/A	N/A	N/A	N/A
PF3D7_0726400	MAL7P1.146e2s1	1	PFL0115we25s1	1.461253354	-0.012535841	MAL7P1.146	C0H4P4	2655089	MAL7P1.146	Merozoite	Early Schizogony	PF3D7_0726400.1	P. falciparum 3D7	Pf3D7_07_v3:1,108,831..1,124,492(-)	conserved Plasmodium membrane protein, unknown function	N/A	no	conserved Plasmodium membrane protein, unknown function	PF3D7_0726400	7	Pf3D7_07_v3:1108831..1124492(-)	14835	N/A	7.92	599319	4944	8	N/A	N/A	GO:0005737	cytoplasm	N/A	N/A	N/A	N/A	N/A	N/A	N/A	N/A	N/A	N/A	N/A	N/A
PF3D7_0800200	PF08_0141e1s2	1	NA	1.218919556	0.0637909	PF08_0141	Q8IAK2	2655302	MAL8P1.167, PF08_0141	Merozoite	Early Ring	PF3D7_0800200.1	P. falciparum 3D7	Pf3D7_08_v3:29,700..39,033(-)	erythrocyte membrane protein 1, PfEMP1	VAR	no	erythrocyte membrane protein 1, PfEMP1	PF3D7_0800200	8	Pf3D7_08_v3:29700..39033(-)	8577	N/A	7.53	330694	2858	0	N/A	N/A	GO:0016021	integral component of membrane	GO:0004872	receptor activity	GO:0009405	pathogenesis	GO:0020002, GO:0020030	host cell plasma membrane, infected host cell surface knob	GO:0050839	cell adhesion molecule binding	GO:0020033, GO:0020035, GO:0020013, GO:0016337	antigenic variation, cytoadherence to microvasculature, mediated by symbiont protein, modulation by symbiont of host erythrocyte aggregation, single organismal cell-cell adhesion	N/A	N/A
PF3D7_0800200	PF08_0141e1s3	1	NA	1.112413561	0.053253961	PF08_0141	Q8IAK2	2655302	MAL8P1.167, PF08_0141	Merozoite	Early Ring	PF3D7_0800200.1	P. falciparum 3D7	Pf3D7_08_v3:29,700..39,033(-)	erythrocyte membrane protein 1, PfEMP1	VAR	no	erythrocyte membrane protein 1, PfEMP1	PF3D7_0800200	8	Pf3D7_08_v3:29700..39033(-)	8577	N/A	7.53	330694	2858	0	N/A	N/A	GO:0016021	integral component of membrane	GO:0004872	receptor activity	GO:0009405	pathogenesis	GO:0020002, GO:0020030	host cell plasma membrane, infected host cell surface knob	GO:0050839	cell adhesion molecule binding	GO:0020033, GO:0020035, GO:0020013, GO:0016337	antigenic variation, cytoadherence to microvasculature, mediated by symbiont protein, modulation by symbiont of host erythrocyte aggregation, single organismal cell-cell adhesion	N/A	N/A
PF3D7_0802500	MAL8P1.151e1s1	1	NA	1.576582512	-0.031071839	MAL8P1.151	C0H4Q9	2655398	MAL8P1.151	Merozoite	Early Schizogony	PF3D7_0802500.1	P. falciparum 3D7	Pf3D7_08_v3:174,647..178,906(-)	inositol 5-phosphatase, putative	N/A	no	inositol 5-phosphatase, putative	PF3D7_0802500	8	Pf3D7_08_v3:174647..178906(-)	4260	N/A	10.12	173059	1419	2	N/A	N/A	N/A	N/A	GO:0042578	phosphoric ester hydrolase activity	N/A	N/A	N/A	N/A	GO:0004437	inositol or phosphatidylinositol phosphatase activity	N/A	N/A	3.1.3.36 (Phosphoinositide 5-phosphatase); 3.1.3.56 (Inositol-polyphosphate 5-phosphatase); 3.1.3.66 (Phosphatidylinositol-3,4-bisphosphate 4-phosphatase)	3.1.3.36 (Phosphoinositide 5-phosphatase)
PF3D7_0803800	MAL8P1.142e2s1	1	NA	1.942286027	0.03316518	MAL8P1.142	Q7K6A9	2655367	MAL8P1.142	Merozoite	Early Schizogony	PF3D7_0803800.1	P. falciparum 3D7	Pf3D7_08_v3:233,467..234,426(-)	proteasome subunit beta type-4	N/A	no	proteasome subunit beta type-4	PF3D7_0803800	8	Pf3D7_08_v3:233467..234426(-)	798	N/A	6.4	30871	265	0	N/A	N/A	GO:0005839	proteasome core complex	GO:0004298	threonine-type endopeptidase activity	GO:0051603	proteolysis involved in cellular protein catabolic process	GO:0005839	proteasome core complex	N/A	N/A	N/A	N/A	3.4.25.1 (Proteasome endopeptidase complex)	3.4.25.1 (Proteasome endopeptidase complex)
PF3D7_0815400	MAL8P1.85e2s1	1	PFL0410we1s1	1.118838843	-0.052905033	MAL8P1.85	Q8IAZ1	2655436	MAL8P1.85	Early Ring	Gametocyte	PF3D7_0815400.1	P. falciparum 3D7	Pf3D7_08_v3:725,781..726,502(-)	conserved Apicomplexan protein, unknown function	N/A	no	conserved Apicomplexan protein, unknown function	PF3D7_0815400	8	Pf3D7_08_v3:725781..726502(-)	483	N/A	6.96	18787	160	0	N/A	N/A	N/A	N/A	N/A	N/A	N/A	N/A	GO:0005739	mitochondrion	N/A	N/A	N/A	N/A	N/A	N/A
PF3D7_0817900	MAL8P1.72e1s1	1	PF10_0164e1s1	0.789508068	-0.070838441	MAL8P1.72	Q8IB14	2655422	MAL8P1.72	Early Ring	Gametocyte	PF3D7_0817900.1	P. falciparum 3D7	Pf3D7_08_v3:816,803..817,102(-)	high mobility group protein B2	HMGB2	no	high mobility group protein B2	PF3D7_0817900	8	Pf3D7_08_v3:816803..817102(-)	300	N/A	10.66	11534	99	0	N/A	N/A	N/A	N/A	N/A	N/A	N/A	N/A	GO:0005694, GO:0005829	chromosome, cytosol	GO:0008301	DNA binding, bending	GO:0002720, GO:0006359	positive regulation of cytokine production involved in immune response, regulation of transcription from RNA polymerase III promoter	N/A	N/A
PF3D7_0822600	PF08_0036e1s1	1	PFL0410we1s1	0.851961248	-0.084735595	PF08_0036	Q8IB60	2655487	PF08_0036	Late Ring	Early Schizogony	PF3D7_0822600.1	P. falciparum 3D7	Pf3D7_08_v3:997,055..999,529(+)	protein transport protein SEC23	SEC23	no	protein transport protein SEC23	PF3D7_0822600	8	Pf3D7_08_v3:997055..999529(+)	2280	N/A	6.29	86168	759	0	N/A	N/A	GO:0030127	COPII vesicle coat	GO:0008270	zinc ion binding	GO:0006888, GO:0006886	ER to Golgi vesicle-mediated transport, intracellular protein transport	GO:0030127, GO:0020036	COPII vesicle coat, Maurer's cleft	N/A	N/A	GO:0006888	ER to Golgi vesicle-mediated transport	N/A	N/A
PF3D7_0828900	PF08_0007e3s1	1	PF10_0043e2s1	1.238300915	-0.027840619	PF08_0007	Q8IBC0	2655456	PF08_0007	Early Trophozoite	Late Schizogony	PF3D7_0828900.1	P. falciparum 3D7	Pf3D7_08_v3:1,241,966..1,242,895(-)	conserved Plasmodium protein, unknown function	N/A	no	conserved Plasmodium protein, unknown function	PF3D7_0828900	8	Pf3D7_08_v3:1241966..1242895(-)	558	N/A	4.21	21073	185	0	N/A	N/A	N/A	N/A	GO:0016740	transferase activity	N/A	N/A	N/A	N/A	N/A	N/A	N/A	N/A	N/A	N/A
PF3D7_0921600	PFI1060we2s1	1	NA	1.159603611	-0.020316741	PFI1060w	Q8I2T7	813492	PFI1060w	Merozoite	Early Trophozoite	PF3D7_0921600.1	P. falciparum 3D7	Pf3D7_09_v3:878,004..883,117(+)	tetratricopeptide repeat protein, putative	N/A	no	tetratricopeptide repeat protein, putative	PF3D7_0921600	9	Pf3D7_09_v3:878004..883117(+)	4953	N/A	9.46	198029	1650	0	N/A	N/A	N/A	N/A	GO:0005515	protein binding	N/A	N/A	N/A	N/A	N/A	N/A	N/A	N/A	N/A	N/A
PF3D7_0929400	PFI1445we9s1	1	PFL0115we25s1	1.267209573	-0.008136585	PFI1445w	C0H571	813569	PFI1445w	Late Ring	Early Schizogony	PF3D7_0929400.1	P. falciparum 3D7	Pf3D7_09_v3:1,175,203..1,180,762(+)	high molecular weight rhoptry protein 2	RhopH2	no	high molecular weight rhoptry protein 2	PF3D7_0929400	9	Pf3D7_09_v3:1175203..1180762(+)	4137	N/A	8.44	162663	1378	0	HMM: MIKVTIFLLLSIFSFNLYGL, NN: MIKVTIFLLLSIFSFNLYGL	NN Sum: 4, NN D: .8, HMM Prob: .93	N/A	N/A	N/A	N/A	N/A	N/A	GO:0030430, GO:0033644, GO:0043234, GO:0020008	host cell cytoplasm, host cell membrane, protein complex, rhoptry	GO:0005515	protein binding	GO:0030260	entry into host cell	N/A	N/A
PF3D7_0931800	PFI1545ce1s1	1	NA	1.438542466	-0.000287839	PFI1545c	Q8I0U7	813589	PFI1545c	Merozoite	Late Trophozoite	PF3D7_0931800.1	P. falciparum 3D7	Pf3D7_09_v3:1,273,082..1,273,930(-)	proteasome subunit beta type-6, putative	N/A	no	proteasome subunit beta type-6, putative	PF3D7_0931800	9	Pf3D7_09_v3:1273082..1273930(-)	849	N/A	6.4	32601	282	0	N/A	N/A	GO:0005839	proteasome core complex	GO:0004298	threonine-type endopeptidase activity	GO:0051603	proteolysis involved in cellular protein catabolic process	N/A	N/A	N/A	N/A	N/A	N/A	3.4.25.1 (Proteasome endopeptidase complex)	3.4.25.1 (Proteasome endopeptidase complex)
PF3D7_0934800	PFI1685we3s1	1	PFL2505ce5s1	0.832339876	-0.01013594	PFI1685w	Q7K6A0	813617	PFI1685w	Late Ring	Early Schizogony	PF3D7_0934800.1	P. falciparum 3D7	Pf3D7_09_v3:1,361,935..1,363,848(+)	cAMP-dependent protein kinase catalytic subunit	PKAc	no	cAMP-dependent protein kinase catalytic subunit	PF3D7_0934800	9	Pf3D7_09_v3:1361935..1363848(+)	1029	N/A	9.11	40196	342	0	N/A	N/A	N/A	N/A	GO:0005524, GO:0004674	ATP binding, protein serine/threonine kinase activity	GO:0006468	protein phosphorylation	N/A	N/A	GO:0005515	protein binding	GO:0030154	cell differentiation	2.7.11.11 (cAMP-dependent protein kinase)	2.7.11.11 (cAMP-dependent protein kinase)
PF3D7_0935800	PFI1730w-e8	1	NA	2.221834488	-0.022156981	PFI1730w	Q8I2G2	813626	PFI1730w	X	X	PF3D7_0935800.1	P. falciparum 3D7	Pf3D7_09_v3:1,413,840..1,419,754(+)	cytoadherence linked asexual protein 9	CLAG9	no	cytoadherence linked asexual protein 9	PF3D7_0935800	9	Pf3D7_09_v3:1413840..1419754(+)	4023	N/A	9.06	160415	1340	2	HMM: MIIWFIQPTIFYIIFILARNIQCT, NN: MIIWFIQPTIFYIIFILARNIQCT	NN Sum: 4, NN D: .73, HMM Prob: .25	N/A	N/A	N/A	N/A	N/A	N/A	GO:0020008	rhoptry	GO:0005515	protein binding	GO:0016337	single organismal cell-cell adhesion	N/A	N/A
PF3D7_1004000	PF10_0043e2s1	1	NA	1.431575281	-0.024017376	PF10_0043	Q8IJZ7	810201	PF10_0043	Gametocyte	Early Trophozoite	PF3D7_1004000.1	P. falciparum 3D7	Pf3D7_10_v3:179,344..180,226(-)	60S ribosomal protein L13, putative	N/A	no	60S ribosomal protein L13, putative	PF3D7_1004000	10	Pf3D7_10_v3:179344..180226(-)	609	N/A	10.79	23754	202	0	N/A	N/A	GO:0015934	large ribosomal subunit	GO:0003735	structural constituent of ribosome	GO:0006412	translation	GO:0022625	cytosolic large ribosomal subunit	GO:0003735	structural constituent of ribosome	GO:0006412	translation	N/A	N/A
PF3D7_1008500	PF10_0082e3s1	1	PFE0555w-e2	1.712923914	-0.032996692	PF10_0082	Q8IJV9	810240	2296.t00400, PF10_0082	Late Ring	Early Schizogony	PF3D7_1008500.1	P. falciparum 3D7	Pf3D7_10_v3:351,703..355,593(+)	conserved Plasmodium membrane protein, unknown function	N/A	no	conserved Plasmodium membrane protein, unknown function	PF3D7_1008500	10	Pf3D7_10_v3:351703..355593(+)	3891	N/A	6.93	154747	1296	10	HMM: MSIRLLCEVIAMLLLHLIFYKVSI, NN: MSIRLLCEVIAMLLLHLIFYKVSI	NN Sum: 3, NN D: .66, HMM Prob: .02	GO:0016021	integral component of membrane	N/A	N/A	N/A	N/A	GO:0020011	apicoplast	N/A	N/A	N/A	N/A	N/A	N/A
PF3D7_1008700	PF10_0084e3s1	1	PF10_0164e1s1	0.953863736	-0.049838607	PF10_0084	Q7KQL5	810242	PF10_0084	Merozoite	Late Trophozoite	PF3D7_1008700.1	P. falciparum 3D7	Pf3D7_10_v3:360,625..362,480(-)	tubulin beta chain	N/A	no	tubulin beta chain	PF3D7_1008700	10	Pf3D7_10_v3:360625..362480(-)	1338	N/A	4.46	49750	445	0	N/A	N/A	GO:0043234	protein complex	GO:0005525, GO:0003924	GTP binding, GTPase activity	GO:0006184, GO:0051258	GTP catabolic process, protein polymerization	GO:0005874	microtubule	GO:0005200	structural constituent of cytoskeleton	GO:0000226, GO:0042493	microtubule cytoskeleton organization, response to drug	N/A	N/A
PF3D7_1014600	PF10_0143e1s3	1	NA	1.79216268	0.051741308	PF10_0143	Q8IJP9	810301	PF10_0143	Merozoite	Late Schizogony	PF3D7_1014600.1	P. falciparum 3D7	Pf3D7_10_v3:581,354..589,090(-)	transcriptional coactivator ADA2	ADA2	no	transcriptional coactivator ADA2	PF3D7_1014600	10	Pf3D7_10_v3:581354..589090(-)	7737	N/A	8.95	300253	2578	1	N/A	N/A	GO:0016020	membrane	GO:0003677, GO:0003682, GO:0008270	DNA binding, chromatin binding, zinc ion binding	N/A	N/A	N/A	N/A	GO:0005515, GO:0003700	protein binding, sequence-specific DNA binding transcription factor activity	GO:0006355	regulation of transcription, DNA-templated	N/A	N/A
PF3D7_1016900	PF10_0164e1s1	1	NA	1.872096915	-0.084951007	PF10_0164	Q8IJM9	810322	PF10_0164	Merozoite	Gametocyte	PF3D7_1016900.1	P. falciparum 3D7	Pf3D7_10_v3:682,182..682,508(-)	early transcribed membrane protein 10.3	ETRAMP10.3	no	early transcribed membrane protein 10.3	PF3D7_1016900	10	Pf3D7_10_v3:682182..682508(-)	327	N/A	9.61	11960	108	2	HMM: MKVSRHTVLLNIILIVSLLGCVLTL, NN: MKVSRHTVLLNIILIVSLLGCVLTL	NN Sum: 4, NN D: .79, HMM Prob: .92	N/A	N/A	N/A	N/A	N/A	N/A	GO:0020005	symbiont-containing vacuole membrane	N/A	N/A	N/A	N/A	N/A	N/A
PF3D7_1021700	PF10_0211e4s1	1	PF10_0164e1s1	0.990912966	-0.055609844	PF10_0211	Q8IJI6	810368	PF10_0211, PF10_0212	Merozoite	Late Schizogony	PF3D7_1021700.1	P. falciparum 3D7	Pf3D7_10_v3:873,208..894,869(-)	conserved Plasmodium membrane protein, unknown function	N/A	no	conserved Plasmodium membrane protein, unknown function	PF3D7_1021700	10	Pf3D7_10_v3:873208..894869(-)	20805	N/A	9.51	830189	6934	5	N/A	N/A	GO:0016021, GO:0005746	integral component of membrane, mitochondrial respiratory chain	GO:0008137	NADH dehydrogenase (ubiquinone) activity	GO:0042773, GO:0006810	ATP synthesis coupled electron transport, transport	N/A	N/A	N/A	N/A	N/A	N/A	N/A	N/A
PF3D7_1022100	PF10_0215e4s1	1	NA	1.762149298	-0.045397852	PF10_0215	C6S3D3	8445011	PF10_0215, PF10_0215a	Gametocyte	Late Trophozoite	PF3D7_1022100.1	P. falciparum 3D7	Pf3D7_10_v3:925,280..926,230(-)	conserved Plasmodium protein, unknown function	N/A	no	conserved Plasmodium protein, unknown function	PF3D7_1022100	10	Pf3D7_10_v3:925280..926230(-)	780	N/A	9.93	30479	259	0	N/A	N/A	GO:0016020	membrane	N/A	N/A	N/A	N/A	N/A	N/A	N/A	N/A	N/A	N/A	N/A	2.1.1.- (Methyltransferases.)
PF3D7_1100200	PF11_0008e1s1	1	NA	1.612442876	0.050183841	PF11_0008	Q8IIZ4	810584	PF11_0008	Merozoite	Gametocyte	PF3D7_1100200.1	P. falciparum 3D7	Pf3D7_11_v3:32,666..42,386(-)	erythrocyte membrane protein 1, PfEMP1	VAR	no	erythrocyte membrane protein 1, PfEMP1	PF3D7_1100200	11	Pf3D7_11_v3:32666..42386(-)	8985	N/A	5.51	345687	2994	1	N/A	N/A	GO:0016021	integral component of membrane	GO:0004872	receptor activity	GO:0009405	pathogenesis	GO:0020002, GO:0020030	host cell plasma membrane, infected host cell surface knob	GO:0050839, GO:0046789	cell adhesion molecule binding, host cell surface receptor binding	GO:0020033, GO:0020035, GO:0020013, GO:0016337	antigenic variation, cytoadherence to microvasculature, mediated by symbiont protein, modulation by symbiont of host erythrocyte aggregation, single organismal cell-cell adhesion	N/A	N/A
PF3D7_1120000	PF11_0207-e1	1	PF13_0320-e13s1	1.06287483	-0.024903376	PF11_0207	Q8IIG7	810754	PF11_0207	Late Schizogony	Early Ring	PF3D7_1120000.1	P. falciparum 3D7	Pf3D7_11_v3:756,192..760,435(+)	conserved Plasmodium protein, unknown function	N/A	no	conserved Plasmodium protein, unknown function	PF3D7_1120000	11	Pf3D7_11_v3:756192..760435(+)	3213	N/A	5.14	128950	1070	0	N/A	N/A	GO:0005737	cytoplasm	GO:0005524	ATP binding	N/A	N/A	N/A	N/A	N/A	N/A	N/A	N/A	N/A	N/A
PF3D7_1123900	PF11_0250e3s1	1	PFL0115we25s1	1.21675485	-0.021378549	PF11_0250	Q8IIC4	810797	PF11_0250	Gametocyte	Early Trophozoite	PF3D7_1123900.1	P. falciparum 3D7	Pf3D7_11_v3:945,470..946,148(+)	splicing factor, putative	N/A	no	splicing factor, putative	PF3D7_1123900	11	Pf3D7_11_v3:945470..946148(+)	438	13 kDa ribonucleoprotein-associated protein, putative	4.84	16012	145	0	N/A	N/A	N/A	N/A	GO:0003723	RNA binding	N/A	N/A	GO:0005730	nucleolus	N/A	N/A	N/A	N/A	N/A	N/A
PF3D7_1142600	PF11_0438e2s1	1	PFL0410we1s1	1.449100653	-0.05352648	PF11_0438	Q8IHT9	810983	PF11_0438	Late Schizogony	Early Trophozoite	PF3D7_1142600.1	P. falciparum 3D7	Pf3D7_11_v3:1,708,066..1,708,679(-)	60S ribosomal protein L35ae, putative	N/A	no	60S ribosomal protein L35ae, putative	PF3D7_1142600	11	Pf3D7_11_v3:1708066..1708679(-)	423	N/A	11.25	16265	140	0	N/A	N/A	GO:0005840	ribosome	GO:0003735	structural constituent of ribosome	GO:0006412	translation	GO:0015934	large ribosomal subunit	GO:0003735	structural constituent of ribosome	GO:0006412	translation	N/A	N/A
PF3D7_1202300	PFL0115we20s1	1	PFL0115we25s1	1.563800866	-0.015945596	PFL0115w	Q8I622	811076	2277.t00023, MAL12P1.23, PFL0115w	Merozoite	Gametocyte	PF3D7_1202300.1	P. falciparum 3D7	Pf3D7_12_v3:119,402..141,499(+)	dynein heavy chain, putative	N/A	no	dynein heavy chain, putative	PF3D7_1202300	12	Pf3D7_12_v3:119402..141499(+)	17157	N/A	9.42	690130	5718	0	N/A	N/A	N/A	N/A	N/A	N/A	N/A	N/A	GO:0020011	apicoplast	N/A	N/A	N/A	N/A	N/A	N/A
PF3D7_1202300	PFL0115we25s1	1	NA	1.362223789	-0.013115606	PFL0115w	Q8I622	811076	2277.t00023, MAL12P1.23, PFL0115w	Merozoite	Gametocyte	PF3D7_1202300.1	P. falciparum 3D7	Pf3D7_12_v3:119,402..141,499(+)	dynein heavy chain, putative	N/A	no	dynein heavy chain, putative	PF3D7_1202300	12	Pf3D7_12_v3:119402..141499(+)	17157	N/A	9.42	690130	5718	0	N/A	N/A	N/A	N/A	N/A	N/A	N/A	N/A	GO:0020011	apicoplast	N/A	N/A	N/A	N/A	N/A	N/A
PF3D7_1202300	PFL0115we26s1	1	PFL0115we25s1	1.12184937	-0.02067148	PFL0115w	Q8I622	811076	2277.t00023, MAL12P1.23, PFL0115w	Merozoite	Gametocyte	PF3D7_1202300.1	P. falciparum 3D7	Pf3D7_12_v3:119,402..141,499(+)	dynein heavy chain, putative	N/A	no	dynein heavy chain, putative	PF3D7_1202300	12	Pf3D7_12_v3:119402..141499(+)	17157	N/A	9.42	690130	5718	0	N/A	N/A	N/A	N/A	N/A	N/A	N/A	N/A	GO:0020011	apicoplast	N/A	N/A	N/A	N/A	N/A	N/A
PF3D7_1202300	PFL0115we4s1	1	PFL0410we1s1	1.047686327	-0.061058011	PFL0115w	Q8I622	811076	2277.t00023, MAL12P1.23, PFL0115w	Merozoite	Gametocyte	PF3D7_1202300.1	P. falciparum 3D7	Pf3D7_12_v3:119,402..141,499(+)	dynein heavy chain, putative	N/A	no	dynein heavy chain, putative	PF3D7_1202300	12	Pf3D7_12_v3:119402..141499(+)	17157	N/A	9.42	690130	5718	0	N/A	N/A	N/A	N/A	N/A	N/A	N/A	N/A	GO:0020011	apicoplast	N/A	N/A	N/A	N/A	N/A	N/A
PF3D7_1202300	PFL0115we6s1	1	PFA0370w	1.032045531	-0.007623254	PFL0115w	Q8I622	811076	2277.t00023, MAL12P1.23, PFL0115w	Merozoite	Gametocyte	PF3D7_1202300.1	P. falciparum 3D7	Pf3D7_12_v3:119,402..141,499(+)	dynein heavy chain, putative	N/A	no	dynein heavy chain, putative	PF3D7_1202300	12	Pf3D7_12_v3:119402..141499(+)	17157	N/A	9.42	690130	5718	0	N/A	N/A	N/A	N/A	N/A	N/A	N/A	N/A	GO:0020011	apicoplast	N/A	N/A	N/A	N/A	N/A	N/A
PF3D7_1208200	PFL0410we1s1	1	NA	1.790980941	-0.053963434	PFL0410w	Q8I5W5	811135	2277.t00083, MAL12P1.82, PFL0410w	Merozoite	Gametocyte	PF3D7_1208200.1	P. falciparum 3D7	Pf3D7_12_v3:376,552..387,483(+)	cysteine repeat modular protein 3	CRMP3	no	cysteine repeat modular protein 3	PF3D7_1208200	12	Pf3D7_12_v3:376552..387483(+)	10578	N/A	9.46	418842	3525	8	N/A	N/A	N/A	N/A	N/A	N/A	N/A	N/A	GO:0031362	anchored component of external side of plasma membrane	N/A	N/A	GO:0030522, GO:0046907	intracellular receptor signaling pathway, intracellular transport	N/A	N/A
PF3D7_1218800	PFL0915ce2s1	1	PFL0115we25s1	1.336076877	-0.018861178	PFL0915c	Q8I5L9	811235	2277.t00183, MAL12P1.183, PFL0910c, PFL0915c	Early Ring	Gametocyte	PF3D7_1218800.1	P. falciparum 3D7	Pf3D7_12_v3:738,357..740,255(-)	secreted ookinete protein, putative	PSOP17	no	secreted ookinete protein, putative	PF3D7_1218800	12	Pf3D7_12_v3:738357..740255(-)	1050	N/A	6.69	39630	349	0	HMM: MLLYLYKIWYLILLWLYTHNQY, NN: MLLYLYKIWYLILLWLYTHNQ	NN Sum: 3, NN D: .67, HMM Prob: .14	N/A	N/A	N/A	N/A	N/A	N/A	N/A	N/A	N/A	N/A	N/A	N/A	N/A	N/A
PF3D7_1252100	PFL2505ce5s1	1	NA	1.585380317	-0.013019511	PFL2505c	Q8I4R5	811551	2277.t00499, MAL12P1.496, PFL2505c	Merozoite	Late Schizogony	PF3D7_1252100.1	P. falciparum 3D7	Pf3D7_12_v3:2,114,628..2,122,487(-)	rhoptry neck protein 3	RON3	no	rhoptry neck protein 3	PF3D7_1252100	12	Pf3D7_12_v3:2114628..2122487(-)	6648	N/A	9.62	263153	2215	3	HMM: MNKYWLYIAYVYLLLNILSK, NN: MNKYWLYIAYVYLLLNILSKCN	NN Sum: 4, NN D: .67, HMM Prob: .19	N/A	N/A	N/A	N/A	N/A	N/A	GO:0020008, GO:0020003	rhoptry, symbiont-containing vacuole	GO:0046812, GO:0005515	host cell surface binding, protein binding	GO:0030260	entry into host cell	N/A	N/A
PF3D7_1300300	PF13_0003e1s1	1	NA	1.281843449	0.060249698	PF13_0003	Q8IEU9	813648	PF13_0003	Early Schizogony	Early Ring	PF3D7_1300300.1	P. falciparum 3D7	Pf3D7_13_v3:33,959..44,742(-)	erythrocyte membrane protein 1, PfEMP1	VAR	no	erythrocyte membrane protein 1, PfEMP1	PF3D7_1300300	13	Pf3D7_13_v3:33959..44742(-)	10041	N/A	5.58	385774	3346	0	N/A	N/A	GO:0016021	integral component of membrane	GO:0004872	receptor activity	GO:0009405	pathogenesis	GO:0020002, GO:0020030	host cell plasma membrane, infected host cell surface knob	GO:0050839	cell adhesion molecule binding	GO:0020033, GO:0020035, GO:0020013, GO:0016337	antigenic variation, cytoadherence to microvasculature, mediated by symbiont protein, modulation by symbiont of host erythrocyte aggregation, single organismal cell-cell adhesion	N/A	N/A
PF3D7_1311000	MAL13P1.53e2s1	1	PF10_0043e2s1	1.006661546	-0.024463618	MAL13P1.53	Q8IEK7	813942	MAL13P1.53	Merozoite	Late Ring	PF3D7_1311000.1	P. falciparum 3D7	Pf3D7_13_v3:477,424..477,852(-)	protein ISD11	ISD11	no	protein ISD11	PF3D7_1311000	13	Pf3D7_13_v3:477424..477852(-)	264	N/A	9.67	10637	87	0	N/A	N/A	N/A	N/A	N/A	N/A	N/A	N/A	GO:0005739	mitochondrion	N/A	N/A	N/A	N/A	2.8.1.7 (Cysteine desulfurase)	2.8.1.7 (Cysteine desulfurase)
PF3D7_1311800	MAL13P1.56e1s1	1	NA	1.8791021	0.049556698	MAL13P1.56	Q8IEK1	813945	MAL13P1.56	Gametocyte	Early Trophozoite	PF3D7_1311800.1	P. falciparum 3D7	Pf3D7_13_v3:501,790..505,047(+)	M1-family alanyl aminopeptidase	M1AAP	no	M1-family alanyl aminopeptidase	PF3D7_1311800	13	Pf3D7_13_v3:501790..505047(+)	3258	N/A	7.64	126061	1085	1	N/A	N/A	N/A	N/A	GO:0008237, GO:0008270	metallopeptidase activity, zinc ion binding	N/A	N/A	GO:0020020, GO:0020009, GO:0005634	food vacuole, microneme, nucleus	GO:0004177, GO:0004222	aminopeptidase activity, metalloendopeptidase activity	GO:0006508	proteolysis	3.4.11.2 (Membrane alanyl aminopeptidase)	3.4.11.2 (Membrane alanyl aminopeptidase)
PF3D7_1334200	PF13_0190e1s1	1	NA	2.452290494	0.024925294	PF13_0190	Q8IDY6	814160	PF13_0190	Merozoite	Early Trophozoite	PF3D7_1334200.1	P. falciparum 3D7	Pf3D7_13_v3:1,398,271..1,399,845(+)	chaperone binding protein, putative	N/A	no	chaperone binding protein, putative	PF3D7_1334200	13	Pf3D7_13_v3:1398271..1399845(+)	1575	N/A	8.52	62673	524	0	N/A	N/A	GO:0005737, GO:0005634	cytoplasm, nucleus	GO:0001671, GO:0051087, GO:0003755	ATPase activator activity, chaperone binding, peptidyl-prolyl cis-trans isomerase activity	GO:0006457	protein folding	N/A	N/A	N/A	N/A	N/A	N/A	N/A	N/A
PF3D7_1335300	MAL13P1.176e1s2	1	NA	1.965343994	0.096183768	MAL13P1.176	C0H5F4	813730	MAL13P1.176	Late Ring	Late Schizogony	PF3D7_1335300.1	P. falciparum 3D7	Pf3D7_13_v3:1,428,874..1,438,852(-)	reticulocyte binding protein 2 homologue b	RH2b	no	reticulocyte binding protein 2 homologue b	PF3D7_1335300	13	Pf3D7_13_v3:1428874..1438852(-)	9765	N/A	4.95	382879	3254	1	N/A	N/A	N/A	N/A	N/A	N/A	N/A	N/A	GO:1990225	rhoptry neck	GO:0008201, GO:0046789	heparin binding, host cell surface receptor binding	GO:0030260	entry into host cell	N/A	N/A
PF3D7_1342000	PF13_0228	1	NA	1.14939357	-0.014512619	PF13_0228	Q8IDR9	814195	PF13_0228	Late Schizogony	Early Trophozoite	PF3D7_1342000.1	P. falciparum 3D7	Pf3D7_13_v3:1,653,211..1,654,131(-)	40S ribosomal protein S6	N/A	no	40S ribosomal protein S6	PF3D7_1342000	13	Pf3D7_13_v3:1653211..1654131(-)	921	N/A	11.19	35384	306	0	N/A	N/A	GO:0005840	ribosome	GO:0003735	structural constituent of ribosome	GO:0006412	translation	GO:0022627	cytosolic small ribosomal subunit	GO:0003735	structural constituent of ribosome	GO:0006412	translation	N/A	N/A
PF3D7_1360500	PF13_0320-e13s1	1	NA	1.677518941	-0.022123135	PF13_0320	Q8IDA0	813865	MAL13P1.301, PF13_0320	X	X	PF3D7_1360500.1	P. falciparum 3D7	Pf3D7_13_v3:2,413,324..2,425,261(+)	guanylyl cyclase beta	GCbeta	no	guanylyl cyclase beta	PF3D7_1360500	13	Pf3D7_13_v3:2413324..2425261(+)	9540	N/A	9.77	376986	3179	21	N/A	N/A	N/A	N/A	GO:0046872, GO:0000166, GO:0016849	metal ion binding, nucleotide binding, phosphorus-oxygen lyase activity	GO:0009190, GO:0035556	cyclic nucleotide biosynthetic process, intracellular signal transduction	N/A	N/A	N/A	N/A	N/A	N/A	4.6.1.2 (Guanylate cyclase)	4.6.1.2 (Guanylate cyclase)
PF3D7_1364200	PF13_0339e1s2	1	NA	2.266140046	-0.002574981	PF13_0339	Q8ID65	814298	PF13_0339	Late Ring	Late Trophozoite	PF3D7_1364200.1	P. falciparum 3D7	Pf3D7_13_v3:2,571,845..2,577,286(-)	conserved Plasmodium protein, unknown function	N/A	no	conserved Plasmodium protein, unknown function	PF3D7_1364200	13	Pf3D7_13_v3:2571845..2577286(-)	5442	N/A	9.28	207288	1813	0	N/A	N/A	GO:0016020, GO:0005634	membrane, nucleus	N/A	N/A	N/A	N/A	N/A	N/A	N/A	N/A	N/A	N/A	N/A	N/A
PF3D7_1364400	MAL13P1.323e1s3	1	NA	1.603732179	0.033726006	MAL13P1.323	Q8ID63	813889	MAL13P1.323	Merozoite	Early Ring	PF3D7_1364400.1	P. falciparum 3D7	Pf3D7_13_v3:2,585,032..2,594,829(+)	conserved Plasmodium protein, unknown function	N/A	no	conserved Plasmodium protein, unknown function	PF3D7_1364400	13	Pf3D7_13_v3:2585032..2594829(+)	9798	N/A	8.78	386327	3265	2	N/A	N/A	GO:0005576, GO:0016020	extracellular region, membrane	N/A	N/A	N/A	N/A	N/A	N/A	N/A	N/A	N/A	N/A	N/A	N/A
PF3D7_1366900	MAL13P1.336e2s1	1	PF10_0164e1s1	0.621129093	-0.069170239	MAL13P1.336	Q8ID39	813903	MAL13P1.336	Gametocyte	Late Trophozoite	PF3D7_1366900.1	P. falciparum 3D7	Pf3D7_13_v3:2,675,590..2,677,966(+)	conserved Plasmodium protein, unknown function	N/A	no	conserved Plasmodium protein, unknown function	PF3D7_1366900	13	Pf3D7_13_v3:2675590..2677966(+)	2058	N/A	10.03	78574	685	0	N/A	N/A	GO:0005622	intracellular	GO:0005525, GO:0003924, GO:0003743	GTP binding, GTPase activity, translation initiation factor activity	GO:0006413	translational initiation	N/A	N/A	N/A	N/A	N/A	N/A	N/A	N/A
PF3D7_1403200	PF14_0031e2s1	1	PFL0115we25s1	1.610289536	-0.024049417	PF14_0031	C6S3H3	8445000	PF14_0031, PF14_0031b	Late Ring	Gametocyte	PF3D7_1403200.1	P. falciparum 3D7	Pf3D7_14_v3:120,069..121,134(-)	conserved Plasmodium protein, unknown function	N/A	no	conserved Plasmodium protein, unknown function	PF3D7_1403200	14	Pf3D7_14_v3:120069..121134(-)	876	N/A	8.87	34705	291	0	HMM: MTFLMAKNYVFFFYLCSSLLYHRYPF, NN: MTFLMAKNYVFFFYLCSSL	NN Sum: 2, NN D: .53, HMM Prob: .05	GO:0005576, GO:0016020	extracellular region, membrane	N/A	N/A	N/A	N/A	N/A	N/A	N/A	N/A	N/A	N/A	N/A	N/A
PF3D7_1414800	PF14_0146e1s1	1	PFL0115we25s1	0.961362992	-0.009769583	PF14_0146	Q8ILU8	811727	PF14_0146	Gametocyte	Early Schizogony	PF3D7_1414800.1	P. falciparum 3D7	Pf3D7_14_v3:599,763..600,680(-)	small nuclear ribonucleoprotein-associated protein B, putative	SMB1	no	small nuclear ribonucleoprotein-associated protein B, putative	PF3D7_1414800	14	Pf3D7_14_v3:599763..600680(-)	606	N/A	10.86	22331	201	0	N/A	N/A	N/A	N/A	N/A	N/A	N/A	N/A	GO:0005681	spliceosomal complex	N/A	N/A	GO:0000398	mRNA splicing, via spliceosome	N/A	N/A
PF3D7_1416500	PF14_0164e1s1	1	NA	1.705767205	-0.031135237	PF14_0164	Q8ILT0	811745	PF14_0164	Gametocyte	Merozoite	PF3D7_1416500.1	P. falciparum 3D7	Pf3D7_14_v3:667,412..668,824(+)	NADP-specific glutamate dehydrogenase	GDH1	no	NADP-specific glutamate dehydrogenase	PF3D7_1416500	14	Pf3D7_14_v3:667412..668824(+)	1413	N/A	7.63	52545	470	0	N/A	N/A	N/A	N/A	GO:0016639	oxidoreductase activity, acting on the CH-NH2 group of donors, NAD or NADP as acceptor	GO:0006520, GO:0055114	cellular amino acid metabolic process, oxidation-reduction process	GO:0005829	cytosol	GO:0004354	glutamate dehydrogenase (NADP+) activity	GO:0006536	glutamate metabolic process	1.4.1.4 (Glutamate dehydrogenase (NADP(+)))	1.4.1.4 (Glutamate dehydrogenase (NADP(+)))
PF3D7_1433500	PF14_0316e1s2	1	NA	0.536915745	0.052787812	PF14_0316	Q8ILC8	811898	PF14_0316	Gametocyte	Early Ring	PF3D7_1433500.1	P. falciparum 3D7	Pf3D7_14_v3:1,332,363..1,337,301(-)	DNA topoisomerase 2	TOP2	no	DNA topoisomerase 2	PF3D7_1433500	14	Pf3D7_14_v3:1332363..1337301(-)	4419	N/A	8.6	169226	1472	0	N/A	N/A	N/A	N/A	GO:0005524, GO:0003677, GO:0003918	ATP binding, DNA binding, DNA topoisomerase type II (ATP-hydrolyzing) activity	GO:0006265	DNA topological change	GO:0005634	nucleus	GO:0003918	DNA topoisomerase type II (ATP-hydrolyzing) activity	GO:0006265	DNA topological change	5.99.1.3 (DNA topoisomerase (ATP-hydrolyzing))	5.99.1.3 (DNA topoisomerase (ATP-hydrolyzing))
PF3D7_1439100	PF14_0370e1s2	1	NA	0.584577058	0.04573892	PF14_0370	Q8IL78	811952	PF14_0370	Merozoite	Early Trophozoite	PF3D7_1439100.1	P. falciparum 3D7	Pf3D7_14_v3:1,580,750..1,588,857(+)	DEAD/DEAH box helicase, putative	N/A	no	DEAD/DEAH box helicase, putative	PF3D7_1439100	14	Pf3D7_14_v3:1580750..1588857(+)	7419	N/A	6.88	292296	2472	0	N/A	N/A	N/A	N/A	GO:0005524, GO:0003676	ATP binding, nucleic acid binding	N/A	N/A	N/A	N/A	GO:0004004	ATP-dependent RNA helicase activity	N/A	N/A	3.6.4.13 (RNA helicase)	3.6.4.13 (RNA helicase)
PF3D7_1448000	PF14_0456e2s1	1	NA	1.090181576	0.023268428	PF14_0456	Q8IKZ5	812038	PF14_0456	Late Schizogony	Early Ring	PF3D7_1448000.1	P. falciparum 3D7	Pf3D7_14_v3:1,960,033..1,963,962(-)	U3 small nucleolar RNA-associated protein 12, putative	UTP12	no	U3 small nucleolar RNA-associated protein 12, putative	PF3D7_1448000	14	Pf3D7_14_v3:1960033..1963962(-)	3828	N/A	5.85	149317	1275	0	N/A	N/A	N/A	N/A	GO:0005515	protein binding	N/A	N/A	GO:0005730, GO:0032040	nucleolus, small-subunit processome	N/A	N/A	N/A	N/A	N/A	N/A
PF3D7_1465900	PF14_0627e3s1	1	PF10_0043e2s1	1.587665328	-0.02446725	PF14_0627	Q8IKH8	812209	PF14_0627	Late Schizogony	Early Trophozoite	PF3D7_1465900.1	P. falciparum 3D7	Pf3D7_14_v3:2,684,141..2,685,534(+)	40S ribosomal protein S3	N/A	no	40S ribosomal protein S3	PF3D7_1465900	14	Pf3D7_14_v3:2684141..2685534(+)	666	N/A	10.86	24667	221	0	N/A	N/A	GO:0015935	small ribosomal subunit	GO:0003723, GO:0003735	RNA binding, structural constituent of ribosome	GO:0006412	translation	GO:0022627	cytosolic small ribosomal subunit	GO:0003735	structural constituent of ribosome	GO:0006412	translation	N/A	N/A
children only
PlasmoDB	ID	nFolds	correlatedTo	beta0	betaAge	Gene.ID	X.UniProt.ID.	X.Entrez.Gene.ID.	X.Previous.ID.s..	Pf.iRBC.Spz.Gam.min.expr.stage.Affy	Pf.iRBC.Spz.Gam.max.expr.stage.Affy	SourceID	Organism	GenomicLocationGene	ProductDescription	GeneSymbol	GeneHasUnmatchedTranscripts	TranscriptProductDescription	GeneSourceID	Chromosome	GenomicLocationTranscript	CDSLength	GeneDBUpdatedProductName	IsoelectricPoint	MolecularWeight	ProteinLength	TMDomains	SignalPPeptide	SignalPScores	ComputedGOComponentIDs	ComputedGOComponents	ComputedGOFunctionIDs.	ComputedGOFunctions	ComputedGOProcessIDs	ComputedGOProcesses	CuratedGOComponentIDs	CuratedGOComponents	CuratedGOFunctionIDs	CuratedGOFunctions	CuratedGOProcessIDs	CuratedGOProcesses	ECNumbers	ECNumbersFromOrthoMCL
PF3D7_0515300	PFE0765w-s2	3	NA	2.401226931	-0.014212341	PFE0765w	Q8I3V5	812967	MAL5P1.153, PFE0765w	Merozoite	Early Schizogony	PF3D7_0515300.1	P. falciparum 3D7	Pf3D7_05_v3:628,981..635,382(+)	phosphatidylinositol 3-kinase	PI3K	no	phosphatidylinositol 3-kinase	PF3D7_0515300	5	Pf3D7_05_v3:628981..635382(+)	6402	N/A	9.63	255918	2133	0	N/A	N/A	N/A	N/A	GO:0005488, GO:0016773	binding, phosphotransferase activity, alcohol group as acceptor	GO:0046488	phosphatidylinositol metabolic process	GO:0020020, GO:0043656	food vacuole, intracellular region of host	GO:0016303, GO:0030492	1-phosphatidylinositol-3-kinase activity, hemoglobin binding	GO:0006897, GO:0046907, GO:0042493	endocytosis, intracellular transport, response to drug	2.7.1.137 (Phosphatidylinositol 3-kinase); 2.7.1.150 (1-phosphatidylinositol-3-phosphate 5-kinase)	2.7.1.137 (Phosphatidylinositol 3-kinase)
PF3D7_0104200	PFA0210c	2	PF14_0338e3s1	0.707963963	-0.021857325	PFA0210c	null	null	MAL1P1.33, PFA0210c	Gametocyte	Merozoite	PF3D7_0104200.1	P. falciparum 3D7	Pf3D7_01_v3:182,822..184,222(-)	StAR-related lipid transfer protein	N/A	no	StAR-related lipid transfer protein	PF3D7_0104200	1	Pf3D7_01_v3:182822..184222(-)	1401	N/A	5.57	53626	466	0	HMM: MSLKRRKFILLSFVFSVVELIFGY, NN: MSLKRRKFILLSFVFSVVELIFGY	NN Sum: 4, NN D: .8, HMM Prob: 1	N/A	N/A	N/A	N/A	N/A	N/A	GO:0044164, GO:0016021, GO:0020003	host cell cytosol, integral component of membrane, symbiont-containing vacuole	GO:0008525, GO:0008526	phosphatidylcholine transporter activity, phosphatidylinositol transporter activity	GO:2001139, GO:0015914	negative regulation of phospholipid transport, phospholipid transport	N/A	N/A
PF3D7_0104300	PFA0215we1s1	2	PF14_0338e3s1	0.937379896	-0.035460183	PFA0215w	null	null	MAL1P1.34b, PFA0215w, PFA0220w	Gametocyte	Late Schizogony	PF3D7_0104300.1	P. falciparum 3D7	Pf3D7_01_v3:190,269..201,230(+)	ubiquitin carboxyl-terminal hydrolase 1, putative	UBP1	no	ubiquitin carboxyl-terminal hydrolase 1, putative	PF3D7_0104300	1	Pf3D7_01_v3:190269..201230(+)	10500	N/A	8.74	416036	3499	0	N/A	N/A	N/A	N/A	N/A	N/A	N/A	N/A	GO:0000502	proteasome complex	GO:0004221	ubiquitin thiolesterase activity	GO:0006511	ubiquitin-dependent protein catabolic process	3.4.19.12 (Ubiquitinyl hydrolase 1)	3.4.19.12 (Ubiquitinyl hydrolase 1)
PF3D7_0104500	PFA0230c	2	PF14_0338e3s1	0.464393025	-0.022550633	PFA0230c	null	null	MAL1P1.36, PFA0230c	Merozoite	Early Trophozoite	PF3D7_0104500.1	P. falciparum 3D7	Pf3D7_01_v3:204,622..205,455(-)	conserved protein, unknown function	N/A	no	conserved protein, unknown function	PF3D7_0104500	1	Pf3D7_01_v3:204622..205455(-)	834	N/A	8.64	33175	277	0	HMM: MVSIFSLLTYIIYLYFSLKSI, NN: MVSIFSLLTYIIYLYFSLKSI	NN Sum: 2, NN D: .59, HMM Prob: .13	N/A	N/A	N/A	N/A	N/A	N/A	N/A	N/A	N/A	N/A	N/A	N/A	N/A	N/A
PF3D7_0107600	PFA0380w-e2	2	PF14_0338e3s1	0.892436275	-0.040117461	PFA0380w	null	null	MAL1P2.04, PFA0380w	Early Trophozoite	Gametocyte	PF3D7_0107600.1	P. falciparum 3D7	Pf3D7_01_v3:314,618..319,405(+)	serine/threonine protein kinase, putative	N/A	no	serine/threonine protein kinase, putative	PF3D7_0107600	1	Pf3D7_01_v3:314618..319405(+)	4788	N/A	10.66	194630	1595	1	N/A	N/A	N/A	N/A	GO:0005524, GO:0004672	ATP binding, protein kinase activity	GO:0006468	protein phosphorylation	N/A	N/A	GO:0005524, GO:0004672	ATP binding, protein kinase activity	GO:0006468	protein phosphorylation	2.7.11.1 (Non-specific serine/threonine protein kinase)	2.7.11.1 (Non-specific serine/threonine protein kinase)
PF3D7_0114000	PFA0675we2s1	2	PF14_0338e3s1	0.748121861	-0.030381247	PFA0675w	null	null	MAL1P4.13, PFA0675w	Merozoite	Gametocyte	PF3D7_0114000.1	P. falciparum 3D7	Pf3D7_01_v3:542,480..546,983(+)	exported protein family 1	EPF1	no	exported protein family 1	PF3D7_0114000	1	Pf3D7_01_v3:542480..546983(+)	4392	N/A	3.99	170979	1463	1	N/A	N/A	N/A	N/A	N/A	N/A	N/A	N/A	GO:0020036	Maurer's cleft	GO:0005515	protein binding	N/A	N/A	N/A	N/A
PF3D7_0212300	PFB0550we2s1	2	PF14_0338e3s1	0.894575683	-0.027197353	PFB0550w	O96203	812711	PF02_0115, PFB0550w	Late Schizogony	Gametocyte	PF3D7_0212300.1	P. falciparum 3D7	Pf3D7_02_v3:492,616..494,306(+)	peptide chain release factor subunit 1, putative	N/A	no	peptide chain release factor subunit 1, putative	PF3D7_0212300	2	Pf3D7_02_v3:492616..494306(+)	1284	N/A	7.05	48063	427	0	N/A	N/A	GO:0005737	cytoplasm	GO:0016149	translation release factor activity, codon specific	GO:0006415	translational termination	N/A	N/A	N/A	N/A	GO:0006449	regulation of translational termination	3.1.1.29 (Aminoacyl-tRNA hydrolase)	3.1.1.29 (Aminoacyl-tRNA hydrolase)
PF3D7_0304000	PFC0180ce2s1	2	PF14_0338e3s1	0.957071073	-0.02514655	PFC0180c	O97228	814357	MAL3P2.5, PFC0180c	Merozoite	Gametocyte	PF3D7_0304000.1	P. falciparum 3D7	Pf3D7_03_v3:198,542..201,584(-)	inner membrane complex protein 1a, putative	IMC1a	no	inner membrane complex protein 1a, putative	PF3D7_0304000	3	Pf3D7_03_v3:198542..201584(-)	2586	N/A	5.15	100846	861	0	N/A	N/A	N/A	N/A	N/A	N/A	N/A	N/A	GO:0070258	inner membrane complex	N/A	N/A	GO:0030260	entry into host cell	N/A	N/A
PF3D7_0305500	PFC0245ce1s4	2	PF14_0338e3s1	0.60187191	-0.026381422	PFC0245c	O97239	814373	MAL3P2.18, PFC0245c	Merozoite	Early Trophozoite	PF3D7_0305500.1	P. falciparum 3D7	Pf3D7_03_v3:261,485..273,286(-)	conserved Plasmodium protein, unknown function	N/A	no	conserved Plasmodium protein, unknown function	PF3D7_0305500	3	Pf3D7_03_v3:261485..273286(-)	11802	N/A	7.23	467878	3933	0	N/A	N/A	N/A	N/A	GO:0005488	binding	GO:0015031	protein transport	N/A	N/A	N/A	N/A	N/A	N/A	N/A	N/A
PF3D7_0308200	PFC0350ce2s1	2	PF14_0338e3s1	0.780296169	-0.032536664	PFC0350c	O77323	814399	MAL3P3.6, PFC0350c	Merozoite	Early Trophozoite	PF3D7_0308200.1	P. falciparum 3D7	Pf3D7_03_v3:362,342..364,233(-)	T-complex protein 1 subunit eta	CCT7	no	T-complex protein 1 subunit eta	PF3D7_0308200	3	Pf3D7_03_v3:362342..364233(-)	1620	N/A	5.3	59576	539	0	N/A	N/A	N/A	N/A	GO:0005524, GO:0051082	ATP binding, unfolded protein binding	GO:0006457	protein folding	GO:0005832	chaperonin-containing T-complex	GO:0051082	unfolded protein binding	GO:0006457	protein folding	N/A	N/A
PF3D7_0316800	PFC0735we2s1	2	PF14_0338e3s1	0.906853736	-0.025173076	PFC0735w	O77395	814482	MAL3P6.30, PFC0735w	Late Schizogony	Early Trophozoite	PF3D7_0316800.1	P. falciparum 3D7	Pf3D7_03_v3:677,842..678,474(+)	40S ribosomal protein S15A, putative	N/A	no	40S ribosomal protein S15A, putative	PF3D7_0316800	3	Pf3D7_03_v3:677842..678474(+)	393	N/A	10.62	14873	130	0	N/A	N/A	GO:0005840	ribosome	GO:0003735	structural constituent of ribosome	GO:0006412	translation	GO:0022627	cytosolic small ribosomal subunit	GO:0003735	structural constituent of ribosome	GO:0006412	translation	N/A	N/A
PF3D7_0319600	PFC0870we3s1	2	PF14_0338e3s1	1.242159013	-0.02967913	PFC0870w	O97319	814510	MAL3P7.3, PFC0870w	Merozoite	Early Trophozoite	PF3D7_0319600.1	P. falciparum 3D7	Pf3D7_03_v3:817,913..818,695(+)	elongation factor 1-delta, putative	EF-1delta	no	elongation factor 1-delta, putative	PF3D7_0319600	3	Pf3D7_03_v3:817913..818695(+)	471	N/A	4.25	17705	156	0	N/A	N/A	GO:0005853	eukaryotic translation elongation factor 1 complex	GO:0003746	translation elongation factor activity	GO:0006414	translational elongation	GO:0005853	eukaryotic translation elongation factor 1 complex	GO:0003746	translation elongation factor activity	GO:0006414	translational elongation	N/A	N/A
PF3D7_0407800	PFD0385we1s1	2	PF14_0338e3s1	0.721224774	-0.025309231	PFD0385w	Q9U0K8	812363	MAL4P2.14, PFD0385w	Late Ring	Gametocyte	PF3D7_0407800.1	P. falciparum 3D7	Pf3D7_04_v3:384,924..390,806(+)	conserved Plasmodium protein, unknown function	N/A	no	conserved Plasmodium protein, unknown function	PF3D7_0407800	4	Pf3D7_04_v3:384924..390806(+)	5883	N/A	6.89	230122	1960	0	N/A	N/A	GO:0016020	membrane	N/A	N/A	N/A	N/A	N/A	N/A	N/A	N/A	N/A	N/A	N/A	N/A
PF3D7_0509000	PFE0445ce1s1	2	PF14_0338e3s1	0.924109059	-0.022498468	PFE0445c	Q8I0X0	812853	MAL5P1.91, PFE0445c	Merozoite	Early Schizogony	PF3D7_0509000.1	P. falciparum 3D7	Pf3D7_05_v3:376,855..378,452(-)	SNAP protein (soluble N-ethylmaleimide-sensitive factor attachment protein), putative	N/A	no	SNAP protein (soluble N-ethylmaleimide-sensitive factor attachment protein), putative	PF3D7_0509000	5	Pf3D7_05_v3:376855..378452(-)	897	N/A	5.33	34645	298	0	N/A	N/A	N/A	N/A	N/A	N/A	GO:0006886	intracellular protein transport	GO:0005794, GO:0005783	Golgi apparatus, endoplasmic reticulum	GO:0005483, GO:0005215	soluble NSF attachment protein activity, transporter activity	N/A	N/A	N/A	N/A
PF3D7_0510500	PFE0520c	2	PF14_0338e3s1	0.959336631	-0.027343571	PFE0520c	Q8I3Z9	812833	MAL5P1.106, PFE0520c	Merozoite	Early Schizogony	PF3D7_0510500.1	P. falciparum 3D7	Pf3D7_05_v3:445,983..448,502(-)	topoisomerase I	TopoI	no	topoisomerase I	PF3D7_0510500	5	Pf3D7_05_v3:445983..448502(-)	2520	N/A	9.84	98108	839	0	N/A	N/A	GO:0005694	chromosome	GO:0003677, GO:0003917, GO:0003918	DNA binding, DNA topoisomerase type I activity, DNA topoisomerase type II (ATP-hydrolyzing) activity	GO:0006265	DNA topological change	GO:0005634	nucleus	GO:0003917	DNA topoisomerase type I activity	GO:0006265, GO:0042493	DNA topological change, response to drug	5.99.1.2 (DNA topoisomerase)	5.99.1.2 (DNA topoisomerase)
PF3D7_0512700	PFE0630c	2	PF14_0338e3s1	0.755664416	-0.025637855	PFE0630c	Q8I3Y0	812941	MAL5P1.127, PFE0630c	Merozoite	Early Trophozoite	PF3D7_0512700.1	P. falciparum 3D7	Pf3D7_05_v3:546,734..547,579(-)	orotate phosphoribosyltransferase	OPRT	no	orotate phosphoribosyltransferase	PF3D7_0512700	5	Pf3D7_05_v3:546734..547579(-)	846	N/A	7.37	33005	281	0	N/A	N/A	N/A	N/A	N/A	N/A	GO:0009116	nucleoside metabolic process	N/A	N/A	GO:0004588, GO:0046983	orotate phosphoribosyltransferase activity, protein dimerization activity	N/A	N/A	2.4.2.10 (Orotate phosphoribosyltransferase)	2.4.2.10 (Orotate phosphoribosyltransferase)
PF3D7_0512800	PFE0635ce1s1	2	PF14_0338e3s1	0.905463282	-0.027501788	PFE0635c	Q8I3X9	812942	MAL5P1.128, PFE0635c	Merozoite	Early Trophozoite	PF3D7_0512800.1	P. falciparum 3D7	Pf3D7_05_v3:548,406..553,340(-)	conserved Plasmodium protein, unknown function	N/A	no	conserved Plasmodium protein, unknown function	PF3D7_0512800	5	Pf3D7_05_v3:548406..553340(-)	4935	N/A	9.96	198698	1644	0	N/A	N/A	N/A	N/A	N/A	N/A	N/A	N/A	N/A	N/A	N/A	N/A	N/A	N/A	N/A	N/A
PF3D7_0514700	PFE0735we1s1	2	PF14_0338e3s1	0.725012419	-0.025662887	PFE0735w	Q8I3W1	812961	MAL5P1.147, PFE0735w	Late Ring	Gametocyte	PF3D7_0514700.1	P. falciparum 3D7	Pf3D7_05_v3:610,089..614,771(+)	conserved Plasmodium protein, unknown function	N/A	no	conserved Plasmodium protein, unknown function	PF3D7_0514700	5	Pf3D7_05_v3:610089..614771(+)	4683	N/A	10.2	190526	1560	1	N/A	N/A	N/A	N/A	N/A	N/A	N/A	N/A	N/A	N/A	N/A	N/A	N/A	N/A	N/A	N/A
PF3D7_0515700	PFE0785c	2	PF14_0338e3s1	0.437253886	-0.021859741	PFE0785c	Q8I3V1	812971	MAL5P1.157, PFE0785c	Early Ring	Early Schizogony	PF3D7_0515700.1	P. falciparum 3D7	Pf3D7_05_v3:653,966..655,336(-)	glideosome-associated protein 40, putative	GAP40	no	glideosome-associated protein 40, putative	PF3D7_0515700	5	Pf3D7_05_v3:653966..655336(-)	1371	N/A	8.02	51799	456	10	N/A	N/A	N/A	N/A	N/A	N/A	N/A	N/A	GO:0009986, GO:0005737, GO:0070258	cell surface, cytoplasm, inner membrane complex	N/A	N/A	N/A	N/A	N/A	N/A
PF3D7_0525400	PFE1265w	2	PF14_0338e3s1	0.640619326	-0.021653934	PFE1265w	Q8I3L1	813068	MAL5P1.253, PFE1265w	Late Schizogony	Gametocyte	PF3D7_0525400.1	P. falciparum 3D7	Pf3D7_05_v3:1,057,651..1,059,054(+)	G-protein coupled receptor, putative	N/A	no	G-protein coupled receptor, putative	PF3D7_0525400	5	Pf3D7_05_v3:1057651..1059054(+)	1404	N/A	8.18	55703	467	7	N/A	N/A	N/A	N/A	N/A	N/A	N/A	N/A	GO:0005887	integral component of plasma membrane	GO:0004930	G-protein coupled receptor activity	GO:0007186	G-protein coupled receptor signaling pathway	N/A	N/A
PF3D7_0617400	MAL6P1.252-e1s3	2	NA	1.925833957	0.109761239	MAL6P1.252	C6KT15	3885794	2270.t00065, MAL6P1.252, PFF0845c	X	X	PF3D7_0617400.1	P. falciparum 3D7	Pf3D7_06_v3:723,117..731,490(-)	erythrocyte membrane protein 1, PfEMP1	VAR	no	erythrocyte membrane protein 1, PfEMP1	PF3D7_0617400	6	Pf3D7_06_v3:723117..731490(-)	7185	N/A	6.46	274792	2394	1	N/A	N/A	GO:0016021	integral component of membrane	GO:0004872	receptor activity	GO:0009405	pathogenesis	GO:0020002, GO:0020030	host cell plasma membrane, infected host cell surface knob	GO:0050839	cell adhesion molecule binding	GO:0020033, GO:0020035, GO:0020013, GO:0016337	antigenic variation, cytoadherence to microvasculature, mediated by symbiont protein, modulation by symbiont of host erythrocyte aggregation, single organismal cell-cell adhesion	N/A	N/A
PF3D7_0708800	PF07_0033	2	PF14_0338e3s1	0.744805296	-0.017448172	PF07_0033	Q8IC01	2655069	PF07_0033	Merozoite	Early Trophozoite	PF3D7_0708800.1	P. falciparum 3D7	Pf3D7_07_v3:395,711..398,332(+)	heat shock protein 110	HSP110c	no	heat shock protein 110	PF3D7_0708800	7	Pf3D7_07_v3:395711..398332(+)	2622	N/A	5.39	99963	873	0	N/A	N/A	N/A	N/A	N/A	N/A	N/A	N/A	GO:0005737	cytoplasm	GO:0016887, GO:0005515	ATPase activity, protein binding	GO:0006457, GO:0009408	protein folding, response to heat	N/A	N/A
PF3D7_0710000	MAL7P1.30e7s1	2	PF14_0338e3s1	0.822132492	-0.045696144	MAL7P1.30	Q8IBZ0	2655203	MAL7P1.30	Merozoite	Early Schizogony	PF3D7_0710000.1	P. falciparum 3D7	Pf3D7_07_v3:447,515..458,496(-)	conserved Plasmodium protein, unknown function	N/A	no	conserved Plasmodium protein, unknown function	PF3D7_0710000	7	Pf3D7_07_v3:447515..458496(-)	9804	N/A	10.39	407392	3267	0	N/A	N/A	GO:0005634	nucleus	N/A	N/A	N/A	N/A	N/A	N/A	N/A	N/A	N/A	N/A	N/A	N/A
PF3D7_0718300	MAL7P1.92e3s1	2	PF14_0338e3s1	1.005776318	-0.035895506	MAL7P1.92	Q8IBR8	2655054	MAL7P1.92	Merozoite	Merozoite	PF3D7_0718300.1	P. falciparum 3D7	Pf3D7_07_v3:812,301..820,635(-)	cysteine repeat modular protein 2	CRMP2	no	cysteine repeat modular protein 2	PF3D7_0718300	7	Pf3D7_07_v3:812301..820635(-)	7632	N/A	8.32	296915	2543	10	HMM: MRNSDFFFFFFVLLNCFLNIQPYVSNAT, NN: MRNSDFFFFFFVLLNCFLNIQPY	NN Sum: 4, NN D: .63, HMM Prob: .82	N/A	N/A	GO:0005515	protein binding	N/A	N/A	GO:0031362	anchored component of external side of plasma membrane	N/A	N/A	GO:0030522, GO:0046907	intracellular receptor signaling pathway, intracellular transport	N/A	N/A
PF3D7_0719700	PF07_0080e2s1	2	PF14_0338e3s1	0.958008611	-0.041488046	PF07_0080	Q8IBQ5	2655124	PF07_0080	Merozoite	Early Trophozoite	PF3D7_0719700.1	P. falciparum 3D7	Pf3D7_07_v3:861,583..862,487(+)	40S ribosomal protein S10, putative	RPS10	no	40S ribosomal protein S10, putative	PF3D7_0719700	7	Pf3D7_07_v3:861583..862487(+)	414	N/A	10.25	16478	137	0	N/A	N/A	N/A	N/A	N/A	N/A	N/A	N/A	GO:0022627	cytosolic small ribosomal subunit	GO:0003735	structural constituent of ribosome	GO:0006412	translation	N/A	N/A
PF3D7_0720100	PF07_0083	2	PF14_0338e3s1	0.370100409	-0.02385227	PF07_0083	Q8IBQ1	2655127	PF07_0083	Late Schizogony	Gametocyte	PF3D7_0720100.1	P. falciparum 3D7	Pf3D7_07_v3:877,865..878,632(-)	small subunit rRNA processing protein, putative	N/A	no	small subunit rRNA processing protein, putative	PF3D7_0720100	7	Pf3D7_07_v3:877865..878632(-)	768	N/A	10.27	30480	255	0	N/A	N/A	N/A	N/A	GO:0000166	nucleotide binding	N/A	N/A	N/A	N/A	N/A	N/A	N/A	N/A	N/A	N/A
PF3D7_0730500	MAL7P1.167e1s2	2	PF14_0338e3s1	1.015351046	-0.030215453	MAL7P1.167	Q8IBF4	2654990	MAL7P1.167	Merozoite	Late Trophozoite	PF3D7_0730500.1	P. falciparum 3D7	Pf3D7_07_v3:1,305,894..1,314,215(-)	conserved Plasmodium protein, unknown function	N/A	no	conserved Plasmodium protein, unknown function	PF3D7_0730500	7	Pf3D7_07_v3:1305894..1314215(-)	8322	N/A	9.67	329464	2773	0	N/A	N/A	GO:0005737	cytoplasm	N/A	N/A	N/A	N/A	N/A	N/A	N/A	N/A	N/A	N/A	N/A	N/A
PF3D7_0803100	PF08_0127e1s1	2	PF14_0338e3s1	0.798517223	-0.031179784	PF08_0127	Q8IAN1	2655326	PF08_0127	Late Trophozoite	Gametocyte	PF3D7_0803100.1	P. falciparum 3D7	Pf3D7_08_v3:199,181..202,918(-)	U3 small nucleolar RNA-associated protein 14, putative	UTP14	no	U3 small nucleolar RNA-associated protein 14, putative	PF3D7_0803100	8	Pf3D7_08_v3:199181..202918(-)	3738	N/A	5.01	147911	1245	0	N/A	N/A	N/A	N/A	N/A	N/A	N/A	N/A	N/A	N/A	N/A	N/A	N/A	N/A	N/A	N/A
PF3D7_0808600	PF08_0107e1s2	2	NA	1.205557476	0.059539185	PF08_0107	Q8IAS3	4794195	MAL8P1.119, PF08_0107	Early Trophozoite	Early Ring	PF3D7_0808600.1	P. falciparum 3D7	Pf3D7_08_v3:431,165..439,051(+)	erythrocyte membrane protein 1, PfEMP1	VAR	no	erythrocyte membrane protein 1, PfEMP1	PF3D7_0808600	8	Pf3D7_08_v3:431165..439051(+)	6798	N/A	5.38	256556	2265	0	N/A	N/A	GO:0016021	integral component of membrane	GO:0004872	receptor activity	GO:0009405	pathogenesis	GO:0020002, GO:0020030	host cell plasma membrane, infected host cell surface knob	GO:0050839	cell adhesion molecule binding	GO:0020033, GO:0020035, GO:0020013, GO:0016337	antigenic variation, cytoadherence to microvasculature, mediated by symbiont protein, modulation by symbiont of host erythrocyte aggregation, single organismal cell-cell adhesion	N/A	N/A
PF3D7_0810600	PF08_0096e1s1	2	PF14_0338e3s1	0.946723065	-0.029811838	PF08_0096	Q8IAU1	2655295	PF08_0096	Late Schizogony	Gametocyte	PF3D7_0810600.1	P. falciparum 3D7	Pf3D7_08_v3:541,971..544,796(+)	ATP-dependent RNA helicase DBP1, putative	DBP1	no	ATP-dependent RNA helicase DBP1, putative	PF3D7_0810600	8	Pf3D7_08_v3:541971..544796(+)	2826	N/A	9.4	108634	941	0	N/A	N/A	N/A	N/A	GO:0005524, GO:0003676	ATP binding, nucleic acid binding	N/A	N/A	N/A	N/A	GO:0003724, GO:0003729	RNA helicase activity, mRNA binding	N/A	N/A	3.6.4.13 (RNA helicase)	3.6.4.13 (RNA helicase)
PF3D7_0823900	PF08_0031	2	PF14_0338e3s1	0.646349573	-0.0224453	PF08_0031	Q8IB73	2655481	PF08_0031	Merozoite	Early Trophozoite	PF3D7_0823900.1	P. falciparum 3D7	Pf3D7_08_v3:1,047,551..1,048,507(+)	dicarboxylate/tricarboxylate carrier	DTC	no	dicarboxylate/tricarboxylate carrier	PF3D7_0823900	8	Pf3D7_08_v3:1047551..1048507(+)	957	N/A	10.06	35386	318	1	N/A	N/A	N/A	N/A	N/A	N/A	N/A	N/A	GO:0005743	mitochondrial inner membrane	GO:0015367	oxoglutarate:malate antiporter activity	GO:0015742, GO:0015743, GO:0006839	alpha-ketoglutarate transport, malate transport, mitochondrial transport	N/A	N/A
PF3D7_0829500	MAL8P1.7e3s1	2	PF14_0338e3s1	1.147565452	-0.037023154	MAL8P1.7	C0H4Z1	2655419	MAL8P1.7	Merozoite	Gametocyte	PF3D7_0829500.1	P. falciparum 3D7	Pf3D7_08_v3:1,260,048..1,266,698(-)	conserved Plasmodium protein, unknown function	N/A	no	conserved Plasmodium protein, unknown function	PF3D7_0829500	8	Pf3D7_08_v3:1260048..1266698(-)	6651	N/A	10.72	268220	2216	4	N/A	N/A	GO:0005737, GO:0016459	cytoplasm, myosin complex	GO:0005524, GO:0003779, GO:0003774	ATP binding, actin binding, motor activity	N/A	N/A	N/A	N/A	N/A	N/A	N/A	N/A	2.7.7.6 (DNA-directed RNA polymerase)	2.7.7.6 (DNA-directed RNA polymerase)
PF3D7_0830300	PF08_0005	2	PF14_0338e3s1	0.624868391	-0.022553057	PF08_0005	Q8IBC9	2655454	PF08_0005	Early Trophozoite	Merozoite	PF3D7_0830300.1	P. falciparum 3D7	Pf3D7_08_v3:1,290,240..1,291,406(-)	sporozoite invasion-associated protein 2	SIAP2	no	sporozoite invasion-associated protein 2	PF3D7_0830300	8	Pf3D7_08_v3:1290240..1291406(-)	1167	N/A	4.5	45677	388	1	HMM: MNMYVIYYYFLILIFINSCHLY, NN: MNMYVIYYYFLILIFINSCHLY	NN Sum: 4, NN D: .73, HMM Prob: .29	N/A	N/A	N/A	N/A	N/A	N/A	GO:0044164	host cell cytosol	N/A	N/A	N/A	N/A	N/A	N/A
PF3D7_0903400	PFI0165c-e1s2	2	PF14_0338e3s1	1.048675028	-0.029271462	PFI0165c	Q8I3B4	813313	PFI0165c	Gametocyte	Early Trophozoite	PF3D7_0903400.1	P. falciparum 3D7	Pf3D7_09_v3:151,700..159,541(-)	ATP-dependent RNA helicase DDX60, putative	DDX60	no	ATP-dependent RNA helicase DDX60, putative	PF3D7_0903400	9	Pf3D7_09_v3:151700..159541(-)	7611	N/A	6.91	300922	2536	0	N/A	N/A	N/A	N/A	GO:0005524, GO:0003676	ATP binding, nucleic acid binding	N/A	N/A	N/A	N/A	N/A	N/A	N/A	N/A	3.6.4.13 (RNA helicase)	3.6.4.13 (RNA helicase)
PF3D7_0927200	PFI1335we3s1	2	PF14_0338e3s1	1.245074165	-0.023565448	PFI1335w	C0H566	813547	PFI1335w	Merozoite	Gametocyte	PF3D7_0927200.1	P. falciparum 3D7	Pf3D7_09_v3:1,107,143..1,112,656(+)	zinc finger protein, putative	N/A	no	zinc finger protein, putative	PF3D7_0927200	9	Pf3D7_09_v3:1107143..1112656(+)	4884	N/A	5.77	189699	1627	0	N/A	N/A	GO:0005634	nucleus	GO:0003723, GO:0046872, GO:0008270	RNA binding, metal ion binding, zinc ion binding	GO:0006397	mRNA processing	N/A	N/A	N/A	N/A	N/A	N/A	N/A	N/A
PF3D7_0927400	PFI1345ce1s1	2	PF14_0338e3s1	0.95158256	-0.027295431	PFI1345c	C0H567	813549	PFI1345c	Merozoite	Gametocyte	PF3D7_0927400.1	P. falciparum 3D7	Pf3D7_09_v3:1,116,416..1,119,775(-)	conserved Plasmodium protein, unknown function	N/A	no	conserved Plasmodium protein, unknown function	PF3D7_0927400	9	Pf3D7_09_v3:1116416..1119775(-)	2565	N/A	8.94	102579	854	0	N/A	N/A	N/A	N/A	N/A	N/A	N/A	N/A	N/A	N/A	N/A	N/A	N/A	N/A	N/A	N/A
PF3D7_0931800	PFI1545ce1s1	2	NA	1.438542466	-0.000287839	PFI1545c	Q8I0U7	813589	PFI1545c	Merozoite	Late Trophozoite	PF3D7_0931800.1	P. falciparum 3D7	Pf3D7_09_v3:1,273,082..1,273,930(-)	proteasome subunit beta type-6, putative	N/A	no	proteasome subunit beta type-6, putative	PF3D7_0931800	9	Pf3D7_09_v3:1273082..1273930(-)	849	N/A	6.4	32601	282	0	N/A	N/A	GO:0005839	proteasome core complex	GO:0004298	threonine-type endopeptidase activity	GO:0051603	proteolysis involved in cellular protein catabolic process	N/A	N/A	N/A	N/A	N/A	N/A	3.4.25.1 (Proteasome endopeptidase complex)	3.4.25.1 (Proteasome endopeptidase complex)
PF3D7_1002800	PF10_0032e1s1	2	PF14_0338e3s1	0.613199715	-0.028107262	PF10_0032	Q8IK08	810190	PF10_0032	Early Ring	Gametocyte	PF3D7_1002800.1	P. falciparum 3D7	Pf3D7_10_v3:132,995..137,272(+)	DnaJ protein, putative	N/A	no	DnaJ protein, putative	PF3D7_1002800	10	Pf3D7_10_v3:132995..137272(+)	4278	N/A	9.14	170849	1425	1	N/A	N/A	GO:0016020	membrane	N/A	N/A	N/A	N/A	N/A	N/A	N/A	N/A	N/A	N/A	N/A	N/A
PF3D7_1011400	PF10_0111	2	PF14_0338e3s1	0.641785618	-0.027998881	PF10_0111	Q8IJT1	810269	PF10_0111	Merozoite	Gametocyte	PF3D7_1011400.1	P. falciparum 3D7	Pf3D7_10_v3:441,140..441,955(-)	proteasome subunit beta type-5	N/A	no	proteasome subunit beta type-5	PF3D7_1011400	10	Pf3D7_10_v3:441140..441955(-)	816	N/A	5.02	30596	271	0	N/A	N/A	GO:0005839	proteasome core complex	GO:0004298	threonine-type endopeptidase activity	GO:0051603	proteolysis involved in cellular protein catabolic process	GO:0005737, GO:0005634, GO:0005839	cytoplasm, nucleus, proteasome core complex	N/A	N/A	GO:0006511	ubiquitin-dependent protein catabolic process	3.4.25.1 (Proteasome endopeptidase complex)	3.4.25.1 (Proteasome endopeptidase complex)
PF3D7_1016300	PF10_0159e2s1	2	PF14_0338e3s1	0.921584665	-0.035306571	PF10_0159	Q8I6U8	810317	PF10_0159	Merozoite	Early Schizogony	PF3D7_1016300.1	P. falciparum 3D7	Pf3D7_10_v3:650,898..653,567(-)	glycophorin binding protein	GBP	no	glycophorin binding protein	PF3D7_1016300	10	Pf3D7_10_v3:650898..653567(-)	2475	N/A	4.77	95843	824	1	N/A	N/A	GO:0016020	membrane	N/A	N/A	N/A	N/A	GO:0030430	host cell cytoplasm	GO:0005515	protein binding	N/A	N/A	N/A	N/A
PF3D7_1019000	PF10_0183e1s3	2	PF14_0338e3s1	1.013624742	-0.031890651	PF10_0183	Q8IJL2	810341	PF10_0183	Late Schizogony	Late Trophozoite	PF3D7_1019000.1	P. falciparum 3D7	Pf3D7_10_v3:757,795..765,158(+)	eukaryotic translation initiation factor subunit eIF2A, putative	N/A	no	eukaryotic translation initiation factor subunit eIF2A, putative	PF3D7_1019000	10	Pf3D7_10_v3:757795..765158(+)	7218	N/A	8.97	280753	2405	0	N/A	N/A	N/A	N/A	GO:0005515	protein binding	N/A	N/A	N/A	N/A	N/A	N/A	N/A	N/A	N/A	N/A
PF3D7_1020500	PF10_0198	2	PF14_0338e3s1	0.610453342	-0.026037975	PF10_0198	Q8IJJ7	810356	PF10_0198	Late Schizogony	Gametocyte	PF3D7_1020500.1	P. falciparum 3D7	Pf3D7_10_v3:825,451..826,971(+)	ribosomal silencing factor RsfS, putative	N/A	no	ribosomal silencing factor RsfS, putative	PF3D7_1020500	10	Pf3D7_10_v3:825451..826971(+)	1521	N/A	5.31	60197	506	0	N/A	N/A	N/A	N/A	N/A	N/A	N/A	N/A	N/A	N/A	N/A	N/A	N/A	N/A	N/A	N/A
PF3D7_1029600	PF10_0289	2	PF14_0338e3s1	0.537486831	-0.015864068	PF10_0289	Q8IJA9	810446	PF10_0289	Merozoite	Late Trophozoite	PF3D7_1029600.1	P. falciparum 3D7	Pf3D7_10_v3:1,206,302..1,207,405(+)	adenosine deaminase	ADA	no	adenosine deaminase	PF3D7_1029600	10	Pf3D7_10_v3:1206302..1207405(+)	1104	N/A	5.43	42465	367	0	N/A	N/A	N/A	N/A	GO:0019239	deaminase activity	GO:0009168	purine ribonucleoside monophosphate biosynthetic process	N/A	N/A	GO:0004000	adenosine deaminase activity	GO:0042493	response to drug	3.5.4.4 (Adenosine deaminase)	3.5.4.4 (Adenosine deaminase)
PF3D7_1033400	PF10_0325e1s1	2	PF14_0338e3s1	1.232994686	-0.034846148	PF10_0325	Q8IJ74	810482	PF10_0325	Gametocyte	Early Schizogony	PF3D7_1033400.1	P. falciparum 3D7	Pf3D7_10_v3:1,339,762..1,340,628(+)	haloacid dehalogenase-like hydrolase	HAD1	no	haloacid dehalogenase-like hydrolase	PF3D7_1033400	10	Pf3D7_10_v3:1339762..1340628(+)	867	N/A	5.81	32841	288	0	N/A	N/A	N/A	N/A	GO:0016787	hydrolase activity	GO:0008152	metabolic process	GO:0005737	cytoplasm	GO:0050308	sugar-phosphatase activity	GO:0016311, GO:0010323	dephosphorylation, negative regulation of isopentenyl diphosphate biosynthetic process, methylerythritol 4-phosphate pathway	3.8.1.- (In C-halide compounds.)	3.1.3.18 (Phosphoglycolate phosphatase)
PF3D7_1033600	PF10_0327e1s1	2	PF14_0338e3s1	1.150850369	-0.024857079	PF10_0327	Q7KQL1,Q9GNU7	810484	PF10_0327	Late Schizogony	Early Ring	PF3D7_1033600.1	P. falciparum 3D7	Pf3D7_10_v3:1,344,150..1,346,897(-)	myb2 transcription factor, putative	Myb2	no	myb2 transcription factor, putative	PF3D7_1033600	10	Pf3D7_10_v3:1344150..1346897(-)	2748	pre-mRNA-splicing factor CEF1, putative	6.53	108409	915	0	N/A	N/A	N/A	N/A	GO:0003677, GO:0003682	DNA binding, chromatin binding	N/A	N/A	N/A	N/A	GO:0003677, GO:0005515	DNA binding, protein binding	GO:0006355	regulation of transcription, DNA-templated	N/A	N/A
PF3D7_1035500	PF10_0346	2	PF14_0338e3s1	0.585712358	-0.026298951	PF10_0346	Q8IJ54	810503	PF10_0346	Merozoite	Late Schizogony	PF3D7_1035500.1	P. falciparum 3D7	Pf3D7_10_v3:1,407,276..1,408,391(+)	merozoite surface protein 6	MSP6	no	merozoite surface protein 6	PF3D7_1035500	10	Pf3D7_10_v3:1407276..1408391(+)	1116	N/A	4.03	42275	371	0	N/A	N/A	N/A	N/A	N/A	N/A	N/A	N/A	N/A	N/A	GO:0005515	protein binding	GO:0030260	entry into host cell	N/A	N/A
PF3D7_1038400	PF10_0374e1s1	2	PF14_0338e3s1	0.978909057	-0.027848378	PF10_0374	Q8I6U6	810531	2296.t00404, PF10_0374	Late Ring	Gametocyte	PF3D7_1038400.1	P. falciparum 3D7	Pf3D7_10_v3:1,519,021..1,547,825(+)	gametocyte-specific protein	Pf11-1	no	gametocyte-specific protein	PF3D7_1038400	10	Pf3D7_10_v3:1519021..1547825(+)	28692	N/A	3.26	1099253	9563	1	N/A	N/A	GO:0005737	cytoplasm	N/A	N/A	GO:0018149	peptide cross-linking	GO:0030430	host cell cytoplasm	N/A	N/A	GO:0007276	gamete generation	N/A	N/A
PF3D7_1107100	PF11_0083e3s1	2	PF14_0338e3s1	0.971106832	-0.020141317	PF11_0083	Q8IIT2	810634	PF11_0083	Late Ring	Early Schizogony	PF3D7_1107100.1	P. falciparum 3D7	Pf3D7_11_v3:294,151..296,979(+)	nucleic acid binding protein, putative	N/A	no	nucleic acid binding protein, putative	PF3D7_1107100	11	Pf3D7_11_v3:294151..296979(+)	1767	N/A	9.69	69259	588	0	N/A	N/A	N/A	N/A	GO:0003676, GO:0000166	nucleic acid binding, nucleotide binding	N/A	N/A	N/A	N/A	GO:0003676	nucleic acid binding	GO:0006139	nucleobase-containing compound metabolic process	N/A	N/A
PF3D7_1114900	PF11_0158e1s3	2	PF14_0338e3s1	1.119222092	-0.030316452	PF11_0158	Q8IIL3	810705	PF11_0158	Early Ring	Gametocyte	PF3D7_1114900.1	P. falciparum 3D7	Pf3D7_11_v3:562,017..569,459(+)	conserved Plasmodium protein, unknown function	N/A	no	conserved Plasmodium protein, unknown function	PF3D7_1114900	11	Pf3D7_11_v3:562017..569459(+)	7443	N/A	8.07	295376	2480	0	N/A	N/A	GO:0016020, GO:0005634	membrane, nucleus	N/A	N/A	N/A	N/A	N/A	N/A	N/A	N/A	N/A	N/A	N/A	N/A
PF3D7_1118300	PF11_0189e1s2	2	PF14_0338e3s1	0.936505642	-0.036685408	PF11_0189	Q8III5	810736	PF11_0189	Gametocyte	Early Ring	PF3D7_1118300.1	P. falciparum 3D7	Pf3D7_11_v3:694,655..699,121(+)	insulinase, putative	N/A	no	insulinase, putative	PF3D7_1118300	11	Pf3D7_11_v3:694655..699121(+)	4467	N/A	5.06	173623	1488	0	N/A	N/A	N/A	N/A	GO:0003824, GO:0046872	catalytic activity, metal ion binding	N/A	N/A	N/A	N/A	N/A	N/A	N/A	N/A	3.4.24.56 (Insulysin)	3.4.24.56 (Insulysin)
PF3D7_1122400	PF11_0232e3s1	2	PF14_0338e3s1	0.97065922	-0.035055639	PF11_0232	Q8IIE2	810779	PF11_0232	Merozoite	Early Trophozoite	PF3D7_1122400.1	P. falciparum 3D7	Pf3D7_11_v3:849,335..852,570(+)	conserved Plasmodium protein, unknown function	N/A	no	conserved Plasmodium protein, unknown function	PF3D7_1122400	11	Pf3D7_11_v3:849335..852570(+)	2556	N/A	5.24	101937	851	0	N/A	N/A	GO:0005737, GO:0016459	cytoplasm, myosin complex	GO:0005524, GO:0003779, GO:0003774	ATP binding, actin binding, motor activity	N/A	N/A	N/A	N/A	N/A	N/A	N/A	N/A	N/A	N/A
PF3D7_1122900	PF11_0240e2s4	2	PF14_0338e3s1	0.758244086	-0.030567122	PF11_0240	Q8IID4	810787	PF11_0240	Late Schizogony	Gametocyte	PF3D7_1122900.1	P. falciparum 3D7	Pf3D7_11_v3:878,969..895,273(+)	dynein heavy chain, putative	N/A	no	dynein heavy chain, putative	PF3D7_1122900	11	Pf3D7_11_v3:878969..895273(+)	15756	N/A	5.23	617376	5251	0	N/A	N/A	GO:0030286	dynein complex	GO:0005524, GO:0016887, GO:0003777	ATP binding, ATPase activity, microtubule motor activity	GO:0007018	microtubule-based movement	GO:0030286	dynein complex	N/A	N/A	GO:0007018	microtubule-based movement	N/A	N/A
PF3D7_1123100	PF11_0242e2s2	2	PF14_0338e3s1	0.804659255	-0.031026503	PF11_0242	Q8IID2	810789	PF11_0242	Late Ring	Early Schizogony	PF3D7_1123100.1	P. falciparum 3D7	Pf3D7_11_v3:909,366..916,324(+)	calcium-dependent protein kinase 7	CDPK7	no	calcium-dependent protein kinase 7	PF3D7_1123100	11	Pf3D7_11_v3:909366..916324(+)	6798	N/A	5.79	265134	2265	0	N/A	N/A	N/A	N/A	GO:0005524, GO:0005509, GO:0004672	ATP binding, calcium ion binding, protein kinase activity	GO:0006468	protein phosphorylation	GO:0048471, GO:0031982	perinuclear region of cytoplasm, vesicle	GO:0005546, GO:0004672	phosphatidylinositol-4,5-bisphosphate binding, protein kinase activity	GO:0006468	protein phosphorylation	2.7.11.17 (Calcium/calmodulin-dependent protein kinase)	2.7.11.17 (Calcium/calmodulin-dependent protein kinase)
PF3D7_1123900	PF11_0250e1s1	2	PF14_0338e3s1	1.095381257	-0.025756551	PF11_0250	Q8IIC4	810797	PF11_0250	Gametocyte	Early Trophozoite	PF3D7_1123900.1	P. falciparum 3D7	Pf3D7_11_v3:945,470..946,148(+)	splicing factor, putative	N/A	no	splicing factor, putative	PF3D7_1123900	11	Pf3D7_11_v3:945470..946148(+)	438	13 kDa ribonucleoprotein-associated protein, putative	4.84	16012	145	0	N/A	N/A	N/A	N/A	GO:0003723	RNA binding	N/A	N/A	GO:0005730	nucleolus	N/A	N/A	N/A	N/A	N/A	N/A
PF3D7_1128900	PF11_0300e3s1	2	PF14_0338e3s1	1.095834572	-0.029467313	PF11_0300	Q8II74	810847	PF11_0300	Late Ring	Early Schizogony	PF3D7_1128900.1	P. falciparum 3D7	Pf3D7_11_v3:1,118,249..1,120,685(+)	conserved Plasmodium protein, unknown function	N/A	no	conserved Plasmodium protein, unknown function	PF3D7_1128900	11	Pf3D7_11_v3:1118249..1120685(+)	1869	N/A	8.44	73853	622	0	N/A	N/A	N/A	N/A	N/A	N/A	N/A	N/A	N/A	N/A	N/A	N/A	N/A	N/A	N/A	N/A
PF3D7_1129000	PF11_0301e4s1	2	PF14_0338e3s1	1.048747639	-0.037537157	PF11_0301	Q8II73	810848	PF11_0301	Merozoite	Early Trophozoite	PF3D7_1129000.1	P. falciparum 3D7	Pf3D7_11_v3:1,121,930..1,123,377(+)	spermidine synthase	SpdSyn	no	spermidine synthase	PF3D7_1129000	11	Pf3D7_11_v3:1121930..1123377(+)	966	N/A	7.84	36595	321	0	N/A	N/A	N/A	N/A	GO:0003824	catalytic activity	N/A	N/A	GO:0005737	cytoplasm	GO:0004766	spermidine synthase activity	GO:0008295	spermidine biosynthetic process	2.5.1.16 (Spermidine synthase)	2.5.1.16 (Spermidine synthase)
PF3D7_1133200	PF11_0342e1s1	2	PF14_0338e3s1	0.639986243	-0.027429637	PF11_0342	Q8II32	810889	PF11_0342	Merozoite	Gametocyte	PF3D7_1133200.1	P. falciparum 3D7	Pf3D7_11_v3:1,281,284..1,287,633(-)	conserved Plasmodium protein, unknown function	N/A	no	conserved Plasmodium protein, unknown function	PF3D7_1133200	11	Pf3D7_11_v3:1281284..1287633(-)	6219	N/A	5.44	245039	2072	0	N/A	N/A	GO:0005737, GO:0016459	cytoplasm, myosin complex	GO:0005524, GO:0003779, GO:0005516, GO:0003774	ATP binding, actin binding, calmodulin binding, motor activity	N/A	N/A	N/A	N/A	N/A	N/A	N/A	N/A	N/A	N/A
PF3D7_1138700	PF11_0398-e3s2	2	PF14_0338e3s1	1.146739353	-0.026043538	PF11_0398	Q8IHX8	810944	PF11_0398	Merozoite	Early Ring	PF3D7_1138700.1	P. falciparum 3D7	Pf3D7_11_v3:1,525,654..1,531,744(-)	conserved Plasmodium protein, unknown function	N/A	no	conserved Plasmodium protein, unknown function	PF3D7_1138700	11	Pf3D7_11_v3:1525654..1531744(-)	5613	N/A	9.55	222055	1870	0	N/A	N/A	GO:0005737, GO:0016459	cytoplasm, myosin complex	GO:0005524, GO:0003779, GO:0005516, GO:0003774	ATP binding, actin binding, calmodulin binding, motor activity	N/A	N/A	N/A	N/A	N/A	N/A	N/A	N/A	N/A	N/A
PF3D7_1142600	PF11_0438e1s1	2	PF14_0338e3s1	0.851396628	-0.027180724	PF11_0438	Q8IHT9	810983	PF11_0438	Late Schizogony	Early Trophozoite	PF3D7_1142600.1	P. falciparum 3D7	Pf3D7_11_v3:1,708,066..1,708,679(-)	60S ribosomal protein L35ae, putative	N/A	no	60S ribosomal protein L35ae, putative	PF3D7_1142600	11	Pf3D7_11_v3:1708066..1708679(-)	423	N/A	11.25	16265	140	0	N/A	N/A	GO:0005840	ribosome	GO:0003735	structural constituent of ribosome	GO:0006412	translation	GO:0015934	large ribosomal subunit	GO:0003735	structural constituent of ribosome	GO:0006412	translation	N/A	N/A
PF3D7_1145700	PF11_0468	2	PF14_0338e3s1	0.76691764	-0.028363484	PF11_0468	Q8IHR1	811011	PF11_0468	Merozoite	Gametocyte	PF3D7_1145700.1	P. falciparum 3D7	Pf3D7_11_v3:1,813,419..1,814,573(+)	bicoid-interacting protein BIN3, putative	N/A	no	bicoid-interacting protein BIN3, putative	PF3D7_1145700	11	Pf3D7_11_v3:1813419..1814573(+)	1155	N/A	9.74	46252	384	0	N/A	N/A	N/A	N/A	GO:0008168	methyltransferase activity	N/A	N/A	N/A	N/A	N/A	N/A	N/A	N/A	N/A	2.1.1.- (Methyltransferases.)
PF3D7_1147000	PF11_0480-e1s1	2	PF14_0338e3s1	1.45781666	-0.028283332	PF11_0480	Q8IHP9	811023	PF11_0480	Early Ring	Early Schizogony	PF3D7_1147000.1	P. falciparum 3D7	Pf3D7_11_v3:1,858,329..1,867,357(-)	sporozoite and liver stage asparagine-rich protein	SLARP	no	sporozoite and liver stage asparagine-rich protein	PF3D7_1147000	11	Pf3D7_11_v3:1858329..1867357(-)	8823	N/A	6.83	348039	2940	0	N/A	N/A	GO:0005737	cytoplasm	GO:0005525, GO:0003924, GO:0003743	GTP binding, GTPase activity, translation initiation factor activity	GO:0006413	translational initiation	GO:0005634	nucleus	N/A	N/A	N/A	N/A	N/A	N/A
PF3D7_1149000	PF11_0507e1s3	2	PF14_0338e3s1	1.022260276	-0.030714583	PF11_0507				Merozoite	Early Trophozoite	PF3D7_1149000.1	P. falciparum 3D7	Pf3D7_11_v3:1,950,210..1,968,726(+)	antigen 332, DBL-like protein	Pf332	no	antigen 332, DBL-like protein	PF3D7_1149000	11	Pf3D7_11_v3:1950210..1968726(+)	18282	N/A	3.56	689279	6093	0	N/A	N/A	GO:0016021	integral component of membrane	GO:0004872	receptor activity	GO:0009405	pathogenesis	GO:0020036, GO:0033644	Maurer's cleft, host cell membrane	GO:0046789	host cell surface receptor binding	GO:0016337	single organismal cell-cell adhesion	N/A	N/A
PF3D7_1202900	PFL0145c	2	PF14_0338e3s1	0.759039457	-0.031727583	PFL0145c	Q8I616	811082	2277.t00029, MAL12P1.29, PFL0145c	Gametocyte	Merozoite	PF3D7_1202900.1	P. falciparum 3D7	Pf3D7_12_v3:162,429..162,722(-)	high mobility group protein B1	HMGB1	no	high mobility group protein B1	PF3D7_1202900	12	Pf3D7_12_v3:162429..162722(-)	294	N/A	10.68	11331	97	0	N/A	N/A	N/A	N/A	N/A	N/A	N/A	N/A	GO:0005694, GO:0005829, GO:0005634	chromosome, cytosol, nucleus	GO:0008301	DNA binding, bending	GO:0001819, GO:0006355	positive regulation of cytokine production, regulation of transcription, DNA-templated	N/A	N/A
PF3D7_1207000	PFL0350ce3s3	2	PF14_0338e3s1	0.966366759	-0.027661257	PFL0350c	Q8I5X5	811123	2277.t00071, MAL12P1.70, PFL0350c	Merozoite	Early Schizogony	PF3D7_1207000.1	P. falciparum 3D7	Pf3D7_12_v3:313,869..321,908(-)	conserved Plasmodium protein, unknown function	N/A	no	conserved Plasmodium protein, unknown function	PF3D7_1207000	12	Pf3D7_12_v3:313869..321908(-)	7839	N/A	8.33	311422	2612	0	N/A	N/A	GO:0005737, GO:0016459	cytoplasm, myosin complex	GO:0005524, GO:0003779, GO:0005516, GO:0003774	ATP binding, actin binding, calmodulin binding, motor activity	N/A	N/A	N/A	N/A	N/A	N/A	N/A	N/A	N/A	N/A
PF3D7_1208100	PFL0405we1s1	2	PF14_0338e3s1	1.012926632	-0.034805671	PFL0405w	Q8I5W6	811134	2277.t00082, MAL12P1.81, PFL0405w	Merozoite	Early Ring	PF3D7_1208100.1	P. falciparum 3D7	Pf3D7_12_v3:361,900..375,874(+)	conserved Plasmodium protein, unknown function	N/A	no	conserved Plasmodium protein, unknown function	PF3D7_1208100	12	Pf3D7_12_v3:361900..375874(+)	13410	N/A	9.38	533642	4469	2	N/A	N/A	GO:0016020, GO:0005634, GO:0005732	membrane, nucleus, small nucleolar ribonucleoprotein complex	N/A	N/A	N/A	N/A	N/A	N/A	N/A	N/A	N/A	N/A	N/A	N/A
PF3D7_1209600	PFL0480w	2	PF14_0338e3s1	0.581742202	-0.022097228	PFL0480w	Q8I5V3	811149	2277.t00097, MAL12P1.96, PFL0480w	Early Trophozoite	Gametocyte	PF3D7_1209600.1	P. falciparum 3D7	Pf3D7_12_v3:443,680..444,987(+)	porphobilinogen deaminase	PBGD	no	porphobilinogen deaminase	PF3D7_1209600	12	Pf3D7_12_v3:443680..444987(+)	1308	N/A	10.05	50347	435	0	HMM: MHLLSFLSFIIWFIHCTAK, NN: MHLLSFLSFIIWFIHCTAK	NN Sum: 4, NN D: .82, HMM Prob: 1	N/A	N/A	GO:0004418	hydroxymethylbilane synthase activity	GO:0033014	tetrapyrrole biosynthetic process	GO:0020011	apicoplast	GO:0004418, GO:0004852	hydroxymethylbilane synthase activity, uroporphyrinogen-III synthase activity	GO:0006783	heme biosynthetic process	2.5.1.61 (Hydroxymethylbilane synthase); 4.2.1.75 (Uroporphyrinogen-III synthase)	2.5.1.61 (Hydroxymethylbilane synthase)
PF3D7_1211300	PFL0560ce1s1	2	PF14_0338e3s1	0.620156094	-0.018232019	PFL0560c	Q8I5T7	811165	2277.t00113, MAL12P1.112, PFL0560c	Late Ring	Late Trophozoite	PF3D7_1211300.1	P. falciparum 3D7	Pf3D7_12_v3:498,524..502,229(-)	DNA helicase MCM8, putative	MCM8	no	DNA helicase MCM8, putative	PF3D7_1211300	12	Pf3D7_12_v3:498524..502229(-)	3408	N/A	9.02	132605	1135	0	N/A	N/A	N/A	N/A	GO:0005524, GO:0003677	ATP binding, DNA binding	GO:0006260	DNA replication	GO:0005656	nuclear pre-replicative complex	GO:0005524, GO:0004003	ATP binding, ATP-dependent DNA helicase activity	GO:0006270, GO:0006271	DNA replication initiation, DNA strand elongation involved in DNA replication	3.6.4.12 (DNA helicase)	3.6.4.12 (DNA helicase)
PF3D7_1214100	PFL0685w-e1	2	PF14_0338e3s1	1.208831454	-0.033256343	PFL0685w	Q8I5R4	811190	2277.t00138, MAL12P1.137, PFL0685w	Late Ring	Late Trophozoite	PF3D7_1214100.1	P. falciparum 3D7	Pf3D7_12_v3:602,428..606,962(+)	GPI ethanolamine phosphate transferase 3, putative	PIGO	no	GPI ethanolamine phosphate transferase 3, putative	PF3D7_1214100	12	Pf3D7_12_v3:602428..606962(+)	4122	N/A	8.59	164628	1373	16	N/A	N/A	N/A	N/A	GO:0003824	catalytic activity	GO:0008152	metabolic process	GO:0005783	endoplasmic reticulum	N/A	N/A	N/A	N/A	2.4.1.198 (Phosphatidylinositol N-acetylglucosaminyltransferase)	2.-.-.- (Transferases.)
PF3D7_1224300	PFL1170w	2	PF14_0338e3s1	0.705584343	-0.025205802	PFL1170w	Q8I5H4	811286	2277.t00234, MAL12P1.234, PFL1170w	Gametocyte	Early Ring	PF3D7_1224300.1	P. falciparum 3D7	Pf3D7_12_v3:988,628..991,255(+)	polyadenylate-binding protein, putative	PABP	no	polyadenylate-binding protein, putative	PF3D7_1224300	12	Pf3D7_12_v3:988628..991255(+)	2628	N/A	9.32	97229	875	0	N/A	N/A	N/A	N/A	GO:0003723, GO:0000166	RNA binding, nucleotide binding	N/A	N/A	GO:0043186	P granule	GO:0003729, GO:0008143	mRNA binding, poly(A) binding	GO:0006396	RNA processing	N/A	N/A
PF3D7_1233600	PFL1620we1s6	2	PF14_0338e3s1	0.832333758	-0.029563789	PFL1620w	Q8I586	811376	2277.t00324, MAL12P1.323, PFL1620w	Merozoite	Early Trophozoite	PF3D7_1233600.1	P. falciparum 3D7	Pf3D7_12_v3:1,385,707..1,402,218(+)	asparagine and aspartate rich protein 1	AARP1	no	asparagine and aspartate rich protein 1	PF3D7_1233600	12	Pf3D7_12_v3:1385707..1402218(+)	16320	N/A	6.38	646331	5439	0	N/A	N/A	N/A	N/A	GO:0004842, GO:0008270	ubiquitin-protein transferase activity, zinc ion binding	N/A	N/A	N/A	N/A	N/A	N/A	N/A	N/A	N/A	N/A
PF3D7_1234100	PFL1645we1s2	2	PF14_0338e3s1	0.516149347	-0.020703975	PFL1645w	Q8I581	811381	2277.t00329, MAL12P1.328, PFL1645w	Merozoite	Early Trophozoite	PF3D7_1234100.1	P. falciparum 3D7	Pf3D7_12_v3:1,414,414..1,426,104(+)	bromodomain protein, putative	N/A	no	bromodomain protein, putative	PF3D7_1234100	12	Pf3D7_12_v3:1414414..1426104(+)	11691	N/A	8.56	466013	3896	0	N/A	N/A	GO:0005634	nucleus	GO:0005515	protein binding	GO:0006355	regulation of transcription, DNA-templated	N/A	N/A	N/A	N/A	N/A	N/A	N/A	N/A
PF3D7_1234100	PFL1645we1s3	2	PF14_0338e3s1	0.512332024	-0.019959458	PFL1645w	Q8I581	811381	2277.t00329, MAL12P1.328, PFL1645w	Merozoite	Early Trophozoite	PF3D7_1234100.1	P. falciparum 3D7	Pf3D7_12_v3:1,414,414..1,426,104(+)	bromodomain protein, putative	N/A	no	bromodomain protein, putative	PF3D7_1234100	12	Pf3D7_12_v3:1414414..1426104(+)	11691	N/A	8.56	466013	3896	0	N/A	N/A	GO:0005634	nucleus	GO:0005515	protein binding	GO:0006355	regulation of transcription, DNA-templated	N/A	N/A	N/A	N/A	N/A	N/A	N/A	N/A
PF3D7_1237200	PFL1800we1s2	2	PF14_0338e3s1	0.668504469	-0.02355015	PFL1800w	Q8I551	811412	2277.t00360, MAL12P1.358, PFL1800w	Merozoite	Early Ring	PF3D7_1237200.1	P. falciparum 3D7	Pf3D7_12_v3:1,550,324..1,556,071(+)	conserved Plasmodium protein, unknown function	N/A	no	conserved Plasmodium protein, unknown function	PF3D7_1237200	12	Pf3D7_12_v3:1550324..1556071(+)	5748	N/A	9.44	230846	1915	2	N/A	N/A	GO:0016020, GO:0005634	membrane, nucleus	GO:0005488	binding	N/A	N/A	N/A	N/A	N/A	N/A	N/A	N/A	N/A	N/A
PF3D7_1248900	PFL2345c	2	PF14_0338e3s1	0.672483382	-0.02180099	PFL2345c	Q8I4U5	811521	2277.t00469, MAL12P1.468, PFL2345c	Merozoite	Early Schizogony	PF3D7_1248900.1	P. falciparum 3D7	Pf3D7_12_v3:2,002,723..2,004,030(-)	26S protease regulatory subunit 8, putative	RPT6	no	26S protease regulatory subunit 8, putative	PF3D7_1248900	12	Pf3D7_12_v3:2002723..2004030(-)	1308	N/A	7.05	49544	435	0	N/A	N/A	GO:0005737	cytoplasm	GO:0005524, GO:0016787	ATP binding, hydrolase activity	GO:0030163	protein catabolic process	GO:0008540	proteasome regulatory particle, base subcomplex	N/A	N/A	GO:0070682, GO:0043161	proteasome regulatory particle assembly, proteasome-mediated ubiquitin-dependent protein catabolic process	3.6.4.8 (Proteasome ATPase)	3.6.4.8 (Proteasome ATPase)
PF3D7_1249800	PFL2390ce1s1	2	PF14_0338e3s1	0.877157886	-0.023800152	PFL2390c	Q8I4T6	811530	2277.t00478, MAL12P1.476, PFL2390c	Merozoite	Early Trophozoite	PF3D7_1249800.1	P. falciparum 3D7	Pf3D7_12_v3:2,030,004..2,039,852(-)	THO complex subunit 2, putative	THO2	no	THO complex subunit 2, putative	PF3D7_1249800	12	Pf3D7_12_v3:2030004..2039852(-)	8799	N/A	8.74	348674	2932	2	N/A	N/A	GO:0016020, GO:0005634	membrane, nucleus	N/A	N/A	N/A	N/A	N/A	N/A	N/A	N/A	N/A	N/A	N/A	N/A
PF3D7_1250100	PFL2405ce1s1	2	PF14_0338e3s1	0.848665959	-0.02335005	PFL2405c	Q8I4T3	811533	2277.t00481, MAL12P1.479, PFL2405c	Early Ring	Gametocyte	PF3D7_1250100.1	P. falciparum 3D7	Pf3D7_12_v3:2,045,070..2,054,429(-)	osmiophilic body protein G377	G377	no	osmiophilic body protein G377	PF3D7_1250100	12	Pf3D7_12_v3:2045070..2054429(-)	9360	N/A	6.07	377383	3119	0	HMM: MKLLLFFFISSIFLQLTSGK, NN: MKLLLFFFISSIFLQLTSGK	NN Sum: 4, NN D: .9, HMM Prob: 1	N/A	N/A	N/A	N/A	N/A	N/A	GO:0044310	osmiophilic body	N/A	N/A	GO:0035891	exit from host cell	N/A	N/A
PF3D7_1250100	PFL2405ce1s4	2	PF14_0338e3s1	1.017880462	-0.032712145	PFL2405c	Q8I4T3	811533	2277.t00481, MAL12P1.479, PFL2405c	Early Ring	Gametocyte	PF3D7_1250100.1	P. falciparum 3D7	Pf3D7_12_v3:2,045,070..2,054,429(-)	osmiophilic body protein G377	G377	no	osmiophilic body protein G377	PF3D7_1250100	12	Pf3D7_12_v3:2045070..2054429(-)	9360	N/A	6.07	377383	3119	0	HMM: MKLLLFFFISSIFLQLTSGK, NN: MKLLLFFFISSIFLQLTSGK	NN Sum: 4, NN D: .9, HMM Prob: 1	N/A	N/A	N/A	N/A	N/A	N/A	GO:0044310	osmiophilic body	N/A	N/A	GO:0035891	exit from host cell	N/A	N/A
PF3D7_1300300	PF13_0003e1s3	2	PF14_0338e3s1	0.557254465	-0.021258762	PF13_0003	Q8IEU9	813648	PF13_0003	Early Schizogony	Early Ring	PF3D7_1300300.1	P. falciparum 3D7	Pf3D7_13_v3:33,959..44,742(-)	erythrocyte membrane protein 1, PfEMP1	VAR	no	erythrocyte membrane protein 1, PfEMP1	PF3D7_1300300	13	Pf3D7_13_v3:33959..44742(-)	10041	N/A	5.58	385774	3346	0	N/A	N/A	GO:0016021	integral component of membrane	GO:0004872	receptor activity	GO:0009405	pathogenesis	GO:0020002, GO:0020030	host cell plasma membrane, infected host cell surface knob	GO:0050839	cell adhesion molecule binding	GO:0020033, GO:0020035, GO:0020013, GO:0016337	antigenic variation, cytoadherence to microvasculature, mediated by symbiont protein, modulation by symbiont of host erythrocyte aggregation, single organismal cell-cell adhesion	N/A	N/A
PF3D7_1303800	MAL13P1.19e1s2	2	PF14_0338e3s1	0.972577174	-0.025798077	MAL13P1.19	Q8IES7	813744	MAL13P1.19	Merozoite	Gametocyte	PF3D7_1303800.1	P. falciparum 3D7	Pf3D7_13_v3:184,845..212,660(-)	conserved Plasmodium protein, unknown function	N/A	no	conserved Plasmodium protein, unknown function	PF3D7_1303800	13	Pf3D7_13_v3:184845..212660(-)	27816	N/A	9.34	1111782	9271	2	N/A	N/A	GO:0005694, GO:0005634	chromosome, nucleus	GO:0005488, GO:0004674, GO:0016772	binding, protein serine/threonine kinase activity, transferase activity, transferring phosphorus-containing groups	GO:0006281, GO:0016568	DNA repair, chromatin modification	N/A	N/A	N/A	N/A	N/A	N/A	N/A	N/A
PF3D7_1308400	MAL13P1.39e4s2	2	PF14_0338e3s1	0.690185551	-0.030711321	MAL13P1.39	C0H5A6	813928	MAL13P1.39	Merozoite	Early Schizogony	PF3D7_1308400.1	P. falciparum 3D7	Pf3D7_13_v3:373,487..392,072(-)	conserved Plasmodium protein, unknown function	N/A	no	conserved Plasmodium protein, unknown function	PF3D7_1308400	13	Pf3D7_13_v3:373487..392072(-)	18444	N/A	9.41	737697	6147	3	N/A	N/A	N/A	N/A	N/A	N/A	N/A	N/A	N/A	N/A	N/A	N/A	N/A	N/A	N/A	N/A
PF3D7_1313600	PF13_0079e1s3	2	PF14_0338e3s1	0.703359037	-0.031832798	PF13_0079	Q8IEH7	814057	PF13_0079	Merozoite	Gametocyte	PF3D7_1313600.1	P. falciparum 3D7	Pf3D7_13_v3:579,526..585,615(-)	conserved Plasmodium protein, unknown function	N/A	no	conserved Plasmodium protein, unknown function	PF3D7_1313600	13	Pf3D7_13_v3:579526..585615(-)	6090	N/A	8.88	240592	2029	0	N/A	N/A	GO:0005737	cytoplasm	GO:0005515	protein binding	N/A	N/A	N/A	N/A	N/A	N/A	N/A	N/A	N/A	N/A
PF3D7_1313600	PF13_0079e1s1	2	PF14_0338e3s1	0.496564205	-0.017272342	PF13_0079	Q8IEH7	814057	PF13_0079	Merozoite	Gametocyte	PF3D7_1313600.1	P. falciparum 3D7	Pf3D7_13_v3:579,526..585,615(-)	conserved Plasmodium protein, unknown function	N/A	no	conserved Plasmodium protein, unknown function	PF3D7_1313600	13	Pf3D7_13_v3:579526..585615(-)	6090	N/A	8.88	240592	2029	0	N/A	N/A	GO:0005737	cytoplasm	GO:0005515	protein binding	N/A	N/A	N/A	N/A	N/A	N/A	N/A	N/A	N/A	N/A
PF3D7_1321100	MAL13P1.114e3s2	2	PF14_0338e3s1	0.65429604	-0.027128849	MAL13P1.114	C0H5C8	813662	MAL13P1.114	Merozoite	Merozoite	PF3D7_1321100.1	P. falciparum 3D7	Pf3D7_13_v3:861,442..872,332(-)	conserved Plasmodium protein, unknown function	N/A	no	conserved Plasmodium protein, unknown function	PF3D7_1321100	13	Pf3D7_13_v3:861442..872332(-)	10344	N/A	7	405098	3447	1	N/A	N/A	N/A	N/A	GO:0005524, GO:0004672	ATP binding, protein kinase activity	GO:0006468	protein phosphorylation	GO:0020011, GO:0016020	apicoplast, membrane	N/A	N/A	N/A	N/A	N/A	N/A
PF3D7_1326600	PF13_0148e1s2	2	PF14_0338e3s1	1.023561692	-0.031273572	PF13_0148	C0H5D9	814118	PF13_0148	Merozoite	Early Trophozoite	PF3D7_1326600.1	P. falciparum 3D7	Pf3D7_13_v3:1,107,875..1,122,540(+)	conserved Plasmodium protein, unknown function	N/A	no	conserved Plasmodium protein, unknown function	PF3D7_1326600	13	Pf3D7_13_v3:1107875..1122540(+)	14343	N/A	9.31	575458	4780	0	N/A	N/A	GO:0016021	integral component of membrane	N/A	N/A	N/A	N/A	GO:0020011	apicoplast	N/A	N/A	N/A	N/A	N/A	N/A
PF3D7_1331700	PF13_0170e1s1	2	PF14_0338e3s1	1.05425366	-0.033396942	PF13_0170	Q8IE10	814140	PF13_0170	Merozoite	Early Trophozoite	PF3D7_1331700.1	P. falciparum 3D7	Pf3D7_13_v3:1,319,089..1,321,845(-)	glutamine--tRNA ligase, putative	N/A	no	glutamine--tRNA ligase, putative	PF3D7_1331700	13	Pf3D7_13_v3:1319089..1321845(-)	2757	N/A	8.37	108531	918	0	N/A	N/A	GO:0005737	cytoplasm	GO:0005524, GO:0004819	ATP binding, glutamine-tRNA ligase activity	GO:0006425	glutaminyl-tRNA aminoacylation	N/A	N/A	N/A	N/A	N/A	N/A	6.1.1.18 (Glutamine--tRNA ligase)	6.1.1.18 (Glutamine--tRNA ligase)
PF3D7_1332900	PF13_0179e1s2	2	PF14_0338e3s1	0.630607934	-0.026649402	PF13_0179	Q8IDZ9	814149	PF13_0179	Merozoite	Early Trophozoite	PF3D7_1332900.1	P. falciparum 3D7	Pf3D7_13_v3:1,350,042..1,353,860(-)	isoleucine--tRNA ligase, putative	N/A	no	isoleucine--tRNA ligase, putative	PF3D7_1332900	13	Pf3D7_13_v3:1350042..1353860(-)	3819	N/A	7.62	151309	1272	0	N/A	N/A	GO:0005737	cytoplasm	GO:0005524, GO:0002161, GO:0004812, GO:0004822	ATP binding, aminoacyl-tRNA editing activity, aminoacyl-tRNA ligase activity, isoleucine-tRNA ligase activity	GO:0006428, GO:0006418	isoleucyl-tRNA aminoacylation, tRNA aminoacylation for protein translation	N/A	N/A	N/A	N/A	N/A	N/A	6.1.1.5 (Isoleucine--tRNA ligase)	6.1.1.5 (Isoleucine--tRNA ligase)
PF3D7_1337500	PF13_0210e1s4	2	PF14_0338e3s1	0.862820632	-0.026888251	PF13_0210	C0H5F7	814177	PF13_0210	Merozoite	Gametocyte	PF3D7_1337500.1	P. falciparum 3D7	Pf3D7_13_v3:1,509,589..1,519,593(-)	conserved Plasmodium protein, unknown function	N/A	no	conserved Plasmodium protein, unknown function	PF3D7_1337500	13	Pf3D7_13_v3:1509589..1519593(-)	10005	N/A	5.59	393254	3334	0	N/A	N/A	GO:0005576, GO:0016021	extracellular region, integral component of membrane	GO:0005509, GO:0004872	calcium ion binding, receptor activity	GO:0006897	endocytosis	N/A	N/A	N/A	N/A	N/A	N/A	N/A	2.7.11.1 (Non-specific serine/threonine protein kinase)
PF3D7_1337500	PF13_0210e1s2	2	PF14_0338e3s1	1.034312086	-0.026728539	PF13_0210	C0H5F7	814177	PF13_0210	Merozoite	Gametocyte	PF3D7_1337500.1	P. falciparum 3D7	Pf3D7_13_v3:1,509,589..1,519,593(-)	conserved Plasmodium protein, unknown function	N/A	no	conserved Plasmodium protein, unknown function	PF3D7_1337500	13	Pf3D7_13_v3:1509589..1519593(-)	10005	N/A	5.59	393254	3334	0	N/A	N/A	GO:0005576, GO:0016021	extracellular region, integral component of membrane	GO:0005509, GO:0004872	calcium ion binding, receptor activity	GO:0006897	endocytosis	N/A	N/A	N/A	N/A	N/A	N/A	N/A	2.7.11.1 (Non-specific serine/threonine protein kinase)
PF3D7_1341300	MAL13P1.209e3s1	2	PF14_0338e3s1	1.023367221	-0.024816097	MAL13P1.209	C0H5G3	813765	MAL13P1.209	Gametocyte	Early Trophozoite	PF3D7_1341300.1	P. falciparum 3D7	Pf3D7_13_v3:1,636,556..1,637,833(+)	60S ribosomal protein L18-2, putative	N/A	no	60S ribosomal protein L18-2, putative	PF3D7_1341300	13	Pf3D7_13_v3:1636556..1637833(+)	564	N/A	11.74	21453	187	0	N/A	N/A	N/A	N/A	N/A	N/A	N/A	N/A	GO:0022625	cytosolic large ribosomal subunit	GO:0003735	structural constituent of ribosome	GO:0006412	translation	N/A	N/A
PF3D7_1343300	PF13_0237e1s1	2	PF14_0338e3s1	0.593345841	-0.024269954	PF13_0237	Q8IDQ6	814204	PF13_0237	Merozoite	Early Trophozoite	PF3D7_1343300.1	P. falciparum 3D7	Pf3D7_13_v3:1,707,731..1,710,679(-)	conserved Plasmodium protein, unknown function	N/A	no	conserved Plasmodium protein, unknown function	PF3D7_1343300	13	Pf3D7_13_v3:1707731..1710679(-)	2949	CDT1-like protein, putative	9.35	114584	982	0	N/A	N/A	GO:0005634, GO:0005657	nucleus, replication fork	GO:0003677	DNA binding	GO:0006260, GO:0000076, GO:0007090	DNA replication, DNA replication checkpoint, regulation of S phase of mitotic cell cycle	N/A	N/A	N/A	N/A	N/A	N/A	N/A	N/A
PF3D7_1349200	PF13_0257	2	PF14_0338e3s1	0.785582191	-0.020389029	PF13_0257	Q8IDK7	814222	PF13_0257	Merozoite	Early Ring	PF3D7_1349200.1	P. falciparum 3D7	Pf3D7_13_v3:1,971,890..1,974,481(-)	glutamate--tRNA ligase, putative	N/A	no	glutamate--tRNA ligase, putative	PF3D7_1349200	13	Pf3D7_13_v3:1971890..1974481(-)	2592	N/A	9.07	101417	863	0	N/A	N/A	GO:0005737	cytoplasm	GO:0005524, GO:0004818	ATP binding, glutamate-tRNA ligase activity	GO:0006424	glutamyl-tRNA aminoacylation	N/A	N/A	GO:0005524, GO:0004818	ATP binding, glutamate-tRNA ligase activity	GO:0006424	glutamyl-tRNA aminoacylation	6.1.1.17 (Glutamate--tRNA ligase)	6.1.1.17 (Glutamate--tRNA ligase)
PF3D7_1358800	PF13_0316	2	PF14_0338e3s1	0.639917329	-0.023908132	PF13_0316	Q8IDB0	814278	PF13_0316	X	X	PF3D7_1358800.1	P. falciparum 3D7	Pf3D7_13_v3:2,331,074..2,331,529(+)	40S ribosomal protein S15	RPS15	no	40S ribosomal protein S15	PF3D7_1358800	13	Pf3D7_13_v3:2331074..2331529(+)	456	N/A	11.05	17250	151	0	N/A	N/A	GO:0005840	ribosome	GO:0003735	structural constituent of ribosome	GO:0006412	translation	GO:0022627	cytosolic small ribosomal subunit	GO:0003735	structural constituent of ribosome	GO:0006412	translation	N/A	N/A
PF3D7_1365900	PF13_0346e2s1	2	PF14_0338e3s1	1.04371728	-0.021124477	PF13_0346	Q8ID50	814305	PF13_0346	Gametocyte	Merozoite	PF3D7_1365900.1	P. falciparum 3D7	Pf3D7_13_v3:2,632,534..2,633,260(-)	ubiquitin-60S ribosomal protein L40	N/A	no	ubiquitin-60S ribosomal protein L40	PF3D7_1365900	13	Pf3D7_13_v3:2632534..2633260(-)	387	N/A	10.55	14617	128	0	N/A	N/A	GO:0005840	ribosome	GO:0005515, GO:0003735	protein binding, structural constituent of ribosome	GO:0006412	translation	GO:0022625	cytosolic large ribosomal subunit	GO:0031386, GO:0003735	protein tag, structural constituent of ribosome	GO:0006464, GO:0006412, GO:0006511	cellular protein modification process, translation, ubiquitin-dependent protein catabolic process	N/A	N/A
PF3D7_1405400	PF14_0051e3s1	2	PF14_0338e3s1	1.030160911	-0.036376248	PF14_0051	Q8IM40	811633	PF14_0051	Merozoite	Early Trophozoite	PF3D7_1405400.1	P. falciparum 3D7	Pf3D7_14_v3:185,437..190,368(-)	DNA mismatch repair protein, putative	MutS	no	DNA mismatch repair protein, putative	PF3D7_1405400	14	Pf3D7_14_v3:185437..190368(-)	4548	N/A	8.9	179829	1515	0	HMM: MFFMWLYKYKVYIYVIFFVLVENTMSM, NN: MFFMWLYKYKVYIYVIFFVLVENTMSM	NN Sum: 4, NN D: .76, HMM Prob: .23	N/A	N/A	GO:0005524, GO:0030983	ATP binding, mismatched DNA binding	GO:0006298	mismatch repair	GO:0020011	apicoplast	N/A	N/A	N/A	N/A	N/A	N/A
PF3D7_1409700	PF14_0095	2	PF14_0338e3s1	0.73457624	-0.021974687	PF14_0095	Q8ILZ8	811676	PF14_0095	Early Ring	Gametocyte	PF3D7_1409700.1	P. falciparum 3D7	Pf3D7_14_v3:377,285..380,182(-)	conserved Plasmodium protein, unknown function	N/A	no	conserved Plasmodium protein, unknown function	PF3D7_1409700	14	Pf3D7_14_v3:377285..380182(-)	2547	N/A	9.23	102014	848	0	N/A	N/A	N/A	N/A	N/A	N/A	N/A	N/A	N/A	N/A	N/A	N/A	N/A	N/A	N/A	N/A
PF3D7_1422900	PF14_0220	2	PF14_0338e3s1	0.761765195	-0.018379555	PF14_0220	Q8ILM3	811802	PF14_0220	Merozoite	Gametocyte	PF3D7_1422900.1	P. falciparum 3D7	Pf3D7_14_v3:922,931..924,208(+)	14-3-3 protein, putative	N/A	no	14-3-3 protein, putative	PF3D7_1422900	14	Pf3D7_14_v3:922931..924208(+)	1278	N/A	9.72	50841	425	0	N/A	N/A	N/A	N/A	GO:0019904	protein domain specific binding	N/A	N/A	N/A	N/A	N/A	N/A	N/A	N/A	N/A	N/A
PF3D7_1434500	PF14_0326e1s1	2	PF14_0338e3s1	0.880427564	-0.026476646	PF14_0326	Q8ILB9	811908	PF14_0326	Merozoite	Early Ring	PF3D7_1434500.1	P. falciparum 3D7	Pf3D7_14_v3:1,378,348..1,402,665(-)	dynein-related AAA-type ATPase, putative	N/A	no	dynein-related AAA-type ATPase, putative	PF3D7_1434500	14	Pf3D7_14_v3:1378348..1402665(-)	24318	N/A	7.95	971006	8105	9	N/A	N/A	GO:0016020	membrane	GO:0005524, GO:0016887	ATP binding, ATPase activity	N/A	N/A	N/A	N/A	GO:0016887	ATPase activity	N/A	N/A	3.6.4.2 (Dynein ATPase)	3.6.4.2 (Dynein ATPase)
PF3D7_1434500	PF14_0326e1s2	2	PF14_0338e3s1	1.034605061	-0.04212845	PF14_0326	Q8ILB9	811908	PF14_0326	Merozoite	Early Ring	PF3D7_1434500.1	P. falciparum 3D7	Pf3D7_14_v3:1,378,348..1,402,665(-)	dynein-related AAA-type ATPase, putative	N/A	no	dynein-related AAA-type ATPase, putative	PF3D7_1434500	14	Pf3D7_14_v3:1378348..1402665(-)	24318	N/A	7.95	971006	8105	9	N/A	N/A	GO:0016020	membrane	GO:0005524, GO:0016887	ATP binding, ATPase activity	N/A	N/A	N/A	N/A	GO:0016887	ATPase activity	N/A	N/A	3.6.4.2 (Dynein ATPase)	3.6.4.2 (Dynein ATPase)
PF3D7_1434500	PF14_0326e1s3	2	PF14_0338e3s1	0.854889696	-0.03270286	PF14_0326	Q8ILB9	811908	PF14_0326	Merozoite	Early Ring	PF3D7_1434500.1	P. falciparum 3D7	Pf3D7_14_v3:1,378,348..1,402,665(-)	dynein-related AAA-type ATPase, putative	N/A	no	dynein-related AAA-type ATPase, putative	PF3D7_1434500	14	Pf3D7_14_v3:1378348..1402665(-)	24318	N/A	7.95	971006	8105	9	N/A	N/A	GO:0016020	membrane	GO:0005524, GO:0016887	ATP binding, ATPase activity	N/A	N/A	N/A	N/A	GO:0016887	ATPase activity	N/A	N/A	3.6.4.2 (Dynein ATPase)	3.6.4.2 (Dynein ATPase)
PF3D7_1435700.1	PF14_0338e3s1	2	NA	1.087577821	-0.029882379	PF14_0338	Q8ILA7	811920	PF14_0338	Early Ring	Early Trophozoite	NA	NA	NA	NA	NA	NA	NA	NA	NA	NA	NA	NA	NA	NA	NA	NA	NA	NA	NA	NA	NA	NA	NA	NA	NA	NA	NA	NA	NA	NA	NA	NA
PF3D7_1444100	PF14_0419e8s1	2	PF14_0338e3s1	0.470922525	-0.013875821	PF14_0419	Q8IL30	812001	PF14_0419	Merozoite	Early Schizogony	PF3D7_1444100.1	P. falciparum 3D7	Pf3D7_14_v3:1,801,961..1,825,326(-)	conserved Plasmodium protein, unknown function	N/A	no	conserved Plasmodium protein, unknown function	PF3D7_1444100	14	Pf3D7_14_v3:1801961..1825326(-)	21696	N/A	8.89	865023	7231	0	N/A	N/A	GO:0005737, GO:0016459	cytoplasm, myosin complex	GO:0005524, GO:0003779, GO:0005516, GO:0003774	ATP binding, actin binding, calmodulin binding, motor activity	N/A	N/A	N/A	N/A	N/A	N/A	N/A	N/A	N/A	N/A
PF3D7_1446800	PF14_0446e2s1	2	PF14_0338e3s1	1.188970787	-0.031095309	PF14_0446	Q8IL04	812028	PF14_0446	Merozoite	Gametocyte	PF3D7_1446800.1	P. falciparum 3D7	Pf3D7_14_v3:1,922,959..1,923,782(+)	heme detoxification protein	HDP	no	heme detoxification protein	PF3D7_1446800	14	Pf3D7_14_v3:1922959..1923782(+)	618	N/A	9.61	24336	205	0	N/A	N/A	N/A	N/A	N/A	N/A	N/A	N/A	GO:0020020, GO:0030430	food vacuole, host cell cytoplasm	GO:0020037, GO:0004392, GO:0016829, GO:0005515	heme binding, heme oxygenase (decyclizing) activity, lyase activity, protein binding	GO:0042167	heme catabolic process	N/A	4.99.1.8 (Heme ligase)
PF3D7_1455800	PF14_0532e2s2	2	PF14_0338e3s1	0.655025264	-0.025190085	PF14_0532	Q8IKS0	812114	PF14_0532	Early Ring	Gametocyte	PF3D7_1455800.1	P. falciparum 3D7	Pf3D7_14_v3:2,285,113..2,290,227(+)	LCCL domain-containing protein	CCp2	no	LCCL domain-containing protein	PF3D7_1455800	14	Pf3D7_14_v3:2285113..2290227(+)	4854	N/A	4.85	184694	1617	0	HMM: MTKLFFINYAFVIIFSFNLFVKCG, NN: MTKLFFINYAFVIIFSFNLFVKCG	NN Sum: 3, NN D: .59, HMM Prob: .3	N/A	N/A	N/A	N/A	GO:0007155	cell adhesion	GO:0044312, GO:0020003	crystalloid, symbiont-containing vacuole	N/A	N/A	N/A	N/A	N/A	N/A
PF3D7_1457900	PF14_0552e1s3	2	PF14_0338e3s1	0.880887036	-0.026167417	PF14_0552	Q8IKQ1	812134	PF14_0552	Late Ring	Early Schizogony	PF3D7_1457900.1	P. falciparum 3D7	Pf3D7_14_v3:2,375,579..2,385,946(+)	conserved Plasmodium protein, unknown function	N/A	no	conserved Plasmodium protein, unknown function	PF3D7_1457900	14	Pf3D7_14_v3:2375579..2385946(+)	10368	N/A	9.82	419393	3455	5	N/A	N/A	GO:0005737	cytoplasm	N/A	N/A	GO:0006351	transcription, DNA-templated	N/A	N/A	N/A	N/A	N/A	N/A	N/A	N/A
PF3D7_1461800	PF14_0588e1s2	2	PF14_0338e3s1	1.131593555	-0.03535884	PF14_0588	Q8IKL6	812170	PF14_0588	Merozoite	Gametocyte	PF3D7_1461800.1	P. falciparum 3D7	Pf3D7_14_v3:2,504,149..2,512,505(+)	conserved Plasmodium protein, unknown function	N/A	no	conserved Plasmodium protein, unknown function	PF3D7_1461800	14	Pf3D7_14_v3:2504149..2512505(+)	8220	N/A	6.72	324896	2739	0	N/A	N/A	GO:0016020	membrane	N/A	N/A	N/A	N/A	N/A	N/A	N/A	N/A	N/A	N/A	N/A	N/A
PF3D7_0404600	PFD0225w-s1	1	NA	1.967707132	-0.027693076	PFD0225w	Q8I1Y3	812451	MAL4P1.44, PFD0220c, PFD0220w, PFD0225w	Merozoite	Gametocyte	PF3D7_0404600.1	P. falciparum 3D7	Pf3D7_04_v3:247,731..260,147(+)	conserved Plasmodium membrane protein, unknown function	N/A	no	conserved Plasmodium membrane protein, unknown function	PF3D7_0404600	4	Pf3D7_04_v3:247731..260147(+)	12417	N/A	7.04	490317	4138	4	N/A	N/A	GO:0005737, GO:0005576	cytoplasm, extracellular region	GO:0005198	structural molecule activity	GO:0006817	phosphate ion transport	N/A	N/A	N/A	N/A	N/A	N/A	N/A	N/A
PF3D7_0511800	PFE0585c-e1	1	NA	1.065882641	-0.030836213	PFE0585c	Q8I3Y8	812935	MAL5P1.118, PFE0585c	Merozoite	Gametocyte	PF3D7_0511800.1	P. falciparum 3D7	Pf3D7_05_v3:520,720..522,693(-)	inositol-3-phosphate synthase	INO1	no	inositol-3-phosphate synthase	PF3D7_0511800	5	Pf3D7_05_v3:520720..522693(-)	1815	N/A	7.46	69111	604	0	N/A	N/A	N/A	N/A	GO:0004512	inositol-3-phosphate synthase activity	GO:0006021, GO:0008654	inositol biosynthetic process, phospholipid biosynthetic process	N/A	N/A	GO:0004512	inositol-3-phosphate synthase activity	GO:0006021	inositol biosynthetic process	5.5.1.4 (Inositol-3-phosphate synthase)	5.5.1.4 (Inositol-3-phosphate synthase)
PF3D7_0931300	PFI1520w	1	NA	1.18203801	0.071196087	PFI1520w	Q8I2K2	813584	PFI1520w	Late Schizogony	Gametocyte	PF3D7_0931300.1	P. falciparum 3D7	Pf3D7_09_v3:1,261,027..1,261,944(+)	conserved Plasmodium protein, unknown function	N/A	no	conserved Plasmodium protein, unknown function	PF3D7_0931300	9	Pf3D7_09_v3:1261027..1261944(+)	918	N/A	4.58	35528	305	0	N/A	N/A	N/A	N/A	N/A	N/A	N/A	N/A	N/A	N/A	N/A	N/A	N/A	N/A	N/A	N/A
PF3D7_1468000	PF14_0648-e3	1	NA	2.042479134	0.002010568	PF14_0648	Q8IKF7	812230	PF14_0648	Merozoite	Early Trophozoite	PF3D7_1468000.1	P. falciparum 3D7	Pf3D7_14_v3:2,777,632..2,785,114(+)	conserved Plasmodium protein, unknown function	N/A	no	conserved Plasmodium protein, unknown function	PF3D7_1468000	14	Pf3D7_14_v3:2777632..2785114(+)	5901	N/A	9.15	238300	1966	0	N/A	N/A	GO:0005737, GO:0016459	cytoplasm, myosin complex	GO:0005524, GO:0003779, GO:0005516, GO:0003774, GO:0005515	ATP binding, actin binding, calmodulin binding, motor activity, protein binding	N/A	N/A	N/A	N/A	N/A	N/A	N/A	N/A	N/A	N/A
