# Supplementary material for: Identification of immune signatures predictive of clinical protection from malaria
Source: PLoS Comput Biol. 2017 Oct 24;13(10):e1005812. doi: 10.1371/journal.pcbi.1005812 (PMC5669498; doi:10.1371/journal.pcbi.1005812)
Supplement: S1 Script — (R) [file pcbi.1005812.s006.R]

#=============================================================================#
# Title:    Feature selection methods
# Author:   John Joseph Valletta
# Date:     25/09/2017  
#=============================================================================#

#=============================================================================#
# Preamble
#=============================================================================#
# Libraries
library(randomForest)
library(doParallel) # a parallel backend for the foreach/%dopar% function using the parallel package
library(caret) # createFolds
library(ROCR) # compute AUC
library(class) # knn() k nearest neighbour

#=============================================================================#
# mProbes algorithm 
# Source : http://bioinformatics.oxfordjournals.org/content/suppl/2012/04/28/bts238.DC1/huynhthu-supplementary.pdf
#=============================================================================#
mProbes <- function(x, y, nRepeat=100, ...)
{
    # Feature selection algorithm for Random Forests
    # 
    # Arguments
    # =========
    # x - N x D predictors data frame where N - no. of samples, D - no. of features
    # y - N x 1 data frame of outcome
    # nRepeat - no. of times features are permuted
    # ... - further arguments passed to the random forest method
    #
    # 
    # Returns
    # =========
    # impMetric - variable importance measure for each predictor
    # FWER - family-wise error rate
    #
    # Initialise some variables
    N <- dim(x)[1] # no. of samples
    D <- dim(x)[2] # no. of features
    impMetric <- matrix(NA, nrow=D*2, ncol=nRepeat)
    rownames(impMetric) <- c(colnames(x), paste0("Perm", colnames(x)))

    # Permute variables and fit forest
    for (iRepeat in 1:nRepeat) 
    {
        # Initialise set of artificial/permuted variables
        xTrainPerm <- matrix(NA, nrow=N, ncol=D) 
        colnames(xTrainPerm) <- paste0("Perm", colnames(x))
        for (iFeat in 1:D) # permute every feature
        {
            xTrainPerm[, iFeat] <- x[sample.int(N), iFeat]    
        }
        xTrainFull <- cbind(x, xTrainPerm) # xTrain + xTrainPerm
        fit <- randomForest(y=y, x=xTrainFull, importance=TRUE, ...)
        impMetric[, iRepeat] <- importance(fit, type=1, scale=F) 
    }
    
    # Compute FWER
    impMetricRandom <- impMetric[(D+1):(D*2), ]
    FWER <- rep(NA, D)
    for (iFeat in seq(D))
    {
        # column-wise comparison in R
        # http://stackoverflow.com/questions/16469053/r-matrix-vector-comparison
        FWER[iFeat] <- sum(apply(impMetricRandom > impMetric[iFeat, ], 2, any))/nRepeat
    }

    # Return impMetric and FWER
    return(list(impMetric=impMetric, FWER=FWER))
}

#=============================================================================#
# Same as mProbes but parallelised
#=============================================================================#
mProbesParallel <- function(x, y, nRepeat=100, ...)
{
    # Feature selection algorithm for Random Forests
    # 
    # Arguments
    # =========
    # x - N x D predictors data frame where N - no. of samples, D - no. of features
    # y - N x 1 data frame of outcome
    # nRepeat - no. of times features are permuted
    # ... - further arguments passed to the random forest method
    #
    # 
    # Returns
    # =========
    # impMetric - variable importance measure for each predictor
    # FWER - family-wise error rate
    #
    # Initialise some variables
    N <- dim(x)[1] # no. of samples
    D <- dim(x)[2] # no. of features
    
    # Initiate cluster
    cl <- makeCluster(detectCores()-1)
    registerDoParallel(cl)
    
    # Permute variables and fit forest
    impMetric <- foreach(i=icount(nRepeat), .packages = "tcltk", .combine=cbind, 
                         .export=c("randomForest", "importance")) %dopar% 
    {
        # Create progress bar first time round
        if (!exists("pb")) 
        {
            pb <- tkProgressBar(sprintf("Iteration %d/%d", i, nRepeat), min=1, max=nRepeat)
        }
        # Set progress bar
        setTkProgressBar(pb, i, sprintf("Iteration %d/%d", i, nRepeat))
        
        # Create artificial/permuted variables
        xTrainPerm <- apply(x, 2, function(x) {x[sample.int(length(x))]})
        colnames(xTrainPerm) <- paste0("Perm", colnames(x))

        # Append artificial variables to original data and fit RF
        xTrainFull <- cbind(x, xTrainPerm) # xTrain + xTrainPerm
        fit <- randomForest(y=y, x=xTrainFull, importance=TRUE, ...)
        importance(fit, type=1, scale=F)
    }
    
    # Shut connection
    stopCluster(cl)
    
    # Name impMetric
    rownames(impMetric) <- c(colnames(x), paste0("Perm", colnames(x)))
    
    # Compute FWER
    impMetricRandom <- impMetric[(D+1):(D*2), ]
    FWER <- rep(NA, D)
    for (iFeat in seq(D))
    {
        # column-wise comparison in R
        # http://stackoverflow.com/questions/16469053/r-matrix-vector-comparison
        FWER[iFeat] <- sum(apply(impMetricRandom > impMetric[iFeat, ], 2, any))/nRepeat
    }
    
    # Return impMetric and FWER
    return(list(impMetric=impMetric, FWER=FWER))
}

#=============================================================================#
# Prediction modelling pipeline
# mProbes/xRF with cross-validation
#=============================================================================#
pred_modelling_pipeline <- function(x, y, kFold=5, rKeep=0.3, nRepeat=100, description="test", basePath=getwd(), ...)
{
    # Feature selection algorithm for Random Forests (RF) with cross-validation
    # 
    # Arguments
    # =========
    # x - N x D predictors data frame where N - no. of samples, D - no. of features
    # y - N x 1 data frame of outcome
    # kFold - no. of cross-validation folds
    # rKeep - percentage of predictors to ignore after first RF ft
    # nRepeat - no. of times features are permuted
    # ... - further arguments passed to the random forest method
    #
    # 
    # Returns
    # =========
    # rKeepPredictors - rKeep% predictors kept after first RF fit
    # topPredictors - top predictors (Bonferroni corrected p-values<0.05)of each fold
    # pValues - pValues for rKeepPredictors  
    # auc - rep(NA, kFold) # area under the curve
    #
    # Initialise some variables
    rKeepPredictors <- list() # predictors kept after first RF fit
    topPredictors <- list() # top predictors of each fold
    pValues <- list() # pValues for rKeepPredictors  
    confMatrix <- list() # confusion matrix on test data
    auc <- list() # area under the curve (Random Forests fit)
    ROC <- list() # ROC curves
    yTestAll <- c() # all testing y data 
    yPredAll <- c() # all predictions of y data
    folds <- createFolds(y, k=kFold)  
    for (i in 1:kFold)
    {
        #=====================================#
        # Prepare train and test data
        #=====================================#
        writeLines(paste0("Fold ", i, "/", kFold))
        # Training data set
        yTrain <- y[-folds[[i]]]
        xTrain <- x[-folds[[i]], ]
        # Testing data set
        yTest <- y[folds[[i]]]
        xTest <- x[folds[[i]], ]

        #=====================================#
        # Fit random forest to all data
        #=====================================#
        writeLines("a) Fitting random forest to training data (all predictors)...")
        sampSize <- round(0.85*min(table(yTrain)))
        fit <- randomForest(x=xTrain, y=yTrain, importance=TRUE, 
            sampsize=rep(sampSize, length(table(yTrain))), nodesize=3, ...)
        imp <- importance(fit, type=1, scale=F)
        
        # Keep top rKeep predictors
        NKeep <- ceiling(rKeep*dim(xTrain)[2])
        iiSort <- order(imp, decreasing=T) 
        xTrain <- xTrain[, iiSort[1:NKeep]]
        rKeepPredictors[[i]] <- colnames(xTrain)
        
        #=====================================#
        # mProbes on rKeep predictors
        #=====================================#
        writeLines("b) Running mProbes feature selection algorithm on the kept predictors...")
        fit <- mProbesParallel(x=xTrain, y=yTrain, nRepeat=nRepeat, 
            sampsize=rep(sampSize, length(table(yTrain))), nodesize=3, ...)
        impMetric <- fit$impMetric
        #FWER <- fit$FWER
        
        #=====================================#
        # Compute statistical significance
        #=====================================#
        writeLines("c) Compute statistical significance between real and random features...")
        D <- dim(xTrain)[2] # no. of features
        impMetricRandom <- impMetric[(D+1):(D*2), ]
        impMetricReal <- impMetric[1:D, ]
        # get vector of maximum importance score of random feature from each repeat
        maxPerm <- apply(impMetricRandom, 2, max)
        # calculate statistical significance scores using Wilcoxon rank-sum test
        pValues[[i]] <- apply(impMetricReal, 1, function(x) wilcox.test(x, maxPerm, paired=T, alternative="greater")$p.value)
        pValues[[i]] <- pValues[[i]]*D # Bonferroni correction                
        topPredictors[[i]] <- colnames(xTrain)[which(pValues[[i]]<0.05)] 
        
        #=====================================#
        # Evaluate final model on test data
        #=====================================#
        writeLines("d) Fit final model to top predictors...")
        D <- length(topPredictors[[i]]) # no. of features left
        if (D >= 1) 
        {
            # Set training data set
            xTrain <- xTrain[, topPredictors[[i]]]
            xTest <- xTest[, topPredictors[[i]]]
            
            if (D==1)
            {
                # Fit logistic regression model rather than RF
                df <- data.frame(x=xTrain, y=yTrain)
                fit <- glm(y ~ ., data=df, family=binomial(link='logit'))
                dfTest <- data.frame(x=xTest)
                yPred <- predict(fit, newdata=dfTest, type="response")
                # Test confusion matrix
                predClass <- ifelse(yPred>0.5, levels(yTrain)[2], levels(yTrain)[1])
                confusionMatrix <- table(yTest, predClass)
                classError <- 1 - diag(prop.table(confusionMatrix, 1)) # Compute misclassification rates
                confMatrix[[i]] <- cbind(confusionMatrix, classError)
            } else
            {
                # Fit random forest
                sampSize <- round(0.85*min(table(yTrain)))
                fit <- randomForest(x=xTrain, y=yTrain, xtest=xTest, ytest=yTest,
                                    sampsize=rep(sampSize, length(table(yTrain))), nodesize=3, ...)
                yPred <- fit$test$votes[, 2]
                confMatrix[[i]] <- fit$test$confusion # test confusion matrix
            }
            # Compute area under curve
            predObj <- prediction(yPred, yTest)
            auc[[paste0("Fold", i)]] <- round(unlist(slot(performance(predObj, "auc"), "y.values")), digits=3)
            ROC[[paste0("Fold", i)]] <- performance(predObj, "tpr","fpr")
            
            # Save yTest/yPred all
            yTestAll <- c(yTestAll, yTest)
            yPredAll <- c(yPredAll, yPred)
        } else 
        {
            # No predictors chosen
            auc[[paste0("Fold", i)]] <- NA
            confMatrix[[i]] <- NA
        }
    }
    
    #=====================================#
    # Compute average ROC/auc
    #=====================================#
    predObj <- prediction(yPredAll, yTestAll) 
    auc[["Average"]] <- round(unlist(slot(performance(predObj, "auc"), "y.values")), digits=3)
    ROC[["Average"]] <-  performance(predObj, "tpr","fpr") 
    
    #=====================================#
    # Write to file
    #=====================================#
    # Combine resulst into a list (apart from ROC)
    out <- list(rKeepPredictors=rKeepPredictors, topPredictors=topPredictors, 
                pValues=pValues, auc=auc[1:kFold], confMatrix=confMatrix)
    # Create folder where to put results
    dir.create(file.path(basePath, description))
    # Loop across all parameters and save to file
    colNames <- paste0("Fold", 1:kFold)
    for (param in names(out)) 
    {
        NMax <- max(unlist(lapply(out[[param]], length))) # max length of matrix
        if (NMax>=1) # no need to write if no data
        {
            myData <- matrix(data=NA, nrow=NMax, ncol=kFold) # create data matrix
            colnames(myData) <- colNames # name it
            for (k in 1:kFold)
            {
                # Fill matrix with data
                N <- length(out[[param]][[k]])
                if (N>=1)
                {
                    myData[1:N, k] <- out[[param]][[k]]    
                }
            }
            fullPath <- file.path(basePath, description, paste0(param, ".csv"))
            write.csv(myData, fullPath, quote=FALSE, row.names=FALSE)
        }
    }
    # Save ROC
    saveRDS(ROC, file.path(basePath, description, "ROC.rds"))
    saveRDS(auc, file.path(basePath, description, "auc.rds"))
    
    #=====================================#
    # Return results
    #=====================================#
    return(out)
}

#=============================================================================#
# Visualise a confusion matrix by Mario Recker
#=============================================================================#
plotconfusionmatrix <- function(conf.matrix, plotTitle, plotLabels, colDiag="darkblue", colOffDiag="grey")
{
    # Plots a 2 x 2 confusion matrix
    # 
    # Arguments
    # =========
    # conf.matrix - 2 x 2 confusion matrix (e.g returned by random forests)
    # plotTitle - title of plot (e.g c("high",'low') )
    # plotLabels - first label - top row of matrix
    # colDiag - colour for diagonal segments (i.e correctly classified)
    # colOffDiag - off diagonal colour (i.e incorrectly classified)
    # 
    # Returns
    # =========
    # Figure - confusion matrix figure
    #
    proptab=prop.table(conf.matrix, margin=1)
    r=as.vector(proptab)
    par(pty="s")
    
    plot(NULL, type="n", xlab="", ylab="", xaxt='n',yaxt='n',main=plotTitle,
         xlim=c(0,4),ylim=c(0,4),xaxs = "i", yaxs = "i",asp=1,cex.lab=1.2,font.lab=2)
    axis(1, at = c(1, 3), labels = plotLabels,cex.axis=1.2)
    axis(2, at = c(1, 3), labels = rev(plotLabels),cex.axis=1.2)
    mtext("Predicted",side=1,line=3,cex=1.1,font=2)
    mtext("Observed",side=2,line=3,cex=1.1,font=2)
    abline(h=2,lwd=0.8,col='blue')
    abline(v=2,lwd=0.8,col='blue')
    
    segments(x0=seq(0.05,1.95,by=0.38), y0=1.98, y1=2.02, col='red', lwd=0.8)
    segments(x0=seq(2.05,3.95,by=0.38), y0=1.98, y1=2.02, col='red', lwd=0.8)
    segments(y0=seq(0.05,1.95,by=0.38), x0=1.98, x1=2.02, col='red', lwd=0.8)
    segments(y0=seq(2.05,3.95,by=0.38), x0=1.98, x1=2.02, col='red', lwd=0.8)
    
    draw.sector(start.degree=90, end.degree=180, center=c(1.95,2.05), rou1=1.9*r[1], col=colDiag, clock.wise=F)
    draw.sector(start.degree=180, end.degree=270, center=c(1.95,1.95), rou1=1.9*r[2], col=colOffDiag, clock.wise=F)
    draw.sector(start.degree=270, end.degree=360, center=c(2.05,1.95), rou1=1.9*r[4], col=colDiag, clock.wise=F)
    draw.sector(start.degree=0, end.degree=90, center=c(2.05,2.05), rou1=1.9*r[3], col=colOffDiag, clock.wise=F)
    
    text(0.1,3.9,paste(format(100*r[1],digits = 1),"% (N=",conf.matrix[1,1],")",sep=''),adj=c(0,1),font=2)
    text(0.1,0.1,paste(format(100*r[2],digits = 1),"% (N=",conf.matrix[2,1],")",sep=''),adj=c(0,0),font=2)
    text(3.9,3.9,paste(format(100*r[3],digits = 1),"% (N=",conf.matrix[1,2],")",sep=''),adj=c(1,1),font=2)
    text(3.9,0.1,paste(format(100*r[4],digits = 1),"% (N=",conf.matrix[2,2],")",sep=''),adj=c(1,0),font=2)
    
    par(pty="m")
} 
